# Supplementary material for: MicroRNAs and Their Inhibition in Modulating SLC5A8 Expression in the Context of Papillary Thyroid Carcinoma
Source: Int J Mol Sci. 2025 Aug 15;26(16):7889. doi: 10.3390/ijms26167889 (PMC12386254; doi:10.3390/ijms26167889)
Supplement: Supplementary file 1 [file ijms-26-07889-s001.zip › ijms-3558049-supplementary/Manuscript data/Fig4 data/Wojtek_2013-12-04 miRy dorobki.ixo]

<objectstream signature="IXOS" version="1">
	<obj name="root" class="HTCExperiment" version="5">
		<prop name="name">Wojtek_2013-12-04 miRy dorobki</prop>
		<prop name="UID">BE1E9D49C08444D98BE8C8DA9A046265</prop>
		<prop name="OwnerUID">A9EA9C3B14954DEF92F3E150867A7E6C</prop>
		<prop name="Created">2013-12-04T17:00:50.329</prop>
		<prop name="CreatedBy">5F4C4EE0E777457C81D27C781FE69519</prop>
		<prop name="CreatedByName">Genomowa</prop>
		<prop name="LastModified">2013-12-05T13:22:48.296</prop>
		<prop name="LastModifiedBy">A9EA9C3B14954DEF92F3E150867A7E6C</prop>
		<prop name="LastModifiedByName">System Admin</prop>
		<list name="AppliedTemplates" count="1">
			<item>Mono Color Hydrolysis Probe - UPL Probe 384-II</item>
		</list>
		<list name="TemplateOwners" count="1">
			<item>Roche</item>
		</list>
		<prop name="SWVersion">LCS480 1.5.1.62</prop>
		<obj name="AppProperty" class="TAppProperty" version="2">
			<prop name="Created">2013-12-04T17:00:50.328</prop>
			<prop name="LastModified">1899-12-30T00:00:00.000</prop>
		</obj>
		<obj name="ConProperty" class="TAppProperty" version="2">
			<prop name="Created">2013-12-04T17:00:50.329</prop>
			<prop name="LastModified">1899-12-30T00:00:00.000</prop>
		</obj>
		<obj name="run" class="HTCRun" version="7">
			<prop name="name">Run</prop>
			<prop name="Created">2013-12-04T17:00:50.317</prop>
			<prop name="LastModified">2013-12-04T18:06:48.819</prop>
			<obj name="AppProperty" class="TAppProperty" version="2">
				<prop name="Created">2013-12-04T17:00:50.315</prop>
				<prop name="LastModified">1899-12-30T00:00:00.000</prop>
			</obj>
			<obj name="ConProperty" class="TAppProperty" version="2">
				<prop name="Created">2013-12-04T17:00:50.317</prop>
				<prop name="LastModified">1899-12-30T00:00:00.000</prop>
				<prop name="HasProperties">1</prop>
				<obj name="_Properties" class="TAppProperties" version="1">
					<prop name="Created">2013-12-04T17:00:50.317</prop>
					<prop name="LastModified">1899-12-30T00:00:00.000</prop>
					<list name="emlist" count="4">
						<obj name="item" class="TAppProperty" version="2">
							<prop name="name">TopChart</prop>
							<prop name="Created">2013-12-04T17:00:51.006</prop>
							<prop name="LastModified">2013-12-04T17:00:51.006</prop>
						</obj>
						<obj name="item" class="TAppProperty" version="2">
							<prop name="name">LeftChart</prop>
							<prop name="Created">2013-12-04T17:00:51.007</prop>
							<prop name="LastModified">2013-12-04T17:00:51.007</prop>
						</obj>
						<obj name="item" class="TAppProperty" version="2">
							<prop name="name">RightChart</prop>
							<prop name="Created">2013-12-04T17:00:51.016</prop>
							<prop name="LastModified">2013-12-04T17:00:51.016</prop>
						</obj>
						<obj name="item" class="TAppProperty" version="2">
							<prop name="name">RunOverviewChart</prop>
							<prop name="Created">2013-12-04T17:00:51.032</prop>
							<prop name="LastModified">2013-12-04T17:00:51.032</prop>
						</obj>
					</list>
				</obj>
			</obj>
			<prop name="State">3</prop>
			<prop name="StartTime">2013-12-04T17:01:50.284</prop>
			<prop name="EndTime">2013-12-04T18:06:48.818</prop>
			<prop name="InstrumentID">28976</prop>
			<prop name="InstrumentVersion">HTC_VER_10</prop>
			<prop name="InstrumentName">LC480_28976</prop>
			<prop name="InstrCalibrationDate">1899.12.30 00:00:00:00</prop>
			<prop name="Technician">Genomowa</prop>
			<prop name="AcqStoreClass">HTCAcquisitionStore</prop>
			<prop name="AcquisitionStore">eJzcvVuzski2hvtXVnTsOy9IFBAi1uoIDolyJhPwdKeioqCioqK/fg8zrZ70V9W7b3pH1Vp1MSNmzflNDibkk+873pH/fV4d/uu0PG7+52/X87n523+tq+Xt9j9/G6emvr7c97d9sz+fkuZ83fztvx6b6w2++5+/iX/7+3/X13P9/ZdmsTydNpV5vp+av/1d/G/h87N/+o1keayrzfcXBqr0269U+1vz2x95ravNDU7g80v/8zcZwTF+Ts5pNsd/nFzKfvdfn098Pe+uy+O/OJXN7rj5V+fJ//Df0R+cX+d2/Jyl+P9xknAL7erc+WedEx788wmn+yMcVRnKSh/9wVmlm2P9t7//PxKSLFs2+yr/ovzR+fNPonMFnR86p2Z35YcSh3/0C5Nltc//+MbQzRZ+et+w0zBk1UT/+O+P7vEa/tJpZy/XMHD+9vf+v/g1uD3xeX9qbn/7e7U8m3RVT3CWKRtS22m/1ahuvleIHM/zGr8rYUbNdvZEyVILFri9CR41/OBdJu1hXWN0et6oWc1jTLXBu8bryMZE8cYhisZVaVvR8XonjSBJyJlet60pFc2ISO86wdEiTGXrMhseqXWcqmUydPTcnsYTmerhbl5SCU0LTAejE9X15oLo4HxZ4Lk6ulPrFT0xHSbDCR7UwZm6y/EYkyh+URwJ+pMomh2g6OpajeWJsz15jCqp9NH8PjGXejkkmrkIUCzOEtmip2FDvcpT4Ui7Xo2DW32g+mK+QLTe9TU8InB852hcMRntPBevzaVIQ319K8nmrtR41J5f1A1eQUnvx1eIxWQnkragQRnmtalZ/doxSNsrJeS1Rj4xL1hqiZhjvwzWyaG13lhAdBw8hji52kKOdccoqbeUVhm5pFMRU9c8UudW3DI6uV8a7BamRI31/J4R+7yqsXMicD/Iy8touzrYODjtZDIwn2EZL15ZaPnv8ZvAyJRKz31GlXk0GpMM0BruT694N5YaP27U7sV6OVEG9xxPyITQ8VmdZOlUPdlY2Y5qOr6gBieq5FU4O84MOtqgBiX3GYyH6wvLNHjnfpm8TGzgi3ZWiegocRb3bEStU3l9kfMGC5lb4l5jzrfrIUHmFH7umdnE8g5WRp2NIGb05G0W+HTVRtSd5rRMhFl/ghd9paKjpH/C6W5dN9jzlg9q3gjcj0u+nuBNnD2ov018RE5zq8Xk9ZTIWxr4ZUxSGF9HdLbIIKy10s10ITR3bXklL9+MssDXUWU19nBGx9d1v0yn27zBQ0O0qCuup2U63PUpls3Li5r57YjIZuRRbMbRnfqToinT+fDa4FlfdKkRWE5GKglXWHqIFpEvZYLiuYMmlrE6CKToV2rmXdVtYRZ6PiZK4UY4Xl4szQrnA4+aOwfhxBTg+M+QZhQ+pUWZvtqpjMNRtKXx6XVGpEUw3pzp8k3j8gnHH85WIn4/1BeNtUtY0kEPu3jpOhrpu5e0jAYGqi3ZfdzJbSsqpbczt4YZ2blBtLANsrh/geezSYWUhtb2XaaiFBa4N5EnFO9mE0xHj0mLx26voOM1hSt6qnC9j/HAp/6xakoiBdcW0/l5T81X4ZREcJ8NRtNgSATxOsHxWihb61imF3I9NUPs5sN2Yl2Pep+81Qye1Ie4zy1ErwHFxaOP0nGcw/i71nA/xGiOibCeiPhewefvxsoJkd1RsfG58RqqG/qjJLblT7AaxBdyP4n70i/28L8Wr8eRNHHxKN1HKBjmdFuOyQvHehbcEVzozMoM0l9QIwvPWKfWfL6p6Fh2jlnyopuJaboXiyiX1RpF2qqA8yvagCA3m+Oot3IX5sOiOkHS6oSj/mzSWovN8Ez2g9kQuQXcMDMZCXC9Opaxpw8fsqmPLYEc/WRcRoqnF5ZjE4PIM93E0X5DK8sK4f7UjqtgZ3iIJmZpnlSyU+0edvpGrzD7zRuRar8fICdQw9ZEniWRKgqF0iVL3bCa4Ro+z/nn/m5GLbWK3S4jqtCHsTAfEGqh3dwk4nw0LgN4tYRWEM1tIsqvEQ7weadZu+FqT66tIWPXnm1kU7zHFbk7vlz6wvkumxEaPkiNaxn7Qt4LTX35DMhrPZaRP/SaiXnWVRjP/q6H/Z77dK09KW3SjnY95OsRWVjtO8uIbB50HDWvXWXl/bVDhJmto1Dc7Fzr6g9q8ugJUulI461tbmapQM5xMcTe8Ba6JjVnEnmcsYo8fyHIZtk8GnLvy3Lmp49bYy4uQ3jyL9YQebP24Zr1JIDPZ7HqlQAF8Pdx7wbns7FMHIs7YljOY6WRh57oKLg/YbyoyPJI0Z6kzBU3j9a8TYkNI7uEfz/ZbGsT3XYOkYUHHP8dPkJTywd9stts5NLdPPTGegrEIsL9LmBvcRVsM6gfArnEuV5GBn1WllgFmPTmvpmFyz6B922AQzJosFkGZB67po8ffXIJGxX5ovdcWKvNE5PWyeDnY+lpWLmjh6Qn9C0UPZKdbe3yQ0MuYoBx3J8/W2u9vsWk3aqf+ys/a8uRthI5DzITBaSltXXBgUeUvDCyCI8LavmHICDq6gzXJ19IZf1GBwLQFHz9cNdv3/xZECj+KRA4lBD6QzjrQuAQ6QOLf/kzIdD4D0OgOr1ZNL1WuJzu4Gmx9+SiU+furzPSu84bfEu2c2qSTYtTY6Lm+FGMfToermDSWmVqg+WkvNDxfRnjZJC+K4xXtk6UzSTCHAJ37fBCDq9igLzV5lFzCByORjQLzbMFDwlOz3QUXVRE2wsp7GUoqtR61nNEn+NjjaXD5kzDfXxByQWmfXxamneYQLJnRtzDaoL9yjnT6FzDJMwg0DsGKtEWMCmGs+ANL+n6eiTX+VbJ3JsR2eZ9T1QyoEpQAgbtRWszHsPfi7GaJcM2arHh2RX11uKyTJ3pwMUPKTnR0D9cMc2eSxfPb0eRxoZxQ1SUPJj0CnjWrNkAINAZJCF8ryLybAGyOAQ+Lo5JZHghI6cOmtysjrsXh8BIdQHCbnerD9CbDMu0fT8KrI6aM9W3kzWm++XAxsV4eqKRNrqVHALTxVSGIy3vGc10mJTtu3SjI9/xM5IGbxcPRjDJDpfHMIvpI3Mtpf8YwEt01i9dsbrnJupPbIJKOcQcAsvl+0E9Y2ngyQj3WvwwtYwGt9U0S47WeIHp+Hil3mreZER7AoTk+5NFg3pyx8R6BjnOxeeAert9gFOYX23s1OsXGUwyApPMB4IYBO4nhx7y0B5ekgwC+60Sw7vwBecXiLMpxW+/j4lXbAp8C1uXBlcxyYjj9wu8Xm1O1AuUU0mXjSziZLR50ihLbogg7TbB9xTfqXeK/TKtT1aDFyZc/wCffBwOVti27ikyyXMHkO/0GpjUGAS+x3lUBgYpYZHQwPi22tcAJ8Iwb/E1b0xqaJcZJvR1nODSGiEaZM0J0/cUIDAfRwCha7NBJPOHLT7dW4fqV32MktsoK3Ach0YXAle1oJEybWASLWr4l7H6QfbdI0Rxb3kQrUoaBDQ67t8okVehiI9KOKVhay/g+/fJwP3M29LQhuUVDVW4/1kPINCIKECYv70CJAlSS2PxHGaJu0Y23p6RStQmSr4QiOfpjdzjmYL9J+Cy6WF4PoWjD+O/n75ly81P8HlffTj+s9AqgPBqToPTJENUaCcyviNzD5D9upTpNQPoO7kArX4OEJiq2arBoTrPYXxunIwepWeF5+JZJq+GZji698vCguXNgezfBCD0hdvC0gzpzSEwXGxe1Cr1UwiLzNUAp947LzgEjsoNPP/LnqhhoelV8LvDMyz6IsXFz613h0Wh/kBp/zWk+KzC+KrPeplxCDxX1ye5puqz9Giydc3qjkZEwJ9JeaXRiZWVN/MLgXv0tC1vDuPLv16OiEOgUkwteD63y4xDoJ+4ERk2yQxF5UquTSUNNIDK1RGFl1nfsNaCdSH7eKVmzrXWbcs4x3eApkQuvWHzKEzdPmjkNHw6ODqmpOYQiEZHAwWoaZsvBNbGEDtWfg85BJ53G+ELgcrG75M62gwy96JFhjn2fIUcloGAOxD4Iqpa+qZTLIAQ0YRDoH94Edeab8860XaTMQp68lOzBsJzREThhsvQeVLD6pN0Tk77Zz/zBbppzTocH0h9zT7H29wXZvM+1F0IjD0EEKO78D61wkY07+3a5xDoRr4e/gaBpJe5WrorrOUOE6JKRwE58+ZZWIs9tsnT/ED5O9zKJoPA3ViTvxB4jLBF1N1GyzyEtIJD4PHma5kzCHeGdb7HLbkMDCVzJKlpzOVQUMj1mABE5SimJp1ik8CaBKBoXQLk91+OR16XvonC5PGE80tusAiYYgNFMSz2LYdenS8ESmuAxnGpWl0IbLWdT/rD6TBzdtmjMXubGCDrIg6/EJjtdFhkVAUcb7a/N2aaI4Oo4xSuT43getEhMzkEAtjuWkuYZR4B4gYofZ8FatovWL5Wu/MQIN96UusQEpgv1JOFY1UB6PuBwIBSuP7J5tSSo4utMp6sdJlDoPpOAbrz/meR8YHActkD6JRORt6BwCDrF4alCcglaHcUsr8sBPb/FAhUkST9WwjUsSgN2Rfj/5ISWPckTGebmY0nynYn2k9tqVOX7NYoMQ9nGZ926QomnVubJZNlUOFq8A6oNTBRlpjwf/FyRq50NH7EJSXbNMfTcGJxJTBu8lTjSuBuEEoZVwK1h4yJAmBVhha2RFgJni7UNgStJJlDalt0bIFGG7zIiH49NvhlLM/UkPNrRh6XZY7hAX7Q0Ng8ERk1/gI/nuWJjsO3Uya7+z7E2rzVybsahIhD4Gu2LbkS6D0DeIkxCByehwGOkLqvrb1rtdRJTBWlPWOjYWVh19RMj6syDXqnCdaWrzMd7+9XgDSihHh36feptcUAgbed0mKhD9MlbpUApbmYuBwCX3QUZEFevWRLmzs6VwI5BBaO8yYiOvoZh8D7LZVoXG6GMKllcYPfi/pGzbCfY6ptTiHWh/0zNa0IoKf/vIi4EpYy1ZP8XtLry2/xyFQbaiQBQJB6fX+VQGSmAepAIFMCOQRODgAhDALDlQIQ8DxcXzTo50Y23ZZ3GTtVPaeOaM/KZLQ6Nfgg9m/UvQgAPcLea/FrNLSphxb3MiE1jId1pUp0rJyDjOxSgJD5Qm/JUPZjFLh+ubBIIjzJLTRgUuhFPdF0dVUjvW0Yo2ixtDTr+J7NqS/U/TJxpvcaH09ySHFvlpZpkhxFvNXNC3WWmxMCCJY1fMR7gO42hfu/6q1zHMS4oZZBfZROpu8GT8z5gIi7h5+F+rw0rG21xl0lcFuuG64ERiOnrK1zJixpJMIkS/pxKGMlAfC1TXlWptZnEbIQNiINVHoqk2XvMsG7a/KkvgUQSJWbL3IItMzhOCOJk9U41EOb9KbXFHcg8GC7CuIQyJXAqheVsdMiw3KuVkQ9ekJlsm1zDU/expzau3yJ6GAO488NNjsa9cU6oyMb7r92XorUpe0dJ5fHVcb59TcITPUeCvE2KByAPDsro72PZYCE+PmFwIEciRwCFXEG49//QDi6rqZU33yeZ2faNHjmFmtqSiIsAgTraGND9fbwPKALojs8FHERDwDSR1WDEjsDCGUQOH4CBHIlcFSpCkFVlaHYHuKaQ2A594eIK4EMApGxpyjQ7iaMj9cjpt4iG5SkolqDy3UdULdoFzD+zD7FYwfeFYB654xKggeLrNp7UN3YPeCps+D5v6wFiVxv4yrzwwImSXuUvsguq16ZP1ltF1wJZBAYlnCnuhDIlEDZ3VwoNq7w+f5AINIWSxyONm3NlUAGgWGbL11TP0wM8t58INCej1zrIgBr7dKThjz1sgst+fx+kkOmDrFf94WWQ+B5IDhZ8IyelaVYSCc9WMpm4fVo1F8InFdK6b7P8Hze0muP3G60V7oLBxYtdjxTyQXWP18ITG2ABHUxBsgolgC9yxWyyXsRw+8zJVAt0JxIN7uHnFR+wru4DSyuBMbXoKBWvD+7RM1Uu4yJ0LrW+ihsyAWPpd8pgRwCS/H95hDoppvehCuBDAL9U9QDaAOiJfLgJnyVwE17c0g71oE1GAQejVtCBreRkHnm+Zlb5vOMv0rg+r6jVuMeTr+DwME6VhGHwLJ498n51INFHIPA2/0hcgj0Lyq8z20V7k+9qXuZ9xgKdUcJ9LMjXL+xLUccArkSyCBQaXz4/E8LklvtaBtwCPSdLUCiYpcYICkFiL5kANluILnkOZMASqN4OzGNx6pHyoehlt7s8Wy5EqjUDx3mu+oummstg+eLKYGts1tY/RFgvyDlZskh8KTsAvKcnwAKZ7Kw4BDIlEAPaHLyOwhUpXnEITCMUri/Hqz8yLlwLMSVwPSjLDIlMMiGzwae90GPK4EdCERVZOC4VA2bQ6BaHQDK/6oQOPhzIFBRVeXfQeCXAD9f/kwI1P7DEJg95jaldGWXs36ry/Ykn5rUy728JPnD0bA9jtdUb95tmTwutwrvdSuk+tJBJS3mqoifgXqn3kOKEZlaadWxg8OmRbQLgaM9PIQ/EBg/pgfNam4zgJ6T18Pk5ZDGVg+JQeFkFojOjamMq6IHUHZTrxkt0mWBr+jypPb80GKi3q85xsHuSHX/7OBUUV8uPk2RRlo3CXFgkoPIIbAQBvCSkUt4yTIIfL0+Spi4SzQrXJ8Agha6ltHQ3dpYWDZXGsysdZbY1rjAAxUgzAnaK0pP9TLEivTq0yB1GkwKT5HxMEIiHflagMg527u4b+E+ESZtmEXrWwor16tjfSFwttcac10Dvnbs4PNkNqTh3VazND8/Wry+Vw21A5yXdGfNFp97WVNDa+F4DAKP+VGho74GEKZ4K7ELgZVv2Xg50KWvHVxL2YRD4LXYDEpvo8BKlUHg4H6LABdfcH+G2vZNdVIZaGJP4PoTK1/REJXzkk73Yw3Pjps79YPynnEIvKiCTaNsdUfp0VAbfGsliY5Gt6BMh0lm4LNTPr9K4A8EciVwMe9p5kpc6BwCuR0Mr70ldVJxkCVFFbX46jaERlKdZcmgP9Kwrmyu1FTKc0Yix4P7u74AYksfe9q73wo8HugNHSECEMiUwHeVCV87+LTDYccO9rcevMQZBHaUwJU8W1NPQAAhm2uo4bkvjih2Yrj+rT8VcXkF6BoN0lNJdQEWIcEEINC7He5ZmmFfxsKrdb8QKJ1QxSHwPXqnWSQSXHA7+OZb8JJndvArqz0OgcHBTxvLLK9wvWGKEHXnGxeXwWRJ3fF9laXverDAL2+5o/pJqktAyaX4uR8itTcUIHQxVo0OBFI3ykK8UEWXtKGQZUEzKltrf3u8yOWWDrOOEohmOiwCigM2LL8YzChuAoDQqmha/LwUG+rNhGlJJiOAsAxFB+rJ2RVQOofrvdsDH54XGyD0qQIEls8sp76zdnASKeQLgT1jlmVcCXT2g/NXCRzrNLcGKUHkDe+MLD7NTICmxxYg0KsG8PyIGiwytDqiY19ZoCTLRhO8Wn6U+EV+LslzCxDYzz8QaH0gcLUCCJw0Y4Wcn4sT4hDYm6365JS9XuhXCOwoga9DrWMOgRd5c6P28QxoYp0Akg/S0SAoTxeIQ+DO0EKAwtm8DGcb72sHMwiM5fl0YbUCQMp99hIy9/7YVdZ8mAKU1m8NO/sSJm091A0i3yIHcQicjs5m1w4+CKsbVwI5BCoJQMRTX8P5RXACpiM8ehwCfbEHUMYgsBc6AFGHlT6xxJU0Ir1S1FFAxgDZDALROhMAilV9Ybn7p/1VApkdzJRAYVfYWRRIAAU/EOj5eWxwJbBjBy/EWUsu5xIW0fs93B8GgUgiQ+Q8aK8y6wI7RL6+hNK7O0+bQ+DzdNZxvJ7qFYfAXmzB/Wd28DPdjb4QWB8BmhkEnpQCIFQxIs20A6ITbfYclk7wChcdJZDbwUwJvPU1GfmWEOVmGwA0/wqBAgUodauCANRR4nIIDMw+/HtmB9+8nYnjjQ4QyiDwdBlLyF9MngZXAodIFL4QyJXAs94DSE6EytQflgrjGd6Mrv4imnXa7uDJ0JCBo5UY56bby0wOgSFd6S23g9v5EyC0HcHvk/wGUAd0i7gSqD9ObdcO3m50WBg9h1bZUQKlQWuVHAKZHfyrEvjamXA8W4L7zSDweHLNMjzvYLzPDwFA7EQ0yjAL4fuyhev5a0PgH9Us/v8Pgdpg0P+3SqAqi7AsZl/+L0FgqatjOtv3bTSxejvNvuobDNA1yRFRTdnG2vuaU3uiAtApLkDgfPSIqP+KESLadS3jPbrdaSwpBCfLj2nFlcCPHRzsGhT+sR3MagK5EujsLICMsu1lqXcBCBwIPYNiTViW6bkCCNiWxwv1aXkt0+NVKfDhrjxpqF3aLK2214JDoBc/nIxDIFMC5bsV4TAz3tXvagJvp7kA0/UcHgmxBkhbXN9vGg8DDZHiChA00as7jbR0jUhvfKqx5bzONFxPb5jsLgrF5mA0oMGhvCFKVp6Mw23Q50pgMj+YNn7tSEve+jDAXAlspZVEClYTuJs1FbeD+4HjY64EquFYpWM1Usv0vhFkLBHjSd12scHEdccVh0Bn9gYIfMBkzCHQn+l3RKdDX8SOFdy7djBTAjt2cK2shl0lcNQ7C6RdTMOMQyA1x31qvGMDzaTbI8SmoW2p7umLjPZgEYzR/QifrzO+l6m+BAjtV9aIjmEVj+jlsm54TSCDwCR64y8EPgsrLuO7VsLKOz5cOQQ62bEHOGfOe7wmMEgvmW0thdWKOq0zQMksiWRsLbWEwpw9wcl6cXJxUR5v1Dnhc0bjh2JzCDTdfpOR5Wxd42qv/gaBvUHaYB1/ID8TfBQ98tLlEKita7X03QFMchtRunMIjAc7LFqH0sqpjisJk/EYFjB9VDs0mh7h+sV1X8aXvD+gI5gGcFpvYRFyaacvGlYfCCyClYYfy3pM41Ief2sCf1UCRQnufzM5DTN39I4X5ii2bfKqyijjdvB5IVBqBi+Ekom3CfFrUufUqntrnF6DU4Xv+mVPx5lUo8RvLvD5J5sBdZz2jqkrDLWvHfyoYPwlMaZcCXzJUobjPMy0DgR681xY8JpAZgfzmkCYB+Z0tMnh+FLaiDidaQV1+84M08jpL7BuAgSGDbpiumkAAtvrBwIfFUDg9gYQOERkTe16NUZpfnm2v4PA+2ZVdJXALwRmFHMl8EhPCdW39QDR3iwUsRK5MfXr8bJMSvG4wFXvUw4ibc4oTU4exYOYK4FPTK9XgMCrlgIkod0ZOW6ph9Zz8e6R22KJvkrgmGQuh0BeE5iMPkrT4gqTIoPA96MP75+BBZDJIJDVBIpatSxDtG2brh082w4NDoHyaHX6KM3wMMi6BZ/vtS8gDoE75don9cuARcfsY0/rH6hRytzFUbretd+aQD22cDzWDNHaX8dnXhPIIZDZwSW5Cl8lsBcd4P3RP0qZP+5F1KwrWLwwJTBKlk/KIVB17jruQGBHCWyoigGq+mNYvljUtQ5F4HAlkEOgUj7WpI4vg8yne8E1Y2WwJYXVAyhaHqOW1wRW6K107eAniWA8VSks6lhNoCwceyW3g9fJ2uNKIK8JZBDIawKZEsjs4N5VNbIojADaGQSerY2MPVXptRwCO3awr8P4ZUogh8AfJdB56Ju6A4F+v7dtzXxyNjgEdpXAqDJLDoFMCXwWZ6OMBg78PMrfCVcCnXoBnxerCWRKILeDmRLIagJ/hUBn3O5ky+ohOJ5cwefBagKZEiitTjqK+/4u7yiBYW0AtDEI7NjBDAIfsqdm3kyH+8cgsJ+1Vhbsm4dm5qfAJ6/Hzcp4TaDSsx7kIOpWxiFwps4j8hzcYPz1Ecmt4vJQyaN3MlD8PBSL39nBswg+f2YHe/Iczu8vCIHynwOB2lD53wKB6n8YAvcicui8J4yybF4XBqzzR5ha08sGp+WjdgHVTjvq5sErSxyqfiFwZC1ETK7ZTcP9Aj9g0sYkS2XRqvC7sF2ivA4wyaU1TMLv/IHIVS/lshsM0b2k5MGQw+H6oOFO7wH0XUhr3xdTeFfd/SWiz/XMxcfR5QKT8OWKqBEoFYfAKG7ajGxmAIHMDmY1gYm/+g0CB3QDECTYac0h8HwAvOB2MAuGdGoC6eYgUj08aig5OQBB7sZ40HFT51my1k4tvu0+SuRV/Q0CzwuAwGjnNlkiJwr81eEavke9ECeS/Qo7djBXAllNYPsDgdwO/lEC0cnqUaMqVZRO31sNoEdr6ahXbbL0tphVWFejmkaNCMerZICAx+A+pObLeuD0db3KvCYwrDy/pEvlbXSVwB87uCqHA8wh0M7gk2N2cPy+WK3lVtsBtftLM5vaJ/gk935V0OCdLBCd9BxYcZp3mHSbBmZQI13KeGj5Y4Dg7QNga6m23A7mSiCrCWR2MFMCeTBENuL71w5mwRBmB3cgMKj9nAaLmYTTtuppWBONKTXbeFKS4eO0wGZfaej45Z4R8c5KiHvz+5uGy0FTJs3s1uCLrzfUVkO4fmlhfaCk1Lo1gQwC0cjtYa4EbmbZgyBLilCozuFdO7X9DY2juZSRINm4WLRbj/qL1wI+xe3MwNXalAASZmecyGevxu0BINBb4jucX3nV8ODYOFS3tXHJIbB4FiMOgcE0RLmV3nc6eX/sYA6BvCbwGsVfCLS0OKF27y1miY6iEC+Wkw11NvIKpapwavAsuhTUzJQLpo/qNwh0XxQgzN2qBg5mAIHj1wnGH4NAt2kDrgRyCGTBEGYHu47/cE37dRM4BHIlcLlaLWkwCEScECfXvhC4j2YZfS1HOT6pyYGOl9Nrlp4qX8M9OghpGFcAwUiF8ceUQEtYjxEdBjpAs5hJ35rAPcpy67Xa5t1gCK8JHCqkjP1jMrEux2FKnfFeyqjwBAj00glAoTdZ4RRLxwrTG0Cgo2zPiB5OywkeLrwn1c3dM0uS1M85BN7V+wXxmsClZEnkvId51Je2QtFRAjkELgoVPo+1pZfxttENS7LMJ7y/5jWm9+LecAhkdnCwyNvK6r9oTNRiMs/CslgVZn4gAhmcAQI7SmAlGTDp91q9sZz1QeVK4BcCP0rgwCrGXyWQQSCzg7tKIAuGsJrATSIZRPrUBLqVJxjcDmbBEA6BTAkcuC588ngFkziDQGn+huurvKLoKIEcAqv3btRVAhkEyu7MRhwC58lhySGQ28HrlVBwCPTEw702H/1YJKf1XS65HXxbqjEZnn0F+WkK0HylgctrArkSmO+xS9rRU8h8pgReX7uUDC9vPYubw3PB7WC4HwaOjClATYuHh64S+MzXJodAt3yE1By0MeoGQy737Zsch+4wc1wTINk6AtQJ+0JDjmrEGodAVhMYMiWQ1QS29stAYV3B8VIa6F0IZMGQqzz61Gx/IJApgU/J1Lo1ge/rSc04BAr3k9KFQKYEMjs4tM4AxT92MK8JZBDIgyE/ENhRAvvLVUOugT38QuBR3RnweeUm6gRDmBIYN9nHrv5AIAuGhHhNNKsIddJVAhkE7r03QCaDwKEIENk7K/ByQUYbcghkSuBfFgKVPwUCRaT0kfq/JBnyn6bAzUF3KdHiEcoKx3DteLcc0cBxN4gKQxfmlt614BRIgvJW49ifwVLd8EWUHtvQ5n6wfezDszqcHmpc9ES7mwyxa+tJzvC/sEcG8BSbd9fiUmB8Vw6NNWn8lnrrkYDpEuuiXR9NTHW0WWWkLU6US4GcApEIFPgK+k862r/akorHVY5X6Haizq11Si4F9hXb5MkQHg82/MGZlKKjIO4Hz8Rbj0uB3A++4XhAYwyUQq1JTLGp2W8a9Fyg4NNuAJSnTWuKdfNWJpoPs9DiEQ1gQf6JZ54Pnoxz/ylRPTVD3CkKfBowK8frx8HmRYEDZ6KU3A+e+3ORS4GcAt3a0encKLUsiZ47wzZe9E2NTNviNO6NG3jD7C/UCeSmJNcCKCx7Kyp1p4cHTlQMFGB76EZtCyiIS4GMAnlRIIsH/yoFljN5xKVAXhQYWCeZU2B2nW9zbM/bAx0di2VGNGM+wZNn70njPVBgavoKzG2LlUP9k/HISOivRbw6OjLF7SNAPB7MpMBOUeD7Nj5xKdB1lU/c8baWeTKEU+BFf2yp+75LWWq2WwPvQm1Go952ihNKTwU+rHsN3P8rzNIu9SgeZX1ExxpQYLoeA4UWHlAwgJSPOhT4x0WBFwAjngzhFPg6Y9m6GcKWBpECx0d3oLAyCX3qrq1lSU6vsYsvfU+m5kk5Z/TgLBs8beHJcLTyXtI+un6lQDOXxji9nsvfFwUyKZDFg10UxyKXAjt+sOMIGbVbR0T0+IlHO6kLq640WaOkbk8i/mSZqKevLlmCRbj/cgQUGPsUKMwV4POns088uD3C+GNFgVnuerwoMJjFosGLAs9qO0Ru/IwaLgW2vSOsgVhRYEvfK2o3IlDoQQEKvEnagTr95Qwl1/WowgqalrwokMTiCo5fDwIaHiugYDsYanh3IytqoMW4TDca0TgF/ioFMgp0xi+YhbgU+KFAHg9uFzAxj9FbQuSuaRpe4ElGR/F6laW512/x9nKEVdAMKDC5jpcLrFdR+6XAxeo3CrxJpxr5IrzKOAU2R2mAeDLkJx4cS4/CtSTD75HDDwXWbxPuH6X1Vwp0CwWT92K8yGJStKIVJjXlFBiXpdqaSToxibJenYCiF1OZS4FVYBtZOH7praWOkE4k+6DjmFNgtLPI4CcZwv3gjxTYLQr8oUBWFLhjfjCjQCYFHu+tjLy5dndNtSIW94M7FMj84HjmA1VW7W7GpUDXMoAKGAXyePCPFMj8YB4PZhTYiQf/+MEdCiwDSfn6wflFirgf7ErZw+YU2PGDfyjQGc6f9e/iwcwPZhTY8YOZFOgLCI6n3JDBiwLdfKDVnAKbJ9WQd54/Wk6B56GtIG9tbFozGsEqS/5FCuwUBWrPucOlQE6BF3U2JJdPUSBPhvz4wTwZsjmqo64f/FMU6A+n8PwyKXD3DrXSj587seMHh/YrnnT84HicwfX3JX38lQJZPJhRYJ8KFu4UBZZ7on0pcPbY2VwK7PjB4lgF6mN+8E8yJDwudZFTYCcZMnGBUllRYEcKZH4wLwpk8eD+6gHPg/zB/b8gBQ7/HAoU+4r0b6sC/yIUKP+HKfCelR6dRZcxntRHoMBp/zWiliRsysRfA/9UUlpSZ7V8lWnpAwUG9ECo4z//iQL1BYoRN4RPQjXiVYGBUsAs/GMId7RA+eBQxA1h2x6+vhSYDHeiLVoKzPf+e1USXZ9RfJvfLxTXt9+0wAnptdRf5i9MX0+/wNkaV9S/N05GMx8oDI93PV4VyClQJcKGVLUmfbVAw3V1rgWGyN63VtVLJbi+fa9Mt8V2gouyftMopJuMLlXHwFM3qqlTlECB74MywV41lahbxUBl8/dFxiNLlamjWmFGrMoECjTmb94kJli9LbcTDfHiRhM7FMgN4ZUS6DRDsVYm9Y0Y9mIsi9SU8DbrUCDurZoymSoXDZuqqdJxMnpkVKnWBh6d9AYoOAIKYk1invP18Hf54GIPf9EtVtGEN4nh+WCYiQzrJRwUOs4nZplt2keOk08+2ui/liiBD2uBz9voST2lfeAURoqGcbx16CixHiU9lIHMDWH72gQlPbdvrWsI/2iBD6GnYU6BzBBuoxf8fLqH4096pw21qr5UpsdEsLE5lRcUb/pTRNJyUOPKnj5oPPkHBS73iki92bTJ6MMBCmWGMMsHJ2Gd/pMWyCiQaYHKxAV+ZYYwo0AhfMIqgUVDjvl7R/HMlcpkv9t84gZ2ANQ7WsL9ToDl7XkkUz9QzvD3CVDgrl2+qY5toOJ7djPwbAQUaA/lMe4YwiwfHK3gzc2rArkhrO6ASi5ajXmTmEC0DrWlvE8TToHp/Xpf4McJBo8FfFTCigTG3w8FprNwaOAk2sOqgyR3WIXEqv01hBkFrmI04VWBqGhTxKMh8fF94U1ieDSEUWCnKvCkP9bUVQWxTJp0Y2DLlisYT/kcJ4p6rLA3P1a8KpA+cxhvWvyhwBwokCYZUCijQGs/H2ekuRvwc1sfkMHCg+PPXnjxO0P413zw/RYD9eGtjMmr6Nl4l4kTGpq7VZnOLtOmQ4HpfgsUiIUPBRr6s0x1C55//3iD51l9XbMOBdbXu4x+zQd3tMBOVWBGFER1Jb7gdLkGWNh5F/sbDfkxhMUWjhzNTmFhHt4Ti1cFRuPFqLXEx1DiFBjFr6fItcDSvArY83dAEcwQ5hTIDOFyrlvdfLAhCUdyflCgkB9DuIqBOlxWFcgokOWDOQXqdqBzQzierHaFVfowvjuGsK8HKWnjM6x6WJOYn2hIUPcKgzeJed3G9ifUA+f7owV6kg8U9qshzKIhnAKPWzi/Vjn7XAt0vck2/BrCHwrk0RBGgc+TpAMl+0BhzBDu5IO5Fni/6CU3hFk+mFEg1wIZBbKqQN4khkVDOlWBx0Z4cEOYU6A8QiZ5L1ugXqN4AtX/oyqw2ySmn5kZj4b8qgX+WhXIDOGOFvirIcyaxBwvQxXzfLCy1c2vFmhs75W5PT80cjBuQuaxaIiIP01kfigwPas+j4bwJjHMEOZaYPPR/liTmC4FfgxhpgXyfPA12NacAqN3Tg0eDem9t0LWyQd3tECxcMY8GvJrPthV4ufir0iB6p9EgRpS/7d0iRn8hylwLM19Or+8x2UGL/XQvtXKGKhrtcWkkeQJrhOrpLA+fAGF2bcGC70ZpSP11ccp2TcuXpPymw3hrQI7FMjKAtXr7PWlQJYNYVogo0CuBe4Whzcda1Qo6XpAZLt83W0aDoUVStvjaYFT24Pl5lS8Ya4Fhj7MAvFJeOGkbq8Vp0AWEE6tW/JplfZphfbRAnk2hHWJYdkQXhZoZbrGWwVyRzhd+DKFCaGHUvcFFGjnMqLxbrEpyfgwN7gWOB58WvWV6eVLgVwL3H60scf6Uxb3yYbQEP9GgZ1sCKNAsehJGdcCf7rEhGsjra21nBk0i9daSU9b3bb3F1ui/jvbllSyBhreSZsL9bO8QZwCc6E/pOby8ijTrL+2sXU/X3lZIHeEeydV6VLgIRuK3BHmrQJZWWDPfQEFsS4x9tEaUj/umUAQUVzh1Uk+U8CXFUpI7uQ4LpKWjiLxkaVKdjWwKm5dak+qB0oFBBSo9AKZGuEgzHg2ZCA5D64Fxm8djs8okGuBLCDMusTI1SZCXAt8H/0d1dVQxqn7iF0squGK+hdthlPJGYsYP5I7HSuPOkvHxnKCp7eeSO1wBhQun28iz4YwCuxogQqZed9WgaxLDKPATkD4GQUwPlmrQMscF3Q0X8HxNQwUxijQPW+AQkoEqxDxslSoPVaBAvvOpcVDGSjQuQIF0kwMbLxNGocGj39kQ3wjdMigr6Ql1wKZIzw4joao2yrw+I5xfNt/KiJuPlDgOwYKdBI4PixZDtQxzjmi/f35S4FWvLpg4ErfxnEAFMi0QCJJcHyuBX7KAmmilwtOgaxVIM+G/HSJ+WNH+H20cmoOzmJJbgJQ2DSqj9TR63lJYqHf4gHZVLAW7F+z9BjCeAsWw4hGJlx/YmOg0EsQLKl3/VDgUmjdriMsS3B/mSPcBGc149mQtjyL37LAQksK61UcpjRY7GWcjCSYq9a3KqPO8rXO0qd6FLGib2rqTnY15lpgr/XaT5cYoMDHGyiQaYE7tX9FzrPaTazB/KSQ6lmquFMWqOIbzNI/AWFxPTAw7xJzkqYiHS97l4w7wqeXMvqWBbJsCKNAlg3pUCB3hNFiJHItsJTGQBWMAvXQ75FKyXvllwI/rQLrTzaEa4E/AeEYBnL7pUChkTPeKnDVHhTeJcZV4y3lFMizIb+WBR5Xz4oHhBWkGBmnQKYFdloF8rJAfzbqUuCvWmCnSwxzhDtaIMuGdBxhlg3hFMi0wJ+yQK4F/loWuCMSBer+/PynLJB1ifm1LJBT4E+XGMdWtJZnQ0o072UdR5hpgR1HmGmBbnnQbYt1iVHcnvDVAlk2hFNgfgEq/DUgXJ2HUbcssNMlRqhi2czzwOMUyLvEMEe4owUyCtQoUG0nICwsBAH9MQWygDAvC2Ra4PAGVMu6xHQcYRYQ/rUskFOg3VhXUuxU69sq0L2ufU6BTvSC46mntP8tCyRTw7VK3RlxR7hbFphce/gv6whrfw4F9mX534dDtH/8p/+ZFCj+hynQe2IYXktpjGYkNCinwECtthkRru4Cn93TkRqP5o2TXFg3eDi/JjRsjX5J1V0+4XWBPmn/yRGW3TzEXAtkjvCxEQf/ok3Mw3rAWzgLhDI5O0Szr01iUz0ZrXHiDmYLHBxGVxqf2xtQ5/RSY1W4vGjgHF8lWRWrCs+d+T+FQ34oMLpnlszrAhkFci3wxxHmFHgbH4ZAuUkP0Wd/u8BeXPRpGN82iKz6jo3t7RJmofR0K+ny5k3wrd3LnAJJ73b5UuB4r4eYJ4R/GkZzLfCnLrDbK9De+ygcrj7X36omzVHbw6n6eNr2MywGdLxYbFEaJTMZ6+h1pVGxaRAJDisDyztTo8H5+oBZeBN8KdBcjv0scdT02yZGuK9DHLs3oCzWMJolhH/VAnldoDBfwd+jooUz+o5rPCwKoO7NYv3RlqQKi+HrRX06A+qcTlY2Po2vHsz65ydOn3kIlOzNFU6BFO+R0akL5I7wT8NonhC+vCWBDK81wVGoZKG1UrY7Gs/vMCoOVgzrD6PaUGuZzBCNLnD9jALjPa3L1C6AwkeV2afeHSgwFZ6qjK2NeuPhEK4FDpDa+zrCrC5wPvoUe//UBXYcYVYXiO3ZnjoFzLKJr24mnAL9+xlWIY/5CSgj2ih0NNHOKPGeSovLyccR/lBgQuzAxYJZwfPi/bMjzBLC4cDPFrxNzK8No3k4hFHg7ixMqXEc9bP0Mo8KfHfEA9VzcZOlr7dk44r04ft2fck4BU4IjD+8S+D4zg6Oz+oCOxQYh7nP6wI7bWK4FviTEGaOcOyvUs3S/dWGjkcv8ZOA37i4etMzjd8NUGD1BAoTj/uKeglQIAnzm42FwyCksFwACr7dVAMbOlDgqD8dY2oadIJj/OyTJ9LSryPMKJAlhP8pHHKnGQ+HXB8roGDxCfd/fIngettwSnULAQWK+UjGi9H9QoPKqDO6m11y7PnRi+rmPyjQGD0N8ta127cuMJVjlRyQoGGuBUpU97oJ4Y4jfPOBGhfn6YDqRnpBXAtkFMi0wGi/a1veJobXBWonoJKLtRh/tcDz4mRzLbAsXZh1Z++d3KFAN3lta94wutMmZg7raHL/aRPzEw7p9Ar81RFmdYFuKvRqToHMEeYU+FMXGCK3yK3YCKacAjvhEDE+jRCnQOYIMy0w1ndwviwcclFLqexQ4PH9OZ69BupkWiCjQK4FMgrshENYQhjVgg5U+9ECOQX+1AX+aIE+qwu8xfA+ZFogbxjNKPDXhtGnjyPspHVudBpGd3oFsoRwxxEW90ugRlYX+IcNozvhEJYQ3v1ogYwCd3jUR05WbWVz/y6N34VDWF0gbxj9Ew7hFKivY41cfuoCmRb4+FCgz8IhLCE8XJ2MMraOesEbRreDG3z/4wjvhgel7IRDWEKY1wVqszLohkM6CWFGgSwcwiiQh0OYI8x7BbKEMKPAPwyH+H9VR1j8c7YNEQeipvzbwsC/yL4h/2kMLFMU0nTdd7KJcjAm9vuZONS+9rYlLWN4xiNxVtPIXrxL2j/eGtx/CSn1hkfAwLuRL3hG2DY0gnk8hGNgK4clbxTDMLCzb8h9MnG+LaO5JSyf+tRPLgKiJ3ib20e5N6JWG68zsljNCrw4RVfquMtbRv2eV2E/BwzUE/dVptu3X+MbJkduCXMxkMVD2L4hXAw8HPxdNx7CMJA1iuH7hjjopFJjfRFgmjMFmPZn8oAarr0t0/VDcrFibS7U1S43lN4qb4Et+Q7TsNIChmjN1cDWMwAMqu0w+8ZD/mEJczGwUB1MejMXFvsjOdQ6jWI4Bk78m0kzueplMPnuXJssRfj7a3gz0WM6N/Du3Ifrtz/d+pw3HO909jQaTR5PTNWtGmJs3r7xkE5GuLeyIswLA5P5Se4WBjIMVJQ4RDwjnERD+Hu2YWWzQbVtcCTLVzq+X9ZlortzwMJw01Kc5g8Ek/XQxlvt4dFwOobj57lmY98LZGrN4co7GeGeXZEyiKMs77SM5vGQH0uYt4wWpe2eRtODDNN+tJ1gZWMABmrbeUb607OBR9bxSaPdEzDQ2sP9j4rRgPr2HO7HSw5kbgmzfUNSb2nJHUuYZ4QZBrLCQN4y+tdGMQwD3XIql0STezk21mFEjdsNliGSA+NPv9+H1O3J54yM5aWIT/JepG47egC25YBh403zT4WBfSKOiXoyUsTjITKB1zoTA3k8ZJZS94uBbN8QQrZzamyyfkkKFFVYa+2S+qW8KckhO7s4xcqB2krvUqblceXiO9krMB6TB6b9+Zpi3fqIgXX5GwayeAgrDAyTxLZ5RpjvG8Iywku3wt2M8Fg7bKiDrH5GovBOsaQaNR3PxQUmm91UxC/zcoTF4eAK51cBBo7bjxh4tR84TQLV5ZZwZAEGklVCFxwDWWFgTLSs+R0GcjGQFQYm+AUYpG9n1JewjNLddBPixmhmgJXSukyH2lHGz/3lQuNJARj42gIGOrPfMJCIQ1gG3qbIIoou376W8MF+mkSQkYC991SgJrpj+3cYuGeWMBMDhX1PoiN6v2YcA/vvJWCeHC5KHg/5aRQTT88913TSivCM8K8Y2BEDmSX8xcAQzofFQzqFgb2+b5QcA3k85NMt0Lvd4fgsHiKqez0LWUb4ONd10v8UBjqlsCk68ZCwv9Zri9z0MRcDOQb+cTyEZYQZBp7stc/FQN4ymjeK+cFAZgkfhk8p42KghbYNt4R9ZbepeDyEYaCznsbffUM63QK/lvA/GsUwMZDFQ3hG+KcwsCMGduIh75Glkf1cV38fD/kpDOTxEJYRZmKgtpSErBMP+V1h4E+jmJ/CwE6jGBYP4ZbwT7fA31nCNY1z3i2w0yiGdQtkYiDHwJ/CQB4P6YiBLB7ys29IJyPciYcwDOTxEC4GfgoD1dPRwn/cKOYnI8wtYdYohmEgt4R/MJDHQ3i3wM++IX9dDPxzNg4RB6r07/Mh/0fVwIsVRJRkc6fMCrdd2MPRBTCwb29R2px/w0DdNd8okWK1xffqkNFReu8jOn9pCzy5rZtvqxhhYTW8VYzUxgHiKWGGgZ1WMUwN7LSKqXxrQE3FAQzM7k/git10TN37BqaBIhxXeCsnXwxMF2MFMPS0+TQ5frwQ6ZuAgeeZ+vWEk/tib3fVQFYZyPoFMgzkO4ewVjEdT7jYCz06qgMhS9DoUcHiUZboeObBv/J9h+LD9X6h1uXVYGrngCGfoiNqLjLAkFvPN/BNyhSeD+GeMGsVwzAw3uwT8Xf9An/1hLGRYToVs16ZOs4utMdpqNBwtttlKZo4cDvq6EZ9Z3TPEtMHDAvKaY+O2xgwbPUMQp4PYZWB8HI7uDhz19o3JVyIGeX5kE6/QJYSZhgYW35mW0e8EmiculY2JeO4xU4iN9Qo5BwndDVvcGL33lR/7Z6AedXVxsOhEFBHPD1xWoxCF8u939RAng8Zn573ryfMKgPXl1VFjninIef+7C04BjJPmGPgKxoCht1cuUwvw+0CD672jhr3Yg7T8nNu49HsArNVntWImJclLDsE74uBSbxoDDz3ntcvBm4vqdxVA1llILCB8TtPuKMGavlgT/HZklHyMCPAvnUbU/PdAgbeVuMar8gdlgkTwEC6dpcyNotjn2NgkofrkFcGcjWwN8++GNimboY728exykAnBpj/VgZez3HJ1cASPeY03Ij9Mu0DUmI8mhxpeFcBA2FudrkaGFwBA2l/BBiISsDA8fujBgIrUTy0UEvjah+UycrI8k4+hGMg84QZBnJP+GfnEI6B2m21peG26OPUGUQUO8/mSqOLuSgpSUYazglgIFMDU2WytnGkfTAwrx6YRDaMv/U8WNJgMhtnifymedcTZmogWQtbcjRGMI0zT/hn+7jg43pZVFjNqH0yAMMl0qN4oORzGm3ldUmceGzg4QiWQebIrLM0HF8KHI+j96cysMUcA/t9wKznxxPmGMhaxTw+GMg9YYaBLB/SwcByneuIVwam3kamodlev56w/e45vF9g3Nu3Mk8Ja4v5HIVevaEmscQtx8Bgshi4X0+Y+CbmGNjJh/Cm0Swl/KkM7KiB5acykGMg84SZGuh7s57N8yG/tor5NR8iThy95JWBTA1EN8nAPB/yowZ2+gV2to9j/QI7rWKYJ3y8pyJybnq0MPvnw+qbEo6LqOh4wrxVzMErve/OIcwTLnc3m6eEnXX4kM1vPmQHyz5WGcgwkKmB7nyrT7ga2C6fcH1ls61MlhJ+9E14P7FWMQwD2fZxHANZZWBxkIYlx0BWGdjpF8gqA1lKmFcGXhanHqkLt/ftF+jkCPPt4zpqYAcDf7aP42rgJAPM7lQG7oJg3FUD1XyLumpguCl13iqmkxLWhq6Of7dzSPJ81twTVg6RkQW3cWyY7Wxw/V2rGIaBoVc9GpOpgQwDo9Nm25oMA3mrmJ/t436tDGT9An+tDOw0jf5rVwaKf87WIaIkqdL/EjUQ3vr/WQyU0TOmeWW5eLpe0dyek8ijlj7a4cQ6LCo8WqxudKxUb5Ta86DFtTGcUH0tDTKC7LzgpnCcGSRL1yerxs1z4hA5v4YZVwMLcyt/m8X8lAbyZjHLGjAkfqWI+sOHgEiyKAyOgQEu14hjYDh+3Si2hFtGxDNgoDVT3tR20RtTuh/WvDQQp4N/Kg1ke4dwDPzZQK5TGshMYa4GovlYo/bhLJSJcwYM3E9dhXpFBNcvvZwQJ61y/WJgb7PMOxgIGAAYKDjnIbWHUVgmWgIY2j+cB98N5Jb9NOSmMFcDGQayZjFougm+e4fgM9u7ZdzLqDQhoS1a8pA6Q2mHOQY+T96NGofjHXNT2Dove9TfPAHD4N0UYj0JLt+YMMNAVhrIMdCoM4OrgR1TmLWNZqWB3BSWBjAZkjyxykl+i0U8ycIH9RfjvKTn4Nziqe4hGp8AA0m8AQx5WsOAhnHwLMlgG4ZYupdDGi+U8NsxkG0g92pykgUw1Re8Y+BlBtNiyNRA1ja6s4vwvZodqOeuPwWZe8DAxWdfCX30nKMvBgqvJw1eHww0vEvOMVDfL+D+K6/QxmL/BtiyjPwyKeSDiHEqDYl03nqo0yyGYSBXA1mzGL6LMFMDB/W1pMa5Agx8h5sK72yDUF0x14hoygm+V/oqD4ikC/oJ6Hww0HqeHmUShDAyWUzYnvZHiGMgaxbTt0iWcTWQmcKnn9JA1jb6dVxEiGPg7LGaU3dWfZZVce+LgUYSbbNE6sP4u4yUA9X17QUR/X51MekfYXwAs+J06qwnuBbQk6uBqdviRWfvkE6zGNYxkGNgMhJNbgoHhQJLseD52NFwHPYzUgh3ioWMXuhoMV4gunkdNfxWjxU10exaprS5uZgaw5jGo+qRke0EMPCnNJBeJ7TmG8jxmDALiDAMZGqg8xpQ2ukYyJvFRK/TgquBSfQCDNWm4oJaj0/7qeluZgNMw/PnouI3DAwPHwy0AAPp+rCqeUCEmcK8YyBTA5UiAuxjauBPQISXBjIMPH72DokrlbjWYd9Tqd2MrojHhGGQenwDOR4Q2Zs5Ib1wtcgirb4vTBXTIRkqq1MZPxYD+scY+BrJQvndRfiDgdKPKfzHzWI+amB3F2FmCrdh7HbbRrPSQBYQeRdjHXNT+Kpi5xsTZhvI/aEa2Nk75NdmMT3545aswj7qtI2uduIQczVQ6V8H3YAIiwnLu0TtdgxEzWcXW1YauHgHAS8N7MSEmRoYmoNdbY1tfcw7BnJTuN74V46BXA3smMI/baN5x0CGgaxjIC8N/OkYePgERH5tFhMwU5ipgQwDO81ikPQwum2jf91A7lcM7OwizDaQY3uHdEoDOx0DmSl8+YkJ/7SNDr3rruqWBv66gdxehfP72TuEYyDbO6SjBrKYMN9F+EcN5HuHsNJA1iymg4E/baN/3Tvkr6sG/jmbh4iy2P/3CZG/hhr4H8fA6wMwcJaN3XJWyYCBgX106di9Agatjosany5WQ4P9HWGuBm7npyn1vP2gTDVdq7u7hxjKoenUBnZMYbZ7SEcNZLWBvGfgIJ7Bb21SHWf5hNo2FTcO1VEL04BrDBosF/vfMNAUlJpjYPgavjMyv/o1Lq/nkmMgacN9iNNLa323kGONo5kpzBpHczWQmcJMDeQY+Bz5Cg3ULRz/cXvA379XCvW91w5Tc3Wm2JBGVxpY7wan4R0wxB/0lP+XuzNrWhTZvv4H8kJAAblkSBRkTAaVO2cUB1RU9NO/SW6fJo9V539uOqK634gTHXGiussJzR9r77UWDh5zgmVUDRxw/QGbGUgY7wUOEegRpmog4xCBzMBmNzBY7PeiseovdRxfu50iGsoEA0M+U0ANxNNmKB3uhzfsp6N7gjtLx0T1dt3FTYVFgo/nAXl+ndmFHJP2T2YgUyFHMZA6RAAD26EwxUAYCu/GiYrxpG8UyQUHCpILvsEue1XEycGqkSNEHLYOx2cRhROZYOfc8fC4qJ5caAcVRpZEMNDvyF4BFXIMBtLdQIqBVA0EhwhVA5n2kOC4L3CQ2hICDLw8V3tsjsQMhQvJstHwen9iYza5oLD7klbIryMRO7PsjuInVkwYCo/OMfmxtRxDATXwGwNpjzD4hKkaWI9PPoLg6PzW22P3icnja6Z/QKEqhtjkVYKBS7lHMGPXUXCQz89FdLcJBvbzYw9b+ugHA+lQmKqBUCHHYKA0LDBg4Jm7SJ/dQJoZCGogzQzM632GyTvaQ/G29iu0P/In7GbRpsBmZ/aDgbJKMDAl7zKBlJ2EPSt6JPExJBhYx7cH+ITDbs6tmN3A32Pgtxq47422BMNVgYs8sZOiFJNXNYzHBANv8ahJI3odyedPMDDceOS2g6qBQWg+ChyZLgYMNK1GDZTMumLSYmAoTH3C1CECGNhmBsJuYMo9Mux3fZGLi3idAgZqmbcqwn19spG77lxxwO2aNJeNlKNQ/lEDsWwsKsBAqgYCBnL8UgsFSScYRjGQ7gZSNRB8wlOD3LIyDhEpm5Dv73R+Q3g46ax0qbo7bIUcxUDqE3afFz/Xu+PLEtJifD3recZg6ygwFPbOPNYAA3nqEAEMRE2aTGCM/kuFXOsQYdRAcIi0FXL3cdknWDWoRMYhAkPhrnNDgIEerZCjPcLUJzxecU/v4xNudwPbHmFwiNAeYaoG2i+zk8NQGHYDaYUcHQrT9hBGDaRDYcgM3D0L9AmOHjiNWqUlo09azAarK6ZH2GEyA+lu4GC1Welv/ZSzauCo6MmgBjIYyOwGUjWQYiCogW1mIKiBbXD0924gOEQoBnbVJqCzDY6G3cBvh8jXUBgq5CgGUocIkxnIDIVbh4gFamA00z6ZgS0G0t1AUAPpUJjpEV4Ko25Y0gq514A8X+oQEcgPB/ftE2bSYr6HwkxaDFUDv3uEpUVIsP2f6hDh/0x9CC/KsqD8S9TAvzs0MJ4VIU6C0i4mB7HOQQ108uk2iapZWaEo2D+wf5xwSZjYAx7NX/IUj7hjj4vTRVWh8szdIToahsJizo9/2Q0EDKShgcxQ2NwizZBXDodHx0JFU8I0pinbFwsbfm+FYvw+EfjKhBsMhUO3HldoPfEJltijVxGNCnIM0KGwhmWLY9RA6A+hTcKtGgi7gXQozJTIcclbxKgjdLkwUwgGFoIiAwZGKTfDaLYRLhglTXSzbUrNMfsSsa1O7yhy1lcT4UwlB/vI8hKwiNChMI2OBgz8NgpfUL8GDAQ1kO4GrqRRhwtPO9Uz3ezwwcAo9AkGPu/kGNSWt3sRkgPFRGh47GLz+XomcW97+2CgSj4yDiwiNDQQLCJfRmEGA3tco1bS0MAkC/8DA3dmXmN9Hq246DKZ8agXrXnAwDAXrjaaSrH/wcDuQ8FoPkkk7CPF48Ai8j0UHiu98oOBbXQ03Q0Eo/Czdz1gfTaUUGiMgwN6mR4BoOswK+Ld/Oyhk/aqsY2EC8Jd6QcDqRoYziLFA4sIHQr/HgMZozANDVydn0+2PyRZdQms1T3y+OPj/UDetRXGrmSR6y/rjGp0TAgGGrxMMBBpBAO7McFA0yMYGO54guFgFG4wELvT4mMUpruBwUArbAgNpBjI9IeAUZhi4Hg+yrCNbz0UHbROjd6BecJqmW04LKz7GKn9zh57u82Fw+eJTN5v9yjjYEIwEPOzWwYYODru3SKMXuR7SHcDaX/I91CY6Q+hcTEQGphbTo5VCQlcfND9DF3vZoXJhzlPoil3MgEDdSxeOcDAbNOogVmDgQuPYGBv6y7AIhLFk7pG3MSVP2ogNQpTDLzze+U/jcJ3nEBoIMVA09xLBGvNdYbQKZtj9RQSDLw3gdi9gfTBQFADU5N8/5vdQA7UQDoUZuJiqEUkz5cqF9Do6NYiAhhI1cBDg4H+S+7Wem88V7DtJLcCdgPtTuTCUBh2Axk1cH9Zlzq6biwwCru9+XQFu4H7vqd/4mJ6PUsDNfDTJNxg4KnZDfQMkxy78ssZhGVZax81EIbCVA1sQwMBA6kaqN27EgyFoUQuOMxMGAp7o2UTQtfsBlKLCKiBFAO/jcLMULi1iDAYSNXAX6Kj26EwowbS/hAIDaRxMdAkTDFwPSIYRi0idDfQa5uEaWggqIGwG/hlEYHQQMEjf1+7GwhGYeXVk9i4GKoG0t1AsIi0u4HjURHajFF4vCxUzPSH/D46mlpEDoNj72MUfu76KouB3G1rhUq8ljln5nRNiIuhGAhNwq1RGDDwdXrI4W0UqwnTH8IMhbtTchBSNRDiYhg1kGLg5fpU/2M38C+jMKiB1CjMYCAdCjOhgdQoTONiwCISbSzExsU83e3on74b+GcKRHipT+js39Eg8rdjoBkXGEfj8RhNq2l9MK+17+BgyW8TbBc2OZZUp8ZmT+OKcKTdeDR1nClWp3Efxarn1YxFBBuLdw15MXQoDHkxtEGEWkQAA99xPvqkBlIMpBaRsd9Xk0lwr03T08c2tq0hOQZqYVqjTJZu2HC3N4J9s3mFZH1IjgE0fBXh25Er1O9tCTa8eKsIV9LLhNRA2iACQ+G2QYSpkesset6nQaRzu0o4KJ4/auBkfxhgz1kTDHsOzhiNjjrBMHFZFfgSzHM0zwUJ61b/jsL9kWDZvK+Kv1hEGAwUSkv7tUGEOzoJZEeve4WBZxY5qeJjssXmSda62OkMyas6nM72ZzdwWN6TWOQWHzVQe/Sf5GOrBynS5gTf3CwgGLheGR+LyOsueRzsBjIWkXYoTJ3CgIHpucmrOd8RSiztqZmvcfrCgVGsk0g+z0RUWccmT+P0LGJrc8UI9QkGjiSfHMMjtcrAKeyVHUIOlwKZTJcwYOB3dnRbIwepgdV6dMBo2ZMSLGmPA5pqZoH9dSdL8PBqeehY3Z9YPWeXJFL24xwdeYKBVtL/wUC6G0idwjhzkcZi4NduIAyFt4Z6Y/Ni+jf5gB3JJI8/DNclIVUeY6sTrJLwtB2JSBvpClbdbonwZN6ov+alT65P64nCe8dN0ck/DLFT8uQp0NTATZ7bgIHQJXx8hBpYRGA3ECwi7VD4rZ/mBHO1XhFt72seja/5GRureotiLTinaJwOC+yo2ysCDNxujwMcCK9HEplbgoGjUzMUbpzCcaGjHKG16cFQ2PeS1AY1kHEKf2Pg5DTaYf+5FjiMB/cM3V8e+T7XMcHAsJiaaHKWTtjozq5F3FduNkrFBgNF88FF55S8fr/4UQNDW8grGAqLeJ0UgSmj0rjk0yNkR/9Hl/BfeTGZZBDs88n7T8iik6LuWMnI+++T7z8XjzCyTf2GRye9TEANnFUNBjZD4chwftTAgaZWHwwcHsgxL2ipWvhtdjTFwEC/aiZjEYGh8M2edLAlqzcO1MBZ5+WFQn6dfzCQ5sXQ3UDfvvqirheLbihEixN55fNpDg0iVA10txzBKmoROdkXNfE/Q2GCqbRLGDAQhsKNRQQwMJ+8C8BASA1kMLBtEIEaOYqB5JNF4Xvukj+nGEh3AyEv5qtBhFEDwSLSEZ8K0yXMpAYyGOg/95fwPDtJn7yY1ikMaiBNDaQYyDSIMHkxsBtIh8JUDaQYyFhEUq9R75ouYWgQeYyCA1hExu/4kTJDYaiRW4fO88ci4qsmOIUpBjK7gTQvhnEKM3kxkBrYDIVBDWx3A937k2Dfb/NiqEVkfMkfNTSIfNfIMRj43SBiHt8iYCCzGziQRY0DDGxr5AADaV4MdQrDUPgbA+lu4HO61D+pge1uIGAgTQ2kGAh5MXQ3kHEKqx3LCPvPE7n+k02TWtl0Cf+z82L4P1QhInPS/7aI/EMw8O8Oj9bUZ4TnbjYu0jCoSxYDU7Pk0aUIOKxXJ46Lq+egRvF+McPeqtdPoqQpfmotInFxi2sokqMWkd+rgW2FCFhEdpeYx+i2UpPk3Dh0NS6ysbNzV0WE+z0eMFDLd7cC1MCZr7+xtRj/YODKUPdYf4o/auC2b3UhPBqGwlQNZCwi7W4ghEcPDlMZaxI5FqZOv1sha+sp2OEm26QpgchgN9A3BwQD6W6gOPNl7N35igM1sH5wfVYNpENh2iYMTmGKgaAG0sAYioFMhYhRPg08H3W7CG/KJzalMe6Q99fbcjAUVqvJDY+l6M7BUFgeH7vY5/pPLnzqbgZq4KggvwZMbCDsBtLAmDY8GmIDKQaCU/i6bHbDBmeCgdsVIgDWDzVTD7w3RtdqXUTj51lE/rwjYEO8EOy7TQkGLq0FwQDhSa4E56xkaDa8DbCLNR9Bkdx0mlSfoTB1CtOhMA2MgaEwVQNphQgMhctif8SOpUtFKA42HwzUvGYoWS8tguHXTo29/uJSAAYO+TnBzppgIB7PCQZ2BO6jBgIG0jZhGhvoWhNDATWQOoXH732nhsAYwEC6G0gxcKi8pCJalj8YaHTximB9d8oTkBt3sN9RzlyoSguN3OZcetjVCAbG74pgOFUD6W4gfvUIhnGYH8NQGDCQxgbWbWAMFMk1GOiGsVEbz2Axx5pp9oq42q5FJL29M1b16AcD37Fe4KFsXJOI6zkp0oULwdLu+5HEiXVboW3QtHlf924RCVGSgxqodNyEAwxsncKAgXQ3kGIgDIXXWbDDpu33EGBgf30gGBgv50VUHaY2unHCCdu32ZULXXPgoTglGKgOjwQD6xXBQBoYY2jJkIv32UtjMBDUQLobSMOjneVds1k1kDqFGQwcHDsZwglektuQps1cfJ8wMuXhDatx8aMGbiqfb9TA/9gNZNRAahE5fmEgUyGi+Av5g4G0QuR523WxqwhVAhjYOeshqIHfu4He89q19epyXmCbOoUpBoJTuIkNZDDwzFhEmsAYOhQOPPWZMRYRwEAaGEOHwuMoWimAgbcb7nwsIlQNZHYDqVOY7gZChQiNDaQWEYgNzLfbhFUDqUUEiuTaoTDFQAiMoWogtAlTpzDdDbyGmYSYNuFdoRCM/wqMAQyku4G/LZKzv9RA1inchke3FhEmMIaxiLRDYSY8mg6Fbd54aEyFCDMUZgJjWosIEx4ttRaRVg0Ep3CrBgIGMoExdChMMfDeizofiwh1Cn/vBtLAmLGGm0CfxilMA2MgNvDCP+2PRYRiILWI5LxMzqfnhWAfUyQnlA9eV4Tn+BeLyMPq6RxgoL8gn4f0GHWS8fG5TZslJ+4THt3GBlI10C8OIW/Y88ZS9M/GwD/UISLLXP9/DoX/P8XA4dOK8dpwxlwShrgyn4c1wUDe2BZxHYoiQvlCwCic8EksiW6NxjMjw2Zq9jl8WKwUUAOpRQTUQDoUhiY5kedS4xKOep/AGGoRoUNhqgbCbmBp9Xo4UH21SPNVbZvCZGLjwCTHQGwPCQZKQ7/CTmXdOMBAqgZSDIx2plOj8PEssD/tWBzTJyzoS7+APmHqFGbSo2mHCBMYsygfMrbfSxWlHfK7jxYHr4NHR4Vg4GZ6zkANNLoHgh1UDUSDCcHG/vKeYPHp2GiibmU8ngy9BJrkaG6gIow87ve7gXHVOCU7A/fTJ+wdzuQAro/dJLKdbWruN14Xo8eFvP+H+uwBBmph+kCgBpb6Q8UutyAYJi7cFcGC7RUPlzM3ISgWe2hnDQaf9OjWKQwdInQozAmpSX6Gb/6nQ+S8fmp40q9QAhh43vAc9tfyBsW8bSmoKwgCDnBFHq8KCYZky1OI1VtSF3EiVis0kp4D7Ai6j/AwRTakR4MaKBoEM8Oo+2Qx8LQimErVQMgNjKzeEVvaUCrw4/4o0WF+OGLtOZ0n8QX1U2Sp+guPfYVg4MCYH9DCWJPPayjdUbxeeBhJ6+f1kx7dYiB1CkNgzC8Y2KiB1CICTuHr2jhiWwnJ4x/GnWbpwI6wo2bk+nuR54VwOu9iI16fuaick/df79372JcaDNzdCYYH48MQAmMi88jlMBSmTmHYDfzuE4bcwLMRIsDAyg0W2DOqXoGDc0dEZRPYonODbREquZWhOPcP2NrlVxTupouM3DwQDESP+FGEXH+wAjUQhsKVgQ7o3sX4lyY5Zig8sRqFiOYGUgxEe3mP/dm4h0L3uF4hZ5o9sTeZz4tYn4w8dJ1LJxgK4/mBYODuIYeAgfHCJK9/HFrZZyisyboJu4EMBiZzY8HuBn6cwn9h4Ko7XeBhkklcFFv+CgVbm2AgH604HJm9FZp7BAPNdF8W0fEkHdDSbDCQqoHz/aJiA2NobiC1iIAa2FpEGKcwTY/mqFOY7gYiZGjY7G/IbR51Ci/LYQQWEXAK9191BBgYKNeNpi8N1CRaLk6c15mfSrCI7ItAL2A38Jeh8JdFhO4GMh0ibW7gL2ogTY+mFpHjV2AMHQozFpHfqoGMU5gJjGl3Axmn8AWN+uj3fcJ0KHzg3uT5tenRTJMczQ2kgTGAgQudc9jAmBYDoU+YpkeDGkgxsFUDmQ6RXmsRoU7h/2M3kGIg3Q38bpKDoTDtE4bdQIqBVA0sWovI91C4zQ0cq/Nu/otF5LtJrrpdu2HVpkdTDKwYp/Bfu4GgBtIOEcYi0u4GglO4tYh8dgPbPuFi+xD1NjAGMLANjLG+LSLbZY0ZpzBgYOsUtsRLePhHYuAfKhEZ9PqDfwsG/t2BMaf7LMZJcnKSiSDUlcmXdweTe6JtgaWLLSJhPiWYNorJXQ3dDRx1AoKBg4JgoJM2of9NiQhg4LZ8/+wG0qHwUEIZDIUZNZBWyfXCa/TBQBoY4y9sNZmKXYKB8eBuN1VaaxRr85GI1POkwiPyVLlI1OY10uYTDqNu/eIAA7fdZM9aRJ7kqITdQCYwhmIgFAq3u4Gu8IpNY6jEA+wuKhVN7Gu3Rl7Od7E/PxIMo2ogxUDzJldFOHyOcxQffRlbb/mOcNxzTMBAqgZ+CoWboTB1CoMa2MZHw1CYVsnRwBiwiJzfS4STidVNwv4sTM3bkTz+eHvbcqGezzy0zecVRtmEYGCdyAQ7b5cuwZZljcizuK1Qt4NKCIyJeOX9H0PhtkoOLCJeePcgMIYWCgMG+s1u4mQjITTh8dY0I6Tx2FwON0XceREMXHZ1ATu3Z50ABjaOGezG7zoJx3MvB6cwg4GnYf/2wUBaIkLVwJunkbt1OhSmGDhIdb8ADPQ38RGr8VMqojgMKrQ7lWds769zDhcVwcCz/oOBofQmGPAeEQykFpGwG1cpFAqTk5y8/umA09AjrVQYCjO5gVAlR+OjqVOYBsbAbuBSlsnjdwTy+Ka5rpHSySI8Qts1CpX6RF6/RmCCDoWj0/hqo37vLuKhWj6T6LgmGETVQK3/11CYYqD0niZsiUhn64ifoTDdDYShMN0NlPCeYKB5/A8MtN8SuQ3ZieT6y0cEJoO4wUB1el2h5fDSwUM+fnA4sQbk/e8VFTiFAQOpRYTBQDoUpiUigIHUIsIMhakaSA4t8vj30T1Hmqw9MKoPCxTbxym5DXE7HwyMUuVnN1DNjwSDY+VnKGxt0xH5Ds53JrMbCENhmhtIA2MgN9BQixdrERFHvSXWtrLExRd9naNZUa+wW63XCfkUehmogb6OSg4/Aqm5DaBq4LZOosubYCDdDYShcIuBirYjxx5VA2mJCI9UFQEGUovIm8ZH06HwsfvQsTqoqk98NMVAqgZCfDRVA5mh8Pq9GuMxLRSezcnp3DqFIT76F6dwWyUnjZtAj2YoLE5V8u9nE4JtUCjc5gZKUUI+HxoY87UbyGAgqIGzppqO7gYyTuFWDQQMhBKRRg30Tk+CAcHubAMGBiH5vYXcwO8qOVoiwqiB37uBTHx0uxv4+6EwDYyB3UAaGMNUydGhMK2So/HRYBGhGPhqcwOpGgiFwl9qIDiFKQZClRwtEaGBMYTE1MSjgTHfTmEmProtFKa5gb8fCreBMZAb+F0i0g6FQQ2kFpH+4tQMvf9SA8Ei0hYKMyUiVA087lUJwVD4Ww2ku4FSMCEYSTGQWkRoiQhg4HeJCI2PBjWQYiDdDaRDYXY30K7IbfE/Vg38Qy0iA0UR/udQuC+riId//EkM5P5mDLSWtwQnVe0UyT3DtYmGO5fcbTvbIooqcniG072ItStPLufB7kZ+T++POXZyXiQYUN5tFFhJRY7pboji0ZrAIh0K0y45j3yVVqAGfmMgHQpDYEyyf/c/u4HzS26bR3M8xtpmueIAA+lQOJD2tyI2XpcavV2CgZoavcmxs7rWsBvo8qqN8HmtezAU7gqBn4BFpG0R+d4N9LnBrjT2Uqxg10zUJDn0NzwiANXFRlpsi/D1PGfouo1u2BKmVRLi6YUck5PdAFv7zT2JZ+HVY9TAyLd3KQTGMPHRv98NbJ3CVA2cCVm3iL1STU2tE6nYHb23HKiBz9OOvL/v2QPh3uBKsFPqqdjs7+oifi4HB6RHyysMhSEwhjYKw1CYxke3aiDkBhZTcQgYCENhU1UNPH3FKElkUzVN+WzzeChaBJ6Hi0xDV2PYw+gukMcbh3KGJtt3hK2zUHPR4UIwkA6F7dPITyLuWHgwFOYtKfjVKdzGRzMtIsbudMbmZiVxUb9+fDDQcZbzJEwFK0XWwH9h/aldyed9G5doZB4HgIHR1lEywEBoESGfhgnx0QwGUqewIlvdj1N4zffvbHw0VQOHo6PEhVNrzaNqzMfYG+4JBl7IYYHqfK9iiycYGOOIYOBw8SLfh4f9RDjzlysIjLGevZ9GYYqBXHBMEbSItLuBMBQeaLwVvq5+8ImP7lTxErsK1+PCYrBWkGrnNzzSdHIbEM+tFRo6kwM2dvtrEvZOBAPvL3IbYAbvB8HmM8HAwPkZCmMrQSXqdFI/HExiAmjtUJg6hX9vEdkvF3usx1qPYP67c0Dyrnpg934kGMiNeinSjtIJ26Z0Q7FwGOCPGvgYEgy8pQSD38sfNRCGwlQNZFpE6FCY7gYCBjK5gXQ3cKHvV9jQt+TzTyWfYO5KW2GnmxMMpGpgXPoV9vZGWYTCmXz+6+sHA1Ej5deMGghO4XYoDBYROhQWkawhxiJyyq5aAWqgYHQNrIud+6dRGEfShG0RKXQlDoVylRWgBkbXegFqoPtajMRfAmOoGsg18dFOOxQ+tRhI1UCKgaAGUgyEoTDFwO8WEYqB4BSmGEh3A8Ep3FpEngNF+1hE4sjNWDVQR8no4xRuLSI0MIbpkoPdQOoUpkNhGh9tFc3rbdXA31tEQA1sGoVt3yHv/7dFhDqFKQa6tFGYDoWpGggWkXYozATGgFO4bREBiwjdDWwDYxiLCNMlNx+RW4zH7xqFAQNpfDTFQHfYJ38+d6YhqIE2v340TuX/7JKju4EMBtL4aDoUht3ANj4aMDBeEYztfg2FQQ3MZYLtND66o+Q6x6iBzG4gVQO/MZA6hZn46HNuGRzTIkLVQKZFhHbJwW5g6xRmA2Mai4gtvtXyn4iBwh9qEVGknvQvUQMl9DdjYOT3Ezzb7l2Ujt5aba4VycNGpyQYOFNEBU30E8GcwYjnomNxE1Fv3xxbdiKSY+O69pD2RBVYRMKj9+Y/uYG0TK5VAyE+urWIMGqgNZ/2yeFCvkbTo/yDgUPnvEZxLU9FtH1d7tj2rzcON0z3wUA/fSN8nDo8YGAgDCwuJL/DGAmSqUNgDLSItBYRpkWkhyW3gN3AQ336YGA6XHd5hK+CivWzSv5Wv9/PUGrtbthbiAQDqRpIdwOHk/U9iUp14aFzyBEsedoeOYZ7kYe4fMB9cgPpUJiqgXQoPA4qhWfio8EpPM23Jo6rlGDguXim5piXVOwPkrzxaFsYMBBNRYKBj5VjI3810rD1zuskXJm3EpFD9bMbCGpgOdz2PkNhuhtIncKAgS/TF0ENhNxAGh9937sGni2mKEnlB8HAflIK2EH+hovTPcHA92ndxyPE1UWk5U6Gyh3BQGPar7lY1pUSnXROwePc9JO4I3AeqIF0N5CxiAAGUjWwdQr72ZxgUOI4BPvK9AcD8dU7YU85zTkGA41qRzBQdKQS9TyCgW7KkX/zcvM+GBhE2OFixUc2qIHMUJhiIB0KQ3x0OxQGNVDaN7FA41pGUemQq8TbHWJsoNM6iRWxr6FldiXY/diW5PreyTYaLF4Sdu7lM4kfAsHA4FJbnxaRWZ8r0WqXu6AGMhhIh8KgBlIMhMAYq+Y0YzuUlxj1u30UTUcbE50r8/rBwNtl9sFArWtei1jcXHPAQNuIH1z8npHbgLFz/lEDF0VSIm6tNMdunhbBaHLwftkNpJXC4ojzPpXCdChMMTDSxXuO/Gv+xORtmnNx1TthhBfDM1a3c4KBQUowcF/LGKv94zMJxRV5/XQ3ENRAioGKqfZYi4j7IMc8VAq/CFN/MFCxcAHx0YrnrLC7JpgYTW7+Rw0kNxsEA+fC6YOBw/hQcjAUPlx9AdRAcoN65UEN7Azul09gDHUKF+aTYN7DIxjV7gYyaiANjAE10L5uEHa20f3jFNajeQotIhAY40Ul/jiFqRroqdrl92ogsxu4a9TAT4uIuVdYDIQyubZFBIbCjRrIBMZ8l8kxu4Hf8dF0KEwx8Pe7gUyLCLWI0EphGh/NWESYoTB/Dw5spfBDCHjAwO8WEVADwSLSYCC0iKzrmwUY6NLcwLZMzqIYSIfCNDcQ1ECKgXQoDLuBbXw0WETaoTDTInIXRPHjFKYWEaZMTrfeg/DSWkScAcG62nxpHAyFaaUwzQ0EDKRDYaZFpI2PhqEwrRSmTmHAQBofTTEQAmOoU7incOR6aofC1CLCqIHUIgKBMXQo/JyddHY38LcWEcgNpENhahEBNfC7UpjuBoJFpNtEa9HdwO9K4VefnG9gEYHdwH90mZzwZ1pEBE4YcP8TA/8ZaqD0d+cGegOUYhye3SSVjjlvhtrYw2jeI8fQbjrWUCI55Jjf+D8YKDvGAmv3o8jFltLBsBtI1cDIVIwfi8hKcwvYDfwukxsNUp2Nj1b9Rx+r3bVaTA5H7Jm37n2M7Xu9TqLD+UwwpBgTzOwTQIhvl3mN6vWLx17E/2Ag3Q20ZkM7ATWwDYyB3cAWAxmLCMVA2A18qe8OtshTKKbiPBDRLtQ1bO/LHwwM5scbweBtxeHNqcktC+cDGArH+YlgAY2PDjqRR2B3RDCUWkQ6h4H3UQPpbuDg+eqxFhHurroIMNBUlyY5NMl1le6kHzWQDoUBA9VUIu9vJT8Idh8IBsrnt4rto1EXYYdfHhA6Pm9Yf0wJBlKnMFUDv3cDH+ep8BkK091AioHgFO5XA4KBDxElEzlTbXPNpz3yfjpbhF9vUSPvb+OM5WcE+5YlwcCY68bY3mUvBBgorAcKtirbL0ANpIExUCaHmqEoxUAYClM1ULgtRbCIQGDM4EEwzLsMCQZU6wfBfM4sYSgcBWvy/ttq9CbPJ/9RAwPtouAgS6skdorVCi3JBYjVYeqiEK8LG70PSZctk6O7gcqyHBSfTuEGA5ncwEPZ+2BgbEprnsVAsyTXH1YeBMuTbZnE/tvx0L1HMDAY2M8iVu+3nM0N3BxQBhaR7n6dcICBtEyu/x0Y02Igt3B+MPC2IocTVqsr1t0RudIoBq48goGOj65F+HzIOUJb8nxGUjMUjmy3/KiB+9xNGDWQBsYwQ2EGA2mZHFUDAQPt06jATq70Ehym65LcbJRPjLo7guHjfi8l74pOPp+reOUAA/OVHGJNazBwqiwzNENWhrVF+mMRyZMlDy0igIGCtc/AIvLtFIbdQByf1nh8yWRyrd47B7TW7PUHA93DNEP3zfAGGBjfR+Q2YLv57AYmcbZf1ICBzG4gVQOrZigMGPgdH53lAxWGwqAGXnUZYa/q3T+7gWfnMmXVwHY30J1cOrUecR7PYiC1iBxcU0v+LzWQlslRDNx0FyJgIAyF29xAxiJyCPpKYuvILxk1EJzCEB/dOIXHdDeQyQ2kZXLMUHj/IpgLTmFnOixgN5Bi4Hdu4Gn3FD5DYbobCGVyNDCGOoVBDbyuyO8n3Q2Uzw65rdEi8n7RoTC1iEBgTGsRcVQ/zAzybSTX4/7YKSA3MN9dlfDR7gbSoTCzG2jSIXqzG2ivekoJGEjVwO/dQBgKUwx8t/HR1ClMcwMdfkGwqg2M+XYKQ2CMha8W2yJCdwMBA1uLCIOBbW4gqIG0RUT66hRmnMLfQ2EaGAMY2LaIfGMg9xyTP2/VQAYDW6ewO5sQzKZDYQiMmd6eHgTGgBpoRbX5ewykauA/digs/JkWEYFTBPFfEhgjqX8zBur35wRPON/lEumkieZ+N/YBAyNlNzcJ3KkqzqRUQLjjDET0lvdL7N1dCUW+1llBfLRVJCGHzw9y0Zv7zIWhcHAbkmOAtohQDLSNM7nMN+PaATUweL7IMd17GyK2E1XlUhNrnpm+Ow4eJVdyDGtB0ykrzStsLdwbF80lqUb++M5DfHScDa885AZSNRCb2wgz8dGAgf+9U9jjS4Jpq2Laxc52RzA0PT4UUAPHduPUHRqzHG2TOTmG5p2qAAxM+oKCh0P9XkTbkmABzQ3UX5mPoreoYxgKUwxkWkSkx0PkoFOYWkRoiwgMhV/dBOH5y+pyIR4+M5ObvzQ8TNZ5EkrJOUXh9VLh0WZFMPBgXj2EXl0No/up5vD4TjCADoU9Ye4msbvee4CB37uBNDCGcQrToTBgINc7k9dw2KBi6o9CDzBwvLoTDMS+baNh+hKxmw9eKBJLeUXu8Y0Yex3xhXCdrAj2d5MutqKxX+CbVaQQGCPm95CDFhEmMKZ1CoMaSIfCq+3pgnWek5MwMgkG3h7pCauP9wIBBpa+/8LmubgmMX+7VGiUvjrYvTU5jimqCIb11AqjekoezZTfCmAglMnR3EBFb5yBv8sNBIvIW+6esenN5aZMjGAg3Q1Ezm2dhPx4ZqKec1WxXmplgnnjmqLXQmh2E8dPLvaEwQF1X7WNg0IcJfExLVZo+Pb8UHlwacEExjBqYGsRgd1AvRwR7OkN+yjeixsTjZTyhh1s5Qivx/0c1MBgZV650Hs6BzR6EQx07PiJYl1zK+R2lxfAwNAyixrUQOoUBjWQWkToUBgwkFpEYCgsaEVqSNG7wMOd0yuiDbqXqOhnL+y6j0URbspThjpR5/yxiNwmboouioyx9m7ixKf8MkeDAZqBGhi+xjsTnMK9bBxzYBGhu4GgBjJlco0aCBg4zjfrz1B4tvYPaF/la6z5tzUHauDA8ytsqKjkwmhGbgOKslED1S25DRrF5PuvDZ8a2yJC46OhRYTuBrYWEWYovG93A0/vrom9bH//7AZ2innGlslRDOxq64wDp7A4SDtYWy/PKHh7Z/MTH93uBlIMpGVyftsiIjjRqACLCM0NpE7hoMPj+pMbWGoyYjqF+1/x0cxuIB0K877XLSAwhrGIUDWQCYyxOuSYZ5zCX0Nh6BSmLSJ0NxDUQDoU/t4NpIEx37uB7FC42Q0ENRBaRJoyue/dQLCIMLmBrrKp9FYNhN1AioF0N5BRA+luoDOcbkr9t/HRzFCYqoH3oqcUgIHtUBjUwBq5OjiFYTeQDoVPl1Gfs/p4k+u0U5gZCrdOYcBAahG5ybNOAZ3CVA18VR2tYHYDBwwGNi0itFOYGQr/tkWEsYjUVqIX7qjfYPVfFhFwCksd4/FLYMy3ReQ7PrpzJtxAzoanYkx98vlTDPzHWkSEP9MiIvCipPD/Egz8u3MD9yt1ijEeeWiae7li5qruY2uSbrnYeI9NtDEKDS8URUhADcy59waj9VIqyG9YJweLCMXA8B4bCnIS2/t0ClMMbJ3CTHw0OIWpGjhFe4kcM2eVS6aqhs3lfedgf62si1ARZxqKO7uK8JFfoXAdX3iURJJAMEx9F2FgLUT0eBYnbMiunYS73S4FDByMzz7n3xNDBItIwVsSZyvPZqjR7AbSwBiIj6YYaJV9goHbdaCgMrurBCg4gsFcQTBQ1F/kGMK7isNqPT8g5dmoUePdvQitnGAgX54JlogrP4lFJ8pQL3H7oTKMfBRkg3cKaiAtk4OhMLWIUDXQkxcGb5hn1cTJC6sotf3tyjyeJjq2w26e4IPcx2ibde4YBbtHgZf3hYcGqUP+3L8QLDOCZY2G+qDCzrFwOXwP3hicwtLI85PvTmFwCreBMTAUpmrgvNtHRUp+ODzz5ZW9Rm3bJuFmkn0wUB1KNRe7ukPgxHYI3tmLVxKvE4VH+32mEiyNAhR3S5RCiwgn9jBiyuQoBo6zGblbvrz7XXY3kF/G5Of13pOTqPvY8KjW7OvHInKbWSsYCluH0bXA3ED6YCCogcJAydFLtu7YnaYuAotIqwYGpy3ymNxApkWEGQrb/V6Jh6EhF6AGXhdKigPyi1IABk5OfgePVbUkmL1fYHReSAOsDZ0nFz3uBAMtX7SxaiqjIuoKaIWyJI9CydpOkyBYkr+fYuDAMQb/sRt464eFL4iFaQSdxQowEC9mgYmmqVhhW741SwFXcv3l7/kRWzeCgfHrJB/Q9EYwUN0lzyTSc3Ib8BjR3dCmU7g6cDU4helQGOKjKQZSi4itnYIcAmPoUBjK5PxLfMBmvSePn93XJVqH9gsbfG/BYbyY5qAGjmaLWxKuBRejSpMjrB2HzwLH/HKFDmcrYzFweGic4IdD8sFAOhSmaiCzG9gUBnLMUFh/N0P5rEcw8IDLDbZ6FcHA3Yk8vmdO7lh9NWrgsisdPhhIh8IUA3Ohj9gWkVYNDGincIuB32ogBMbIi8UQBxH3+LSItBgIuYEUA+luIGDgI/F18mX9CwPBKdzERwMGtrmBHgyFv9TANjCGUQOpUxjK5L7jo9sWERgKf2NgmxvIxEczu4EQH013A1MD26AG0vhoGAp/q4HUIkKdwoCB30Ph38ZHM4ExdDeQWkTsdjewdxt2E2YoTDHQfXsbEVpEmKEwsxtIncKO+niBGggYWFSPiu0UpmVyh3Yo3KqB0CncYqA7vzVD5WY3kOkUbsvkwCJCMRDK5NrdQMgNbC0iTGBMqwYGj3vXg9xA6hSG+GimTK7UVBFaRJihMN0NpBYRCIyhamA/UXXEDIW/W0QoBvqj6bMCDGQsIq1T2JtluQcYSNVAj7s25XN/YeA/Vw38My0igiDwvf+Jgf+QobD0N2PgMtrOcOqIXjI9DGoWA3H9lDxUdQmczfp7oQA1cCv0Nlg7aBIXyt37AWHt/AQMjDw9/mAgbRFh1EBqEYHAmHJq2zAUBjWQwUDFyjGogSqP1lyc2n0TcZZwh6EwqIHkB0sgmKa8E7zfyiLa5OoZ66P9GDXpczkqbxX52Y/4AP2CgV9lchAffZV6Xexbb4KB4wfBQOO81rCm9sgBGN7OOTq8JjfAwHhgEQxs1cA4EAmWGXquYaPbhNpu1N0B9Q+JRDDr7ZNjRI1XvwTGLMsnBxYRwMB3Z2ni2QmpaHKcbn9VA7f5647HJ+1RgBr4zgIdm7n9g4H2e/nA1vjtFbE1Mg6ovIhqWC9y8vhjcmYa2jJWwmphiR+LCB0Kcxvb/6iB6zkBAAYDr8eSYN9rtk3i+5pg4IzTyefzXr9QvJ4vCPbXQUqwvPviwoRf8UiVRZ1cD1lQRD2HYFBf5N7haz2PkLuZkMcXteAOQ+ExtyN3yxQD+30zLCA30OTkC7a3XZlcX5dABAwcydIiwZPuOUP2ef7GvnciGPhejWtkbISPGogXnndAdryt8Sjbegh2A0/DlR6++z2nCIaXZAW7gdywqZqnu4EtBoIaKB+vJda9gZyE23VHQYsT/4OBsXO2ketEHXKboZdJtFv8YKB5Hz/JbcCIYNj2bbp4OBuMCrwZJQdUcXxMfsaFGXLdHCngFFbSk/wZCjMWEaoG9o/yGrt38p+AGvikZW4zj9wGHIvZAY1rgoFut+m8HfYXJarmDw17vfcTxTl2K8DAIF02LSqNGlgEYhxKl3n6KZMLju8LGxhDMZApkztvTgUe12mPw8PB+oCuakluJuL7gnyj59MVGpQEA31BuiHcXbspuscNBnLDJxdX5rKEoTDFQFxJ0Wc3kBkKUzWQYiAExtDcQIqBoAZK4XQDGIjRqFOCGqguHxuEX1avRPmUYCDShxcEFpFT0GBgMxQO7zLBQJobSHcDmfjo705h6hRmOoULGhhzRirBwnd3hC1v9fjkBl75zjJ8Z6MsYTCQqoGwG3g+RybkBrqXqm8yuYHfQ+FxGx/NOIWhRaSxiDDx0UyZHFhEBmbnExgjVG8O4qPti+JrsBtYH51O4dDdwLZFBMrk2qEwxEdz25kOQ2Ev4gkG0MAY0cHokxtIaCIFNdC6qX6mC+f94lMmZy4Jdvbf3SuogfZ0uVL05LK1w55qS5/cwGJLMIsZCtPdQGYoTHcDKQbCUPgWWHrYz97k86BqIA2MoS0iv+wGyjfPBjXwsiHXBwyFaXw0owZSDHy0ZXLUKVzQwJjOjPx/cAo3u4G/x0A6FP62iFCnMKMGfncKf+8G0txAcgsdpKAGKg0GfnYD/1IDGadwr0J6wVhEGKfwf7eI+I+I/DndDaQYCLuB7VAYcgOZoTDFQDoUpmogBMb8C1pEhD/TIiIIgyaI5d+BgX93buAxuc3wxO97xTSMIs289Hc/aiAnjj0kKYWOI0vokZu640ABDHQVS0ZhLq5LdI2sGg+VEifx9MyZCCeiD7mBQRQlPLn77clsbiC1iDBO4YU+lWA3cOrca880Xy8XG8F4TX78otkHAxGuK4RHzpxH0WHSI5hkvLm4rh0RiT23wmosjbnIUqMaLTfpOOQe84DzljvOZuKjwSlMMZA6hWE3sPPodmAonBRY1czFcKLhoLr/DIXpbqBz2TdxxTPpgB7Dl4JN/njnIl+6YrR4ZiOMuCgsYvX84tHgXKnka8uHiTcJ3/Uv8dEtBkJu4Gx7HuLVzVKTCacQDNw5Ox3r+p5g4HXZ/2DgKB4+OFx4sgcWkbHpvpLo2WvivIsbh23RD1A4Xr155C1EnWBeJygAA6kaCEPhFgNpbiA4hUVFRXj5QIhLFrPQM++S3cf+jdsmOOvZNuIHY4mg/uZFsHR3zdG5jFNs7VWCgYNOpSDvnJl43D+FBX5uEoIFmVqHirCLEsBAWibH7AbSoTBVA72wcarSofBwbhAMvGWbDwaa58GiADWwlAgGjk7HawIYeEqFLtZefIXiK18RLEpUHo+GlU8w5I0yNJkqw1DKjh5y+UdxMDaHJfoMhSkGLq/nF6sGct2A3OX7KzmJ7pM1uY15VwRzPYFcf9aO3IaczJP6wcCtc03RAEvKRw1cPwgG5jEm3xfVtApczBPy/E78Mnwp/Xni58Ih/8UpTFtEmN3AZOxssFo/+kl0Hgc2DIWDlf+DgXQoPEIngmH8bFGhAhEM1E7JM8E5bmKDHluCzWGDgbjHiYCB1CkMGPg9FG7VQBgKT9zFARvXDsHA/WhdoXtSv7HT5xccYGC57Zwx2ss3FMVHgoHPE8FAPSAYGA5XtxIsIr7R5AYOLq/PUJjpFKa5gTQwBiwisBvYDoU1fb8hr7dRg6kaWNrijxp4GvUaC8z8BwPpUPha+j3aKVyEm+vPUJjGR1vPQxOf+5dT+NsiwnQKM7uBgS5b2HwXjwR2AyVhvYLdQMDA1ikMaqDTn4xADfS2Xt82VHXahRaR/4KBfwXGwFC43Q1k4qOZMjkaGDNo4qPHFn5kurR2hF/UQBoYE7QYyKiBgeZO2N1ACIyhFpF2KMzER39joGE/VmF5TQgW0U5hOhSmncKwG9iqgWARYTqFKQbSTmHIDaQYSIfC1CIypvHRQXrqwm4gqIF0KMxgIB0KK9OnXMBQmDqFz6fOAIFFhGLgpadJiT3p+Okv8dEQGNM6hRkM1IWuqNP4aGoRYXYDL85BQLAbSNVAJX6S65XuBtIyOUGeyMl3p7C9fqgVUyYHFhG3fHQ/FpHa2mbQIiJ2U+3jFG7L5AAD6W7g1TXJ30+HwjQwBobCbZkcxUDYDaRDYZobCGogkq0xqIGAgW1gDDiF/40Y+GdaRISeyPH/lqHw342B894sw9Hs4KNpedM/GIiKTo5wT7tgcve/RDiTMoKBl95SQYs42OLh8S0nsRh3aiTtCYZYyTLisLnjUjRNy+ATGHObFwqzG/itBgIG+n1ZwsFmq3JT+a0RAHDnDvawtC5wNT+bKIn9xwcD8eDCI3c1FrA+zt8FYODo4nJYj3nyz2U3tpG1b+Jzn0/M+T0erZjcQNgNpPHR0CJCdwPH3aCLzSWvcgmHQs28SjsNu6ZIXn82sQ6os71XH4sIHQpft50OHm/RnYuF1wIjNBd9PBSciAuVEzl8dYW3w249jTg34JOVkQ8sxGIgDIWb3UB/wREMyKuZiTM5VdH0wquZuXrcPxiILXeWonCp3/F4OXqiuOQXNnrJxg8GBpbLEyxfytgZiDgJ6wHBoKTih+HbOoScN98d2Pho2A2kGMgMhQED5RRxk6R4emano4jYG8TbJBocSxuR01fGQbR9JXH9Ihh4UDYTrM20N3lmQ09BZla5BIsUzEXd/sFEc3cmhqJxThIvfKQe6xT+2g0Ei0gwn16x9i7lIgql7gcD6W5gfFD7ORq76zcMhaPaJLcBm6yrAgZGwwPBQL/ZzfRHZojw1ebIt7PknZBvyu18WUtNRg2EMrnvwJhBKV9gKAwYOAjIO697ygZh9W2ZKL+uu7AbGL8dOUNrp6NgfXclGPSeLivkBE3AjBbYRXQJDjbaOPw5fG+4deGRGwlsuCG5rH5RA5uhMGDgFZ82HzXQ3xMMvL/wHdtRLy/CwrNKlBnHE1anpysHGGjM3jr5PnDPIqxF8vi0RYQOhfG8XygoC/NJyL8eEwS7ga1F5Ds+GgJj6FDYipc9LhoE9wpxlUYwsJDJt37sjMhtUD4uPxh4uhMMrMUGA8mRw5HD9VZBfLTTj4dcdL7ojaXL4j7x0dMXefZMfPToVXs/LSJ/WURG3HWDNYNgePyYrT9qoD/sbRJ8mY0OMBT2c7PplLbGBFNrv0/VQPL7IF9FtlPYy7caWyZH1UCaG8hYRKgaeMwwOZbpULhaLCzsr/rkNoti4Hikr0NeOcw/TmHpjVNQAyEw5qhObOxIi1PhSr6FoUyO6RT+JTfwr8AYwMB2KAyBMaAGPjD5faRD4UW9lz5qIN0NbDFwPFPuNpMbCIExhUOu728MrIMzwZSqIu8HtYgwncLbJcFCZigsFY9leLzHPActItQp/N0pDGogjY9udwOZFhHqFLaWHnm9rRoIu4F0KMxgIC2Te+qNc/urRcTpcvcSMPDtRASL2/jobwykZXJMbiCNj4ZOYbob+GgtIjAUbjGwdQoDBtKhMKMGUqcw0yJCMZDuBlrb5FH90ilsdJqcw0NOPo+2TI62iDh0KNyWyYFT+LdDYdgNJDyfGov1E7EYSFtEmKFwGx9NbgNUkdkNhMAYpkyuf9JWgIGK2qjh7VCYOoX/uUPhP9MiIvT5/v+2iMic2jPgH38SA//u+Gh3N5vjNN/5RSqIPxhobZc5isZvCaPeOTTxZrToIRyFnobCazfHak+Rizhb+zyaCX0J64ToOLx6FRWSJDsN5XHtF35/faCdwd1fLCJcx4/Jz+yAfHWEtCtj/7UgGHi+1xjUQDTzNig0r7MPBvqraZXEXVcS0fw6FPD4fX5z4aUkGNi/hB1sC0qQRMXIEFHumKuwe8UpCsybuQI18I6f5GfDtHwRMJDPeZ/zBWRgYz8LVRy6McHAdUowcHUa6x8M5NezA9pd9QqP3qjiIl+7lEi6CAq29NOdi7j3NUXPrr3AznQxQfhYIRO5As7IMTeakgOsOhyMuWKZv1pEqFOYYiA3UYcwFE6LcbgCDERdlCfxS2ksIsv5AzAQJ75M3pl0YWD/ELyKaPC88YizFBPby35S4BvBLrQs7CR8TXrkGL6oBwWGwvvFjWAwDYwxrhr5mQ6OBIOoGnhOzyZeGUfEJffhFpu6notY24kEA527aCP98hpgcpy/ihA5zgH1uwQDkXF4J6H/8DVUPg4T7EnHpIhHR7NGt1wjr3fQnSIfhxPtlzI5OhTubLyAc0fjIjNky7lic9qXuWjnPBS00uobtsgFx4Xr7WyFLtGOw87qcuXC+2QsomBHMBiGwh3BIxiyzobYlPMoiVbJYYWCNZ6GtXHA5JO4TExQAykGglN4NXbrkNwUhCioHpwCQ2GtUR9inxz3jBoYL2WCgbRFROX2ZREu0GKFCoVgoLtzGh3uRDBMWFYrPBoVDvnz3qFEoc53Qnk13CFvOu7xxktPhlAmZ3NBwOuSQ26TXq8dLrxqRl7/kOttsXUW+0U4jh42Gq6rO/bWSs6Ft+O5Qslqd8Sab93I9292rdHwQjDQlJMnweZy2ewCErgJ5NJL4r13yND7Va7C11qZFO65INcfVQPPg5ocM1jc1PrOTYfhk+BfEeQhtzIceXrE/tnpJ1gQ1+T9FBUeO/f+gsMbuZcjr+eXOFDkWxLnQzdD0kiOsX451iicVbcSdgOD6q/dQBof3eXJNwN2A2mn8J3fKx+LSFsm5wmJXht7z9ngILAIhi90n2DeEW8/GPjonw5oWK8foAZG+xnBQFADm07AaHG9KqAGglO4LZM756X2sYgQZhxDbiATGENbRIKbs02NeT+wsb0bku8XOIUtffvBQFomN3jXMzY3UL/Mx5/dQM/re7/sBj56TwMsIp/dQH9rQKcw0yJCcwMhMGbfXdzYTmGqBj5pYAwdCv/WKdzxLJXzhKVagkWElskxGNi/mR3OikWCOdQiwuwGti0i4BSmFhGmU5hi4GHLy8jpngmGfpfJrS59HzDQWk6C9L+1iPTVAtTA62sbh52gUV9pfPR3mVxl708QHw1O4edqSbBpu1YSwEDl1ZPY+Oh2KAyBMS0GMhaRoi2TazuFITeQqoHCBGkcYCBTJjeZdksYClM10ErX5PNr46OdmdM1AQOZ3EC6G8iUydGhsFDNOr9gINMiUvduTcDPf2Kg5RpPbEwfWxNaRD5lck2nMJTJ0aEwVQOZMrnl8haAGuisBDUHNZBiIBMfTdVAiI929q77Dy+TE/5Mi4jQlwf/2yLyz8BA8e/ODexF3AIndt/nJuVtZ5qPwcvH6G0SDJyk8xTN+oMhXqysXgEYGKfvHNuSNUBR3e+IaHuzEXYWxjSJ3Ij8V0O5moaDTRkUbv9tpoCBZ0IGaNzhVc8Inl4QPrMkTbzRDK0MKX7L2IkDgoH6ERMgkH0X6/pozUUruRnKlQSD3FdWJZFxuIhI6Y4/GIj1+KahalLZ2D1vIw7Pn+iADkf+GcqCk6Eg2Q9XxnnVvYAaCBaRyzLXQ86a+p8WkduOU3FK1UDrSDCQT3WCge/Vjxp4tjoVtlajOwIM7Jl65zMUphg4XJQltg5VVsQSVxBMfZkP8rPRXxaBdJvwoAZSiwjsBo7DUAzfp7nLBbKSmMYOkfc3XpO7tam4UFdmVznqePwc5kVcmP0MhXEzFDecJ4onwyuG3UBLfbyKmMcDBdkPPsTBjpsW0Xl31JC1WO3J8X7MEvfyFBRjFgzUUKG7gS0GSs9NkHibIsFGrSUEAwkjoym3fxLAuK4kPJxvt0X4PGce6oS7AXYHu1eBX9fFAa33+ynW0uG7iOqgY6PybhfYzuIpeT6jYYk2Qh6F781hwQVvrecxGAgWkXDJm6GACILAbuAym96w6joyhwOeYGA/FW94fDEJhth4lqNxcSR/srjfUPQ8XHj0PhMMRPu0QvF+6NUolpUIm4aVFtGwFjwUvvlTKHoLchtQpicPWkQYDKRDYcDAfffQlIldr3g0uckFlo3ARA7CE+wG4g8GDsX1DwauEuejBgZTgoHRtUcwcGfzBCMvAx/hWySs0Ng7OgTDuAPnkbPtYGy0woShMDiFU88MwxfnRpxb9IrSeFTTLcHaab+IonfXRp1LfseqcCXX313pl2ARcabnHwxU0OODgaGak9uAVZL0sTUntzXRrU5LFBf5PhS61SwJDO7IlsnBUJhioPI8NxaiBgORHRxxoG76KDbP9w8GMhaR3uIHA0ENFPIGA7lhneCCv1XgFDZ2s1ECaiCNj4bdwGW3qCEwhqqBYBFRtP77FwwcJVuC4fWYYChVA0fxe0Nuw7JRCWpgoA4vCewGvhdUDSQYiIfxVYTdQGoRYQJjGAzk7shkcwPb3UBwCu8uUxvr7uJZwG7g9vHasBYRvC+n7FA4mc8dwEBQA+8bcoPCxEe3uYFjZ6tqxnduIOMUZlpEWosIsxtIcwOpGgi5gRQDy4OrQW6g1zqFmfjoVg0EDITdQDoUbjEQ1EDqFA7EKwaLCFMmRwNjYDeQWkRgKEwxcD8md6uMUxjUwHYo3MZHu7odYlADaWAMWES+W0TobiDTIkJ3A6vmtoyxiIAaSDGQ5gZSiwgTGEOHwqAGtkNhUAPboTBTJkfjoxmLCJMbyFhEvjDQNqPugXEKg0WEDoUZi0jbKWxRp7AwRUO2TI46hWE3kLaItPHRMBSmFhGqBoJFpO0UZiwi32Vy9WZA3m9qEWl3A8EpPNJdC1pEWIvIYd/l/rkY+GdaRASx3/vfFpH/TzHwOLEWOJweAgQYyOV6AEPhMFtJKeJ2Awunb69XhPr6piB3GO+w9R4PyLGXPkw0Wach1q7anIs3SMhQ8VgtQ4UjR4y/ig8i7AZe1UIsYCh8W/ITgiXTSRJww4I3skM8wEgcaCi9u3UKGGgewh81cH6IHtherqoChsIP7Pdw4HgcwtvLVUHiNU2wLQhpga3ykKLBS0Kh8DLWidczLBswkFpEYDcwJqgRdqvULzwCKanxFpCKZ+aQYOhN/sFAXdnnSWz1CAYOD+QYcpPjHcFQ2FMa52h8vnPh8kowcJRoPeyNlSWHrYtZIkGdEMx5bneJmwxnmdHFaBy+t7KM7Nt8nen9yU0J30HfQ958iDxj5N+GBMPXagJOYYHvGHjUO+RJGFSzFKkT8vpHlvtMAAMH76mB3eL1ajB5paGtXy/xeFXNC6wVQo3w0JZC8UZAJMi5PvmZzZ8GYKAzDB6aHm1KcjdqCgSDRhyXGbKLTLw2VyZ5/59bbDrbdIB1Wd4mUTwVPcQNLwM8Mk8vLizl6wHtteuMfF7Wmwv5/tpG/T7/xsHWWST4fukdULFWjuHgPdlygXG0VmARue8O3Y9TWDmnOmCg390VB2P2eN+w8Zw3txWGqpnzNV9hpDlLhNdlMxTuX8g7W1c3FN89SUSP3UjHo6NQJdiarGqEzHKDnVs14/AhmnpIWXhy2O1lGfnZtM+ZEfbIzzCNj3b41eOgZxHXDxXynnNBsDEzY65tbthdLGUutKWuhrK+MsUG1jcJWERofLS71csC3xGBswfSu9g03TqJT6NljToPu0dui8h7Ek38E0bdaLcI+5fbBfkL0y5hKEzVwPHmSY6ZSBBnodQl3yy3vzQPhtjdbLF1UvsFVlYPD/kR37R4TPIiGvnWRw30b9YtibU+wcDl7G1gy0yeXPzMljwabBUd27GNk7hzGaZIETOCWVhdFEE/IbcB03XAgRrolM+g1IXYc0PxciW3ab1HURmL4HTEI9nqk2e598n7iSsedgNhKFzEY3Kbs1+Sx+d9N4OhsKEdCQZWys9QmImPbncDYSjMBMbQ3UCKgZw+iT4YmM7kDdZz/QcDbzt7i71E2hS4X05L9EjX5PuvmhcU5uG8Rpz3MxSOrvKPGggY2KqBdDfQvSKCFUY1Q4CBgX7VTMDA3b5UEQyFlb3s4GFPfH4sIj1rl38CY65Lgml0KEwxEHID9+e5+2kRQXfL+1hE2sAYa7kfhCch6CCrKIMMhsLnplPYM0xy7IJFpKybgJdAWzEWEdgNpBh4a3YDv4fCsBsIGNg4hSE3cL7gzF9yAykGwm5gaxH5zg0MOFutmDK5bwz8DoyBoTBVA2luIIuBjRrIYCDjFKYWEfnyJhhOh8IUA6FFpA2MoRjoCB75+6hTmGIglMm1TmFmKPyNgVAmR3cDqVNYauOjWzUQLCIUA4+NGgjx0e1QGNTANjcQMLDnbM1fdgMZpzBjEaFDYbobyAyFqUUEcgO/hsI++d9Bl2/dB2sRWQqjbph/YSBYRGhgDMVAqgYyu4Gvrd7swl7J9b/njRebG/iNgbvMNUENtKXgmf0TMbD3Z1pEBImT5X/JUFjU/2YMFEa3JV5HZlBMBfFlmy9f+lEDdwI5rLS8sPF8Melx4erhKkh3u00V/WLAYWfTtdHWFVdYx8a6CK+vk4nsZXoPXz0uKdxlKIiGG5Gv4WDTHSCbt9SVcZjYx/BlDOdFIEUEEz2nNyB310cNTTSspSaf7zwYCmN7SGCJYqDjLKokqlZzEW3Mex8HWcglgIE5l+fYPPqzIozI341ezhyHncV5VwSzsK8QHNzUMBQGNTAYe07Yt+qmJ1N8l4b96Kt4Pu8QDFxaqgkYOPIHP2rgUhlWWLWGdxRed/MSdY2oCxgYF4acoYWva3gYDDdcvO1MCLbNhCTkno0a5NWZZ3iBNSIHbF8p7MXzXgIGvriJV7hijcixKCVDjIsBwcD382coTNXA6Hps1MBmN9BQ7uSYokPhvLs3sNadvVE83ism4qoVgY/wuuJC63w6ID2TyOtL8j3yKrvExotrWgRGe4UcM49NpgeulhAM2mHOO/USxSg2iYk3/dJMknzzxObOtWVsVt1tgS+2jT9D4XdJsFNxFxV6T3sZHl7tNxdja+2hW++i4uFBX3P4TY5FdFh21LBXZgXnBq6YGWl/JITH4kiOvY1DMCR+1eRn61REhXuPTQ3UQGvNyRxg4H3t/aiBnD47oOuYYKCahrckvE4uCorPTWDOICUY+L4rPLoG9gWPuWSJQtzpiQhFAsGcx2KLfPeVZYYkLu2wYX3kOnXA69GrRCG/2MScv64E08j84II9fJYLvI27JjorJUG6cLQpIuNm2ZAbaAW7Mgkz7roiP+nDLsESr+bCx2bAo/Lm69j3n3ERSebZRCv1fg8HHemB3ON9XBnTd98Kn2eNHBvZbKPoaZ1XoYy1ReI56jE3Bq/rFqsF6nOh2Q08JAjZnWA/lxdx1Ol/MFDvjm9JtO7L/AcDD+QKiwOb3JYlZe3h8TRPkjg0m5ie0cUIu4fr/6PuTdpVRdYt3B9kQ1DKJkUgIFUEhUVPRUFRAUUFf/0NIpxHcq6853T2vZl799azci/ntIo3xveNMbIiOB9Lm2Lg1QukmAbGaMt1AF9PAcb+NE1sqgbOlYaLQyXcY6y11wzSUxlj+Op2zUE2DiuEv59/MFDVxzH++1m/m9dj4LdMjqqB305hWib3tYjQ3cBPYIwUAoqB4d3EGCwYGAM7CWPgtObzjxoo8NcfDDzNahCZ5bwBk5PPf4bCIMKf/5scjeDjV4tI/Ss3cOAUNq3xlOYG+pwTyJoQj10UdPnr0yKyaycFnKrtFtChcBnJ62FuIGttPORBjIHB/mElf5TJwZso/KVFpM8NnH4DY34PhWl8dL8bOHAKUwz8lskRpzDdDRwExpCh8AADiVP4OxSmTuHfgTFkN5BYRAZlckQNdNAR/35asL1+4qNJi8h3N5AGxrRC6QwDY767gYPcwEGZ3O+hsGkoJsXAgUVkgIFkN3BkagKgGEiGwkQNpE5hEhhD46NtDWPy46row93ANClVGhgz3xUKovHRRA0cDIWFb3w0wUBiERk4hQcYOLCIEKcwUQMJBlKLSHO/jeGx3w0ctIhcvkNhEh8tbq9qga/F+PX/PRT+5gZSDDzs8e9Dh8JkN1Di+rK4Pj56sBtIncJkN5AMhYka6BmccqZD4UFgzNciQnMDaZlcrwb+ay0i03+oRUQQJ/+3ReRfgoH/6fjojHNTtG5lCJJYO3oGn4QBsh6nHMA2E9aAy605WgspB8KYT1UgX4MC2TaQATwJTw9oYVMh9TnOGBTuVio4LqsR5E7Hvn+DtWydLYs5fD90mbGaLf7aej2bMWwVOcNfQ930TNVA97zGGCikbWII8cRF5nhxAJE8Wtng4eBjQBmzDUCbRuDBSj5OkR6/GHzsnSQV1Hf21ufqbWP89zMW6Mwlg5OJeAXuKNgY+BjCX/v1tcbHENkN7CVDKIhNCFxRxQcawcDw6GAMRDAz6G6gPzvncYgu5RmI600/pLMfIAprjIHaej5CinB/AtQxPQb2o6HZy8+ZcK8tDXDbzM6QE08V4x6dDcag3mLNjht8LL3KINECNjHhKyiD2OeimNWP9+xHDSQYGK9mOt0NDP3pag2UPf7959ELY6ARiAmQ0Qkg/GX8juFKSg0wu/It8pRbX3AelxjL1XoH33P5CoJqNUf6xIQ2bOepFFtjf8xqtZge4Gs/SQpX0owKXx1XMwQV0YiXZtm3FS9ljIHqHmPgMbM9cJ32gSlF/QZwFd8aULzHG2RmdyYOb/YjAYYimChINxibualV4TutEEDmPali7ybWqb5N8bF8bVf42DPW+GtuM6pC2AoOxoTyZGAMaW4YAyVTiqNZE8hgvKkauhsY3vMyB05v8JzfnxiD6gvGQD0LdJobiJ5Ljwfeq5ogA/IHEL4W5RqMoZDCdz4/Ma653aR6urt7cOy/8ddgDjOkzxR2C/lyuWb8SWSeqUVETzUJUAwUYLVEdmQcYuRsORu40VVBXqdXRdTsbjnFQJVv2gKiJcbA5UiwkRGbCxDdHSsFpXeUoFi5TOyrnMPqkyV+fImR8THhua9Uny8FC/KCmDOecODW+nkbZBjuK44JTxP8eUpF44mM9wpfA+C1bKlFZLas8e+/VB0ZP97UQN6IaQHFwEioNvgn5Zcx1NdcH/CziWCb2gVwN7pt6HsWH1OZY45iuhuoyWkGW76MY/fY4muY7W6vyDwyXBwF6qMFAoswBt4E/PzrnlkBNg9r5Lu7ewFflx1+ftu+72N1wRiWNfeWDoWpU1gVNWMwFKa7gY/9Nh8Ohb8YSHMDta2Or3GFKzLIAqMWvDZr/CpttAMTGsK1AUv++ERaUNZxtH5hDOzWP2pgFJ7uKs0NHMRHn4yXBrnvUJg4hYlFhA6FwxnQP7uBRA20q8hF1qrX0clu4Lu+nOlu4O+hMFUDFW2Pr8nhrsQY/1itP2pg7xQexEcPW0R+OYUtA+K/74fC1ClMdgMHgTFfp7D9q1N4MBSmncIEA7+dwp4NerWzzw0kaiDFwNWhVP7AQKIG0qEwyQ0cdAqTwBhiEaFDYZ05NB8MHKcjbzgU5uKnQXMDaaew5OD3F3EKUzUwdzBmfS0ig8CYv7WIDDqFB0Nh4hTOT5xYUDWQYODAKUziowkGOpMRfvxvYMygRYTmBhKLCAmMOW03CvhjN5AMhb8YOGgRobmBZCj8dQpTNZBYRIhTeNAi0nwDYyYz/IrT3EASGEPUwN9DYeIUphg4cArTwJj/KZMbqIG0TI5gIBkKk93A3xYRuhs4iI8mauC3TO5fOxSe/kMtIuJU4P9bMFD8D2OgUcUpSsY1jBcTIfSMeexDZHF1Hkf9MQoWFnAQMi0uRnwpq2Ca3M7IsG5yHDHnZwLg3XgjK2COGAu8VQqK/QYfu5m1Z1znsTb0JONCKIY7/DWVRPhtuWXmWzhSmWvsTqCd6q+bKSNrbf0MhU1B89A82eFj+NxwHwxU3/EPBkrqhcPHVsjE8NqJ+BhkEgaB+yEt0BJd8c9b1m8o8WXN+Ll2U/U5Ooxg1bH4a8qO8NeqfLIvsL2CRewrZpLo9S1TUMzpKlg68cswHtvFZyhMMdDVw89QOEqRUIH5cjNG9th9gvBoOCnwTg98Z1WuRya8nJcNSOYhA9md9wA+l4upLkXSHn+MoV54mYS/X9dlG0Npig9bb1Ilub4xY5Oqgcu7AXM6FPbu17yIFr61Btlm8cQwx7yKyL86CMzSk45mh+07Rp2XemC19wQEhEvvb31jbHyuhQa+nPgGvKYS8bELd/jxFkc1DnYz/LWnL5M35FfPLePu7GVC1UDYQSOmQ2EWpBIyTTUrIo+rPKCcMQYSNRAxO4yBphRskeY8mBilKsZAbz/3kKeiYxFi9lOB3mp7KM7UpvAM2znre6kwoJRlBsZgNat0DvAn2J2LNfDi7bnSLTO4U4sIhFmmGuxR7nfB1B8MvJ+0CfLOIcaQeiLI4F1iDKSBMZg+ZYDZX+mHtBkTblOrBcrkeMePJ12LoLWdCmOwtIPd/Y2/NkOxD/QQRioceV3O+OZzJdPdQGudiEzUOAcDVI3xg4ELzHRAvd4UNNuCqoCrQszBbWIqSF94bYFuT4yB6+c+QIG4X8VwDzkWPCR8nRC2ez525bHE617KJVCs12oRSCV+fH86ucJRcqrjID8JKbWIKJXMFZEdPBEdCvvMGl8rCAbeguMFv7/dOwOP1VYGfokx0H4wLwaNcvx5tLfrM3J3aFNE7ITLgVc+cshNXlcmmF0FQwdub4koDkocGDU09O2t5aBsslvgFhXG4Kg5XJAmLrg4vE76Mr2RwX6cwt/dQKOW7jG0FhgDQdWrgdylZSgGfnMDqRpI4qMHncJwNz4MncLn6WpKcwOpGrjeYwymFpH9xW97i0tOh8KhNZ/i1zO9PJF5L+s+Ln6DoWHcq4EYA5moEn8wcLAbSJzCbb7Dx55n7/mBGhhwz9we5gaSwBiCgertjZ9PMhQWtckFsulhE//GQJobSDCQtogQNZA4hQkGemantAM1cC42z1xTgC7CS98iMhgKF+ul+skN/JbJ0d1A0iJCMdCf7VvaKXw+HqcfpzDBQFImR+Ojf6uB36Hw3+cGfp3CNDDmqwYOyuRIbiAdChM18A4P3MciQtTAgUWEYuB3KEzL5HoMdL6BMSQ3kDqFSXw0yQ0cqIHXtph+WkQIBh77FpEBBtJO4a9FhGDgYCgsXkJpOBTm8z4ZgFhEBhj4HQqT3MDBUJjER//GQKoGkk7hwW4gwcByXIyLQW4gDYwhu4HfofD8d24gGQqT3cCBU5gMhQcY+O0U/p0bONgNJBhIh8JEDSS5gTZRAwkG0sCYrxpIhsI0MIYMhf/dLSLTf6hFRGKY/xqLyH86PjrZcHu0MkrIxI9dhwxFfARIVR8YK8ppnQOzBR5aLTuuQMDEx06zW16Qd1vKRRQ9x2uwZ9MRPhbuRa8GcC0Q0CKFUqQemUBGG6/PSbrALkOz2K25LtFnL3MOR4LY9S0iO0NfcsEI2TMPY+AZoLVR67WHZl10AGE7sWwQX4UX3Q2MFsmcB3DafTAwuoG7AXb3aoQxVMxA1M371pH6rcOJtnsUrqm6tl47mQ1lscQYuhwrhh6ynQGFy/MQe+5jWekb7/6DgcZa+WCgdQR/2Q00lrcHgO5NaABn9rtiu+oJ4Fx21oBDAgYw3i1itJmXNlCcK779Ia2LvWd0T3XF4FoopDs79iVJM/TFtGUgM7+uYre1pmuKgZvjW4kXu1DJjW4+15FmwZyJzMXqg4Fzc42PKfe5RUB+PgGyF5t3HB0TjIHMy9eQ+ZKOBZpGGBu2+EqNjy3+Wbiaej/rC42poKTJRuFbGUr1rBAQZAtUgCAKeVuvivsModvEiBeCChO6G2hOj1mB3p2NAUTdj5EvNe8Y3u5iA7r9cofUAJNFNNf8NZhGswhp97IAkXO1U3CdCfc+PrrDx9xUqnT9Zi3hNJ7bwJ+httHr0Mevj51njG83ZkqHwq6uSyBcly/VwFD2QDPX3gF4mfcYnmMMtEXmXqBqhDHwlEUAmQHGQNiZIxXE5sNAli4fQXRxbBto7kyEk/B2w8dcIrX6ItzV8GV2M+BWtoqxLwsL+C7vGMPe262hO+PlDwZ2i6cNbGO9QkFiHYqoc38w0JHPFQMXiXMG/AZjoDJ/YAwJoSuDpTBbIBOwGyZa+7YHuPZ2hPz4PAL+yh4ZesmvznAkdSD2TVlTdfYZ7eHUUKdxEL3SVH/z5hG/n948QNw8SAC7TF/IiQX8+quWxQLmVl+Rk/YYuG0x9uy16QwpFtvGkZzLBnCg8ULGukzxtc3lVXDcT1jIKfidGlzQFulKAn0o1WetcP0VbPXyLsRwDMJTHNgWvobB0elKMTA6vh8t2DzOE+QgdRcjSZri598LK6TLKX7+R7Nd+hkKy7O+Y/p8Z4FfuBs09+MZQ3MDyVCYtoiQoTBxCtOh8DA+WgpB4NSdTNVAjywFHMYYA9lJmyP3KGMM1Gp8rTqmjxe1iKBZ1u8Gjns1UMEYGAoOfj7IULjuncLWrnghWibHGC+1GMRHD3YDiVO463cDKQamytNH7ktp47BD+0RD+PmGk/y2+VhEfg+FtXjfhyrvytjnHqv0g4F9fHQwapWGWkSKXg20By0ixCJyiWBF1UC+3w0cdgqTwBiyG0haRAaBMaRFhAyFaZncNz7a/u0UFkFr6+c2Ww7jo7+5gRQDf3cKk8CYGpgcGATGkDI5OhQmu4GFywnFoEWEz0LpYxG5IdcelslRNbAPjKG7gYPcwKbDGETUwL93CquPR04tIqdvYAzZDSQY+Ds+eoCBf6sGDltEvhaRb2AMtYhIjD6nFhE6FH4dOeUTGKNsxvmgU5g6hb8tIoPAGIKB1ClM1MCTeh/H1rdTmA6FvxYRkhtIO4Unm20z3A0kauBgKDyIjyZq4N/GRw9aRH5jIHUKBxv898QpTANjlJcM/r1D4X+oRUQS+On0vwQD/9O5gXOvOKDwmCOwrBqMgZY2gxjLWoxBt7GQg8U989Ah2/EglELPAE+r3yWapzITZqdDDqonxhbQXc5FuHIqD5z3oyds6+MV+I+9mOr2zMYf02zvMu7uySQ6jHcG0pemwvTlWTxVAz1/jw/0+zT/7AYSDPyogXDeotlIwRh4mG1kOhQ27wlTIC5xDTBOHxpSdps8hqW3SkDjnWL8sSs7xnsUcqIfXmCPvybXBuOHTqvqF3dTwtFxcQVBcOdb/bLjVIqBi6LLDGPKTvR+1y4vwoJfVRQDbd57xOH7jQ9Xshvout4zDteNmIJ6u1khcJ7j3193yhRU4hMfsyhhGe9iNbk+aqsAcmoDmWBSxp4ezyZL2EleXrj6mUf66VaaKDWTHzWw0o4AeZM4Z1BncikNjNHrtAWRvhQTcLNvGIMS+V1A6dIgkN42MwRO71PRL74bgCvHHmx3yRv/vtOm0b2X50BhM/Ji7xprMr4tL3gosMtH4a1nTksxkKiBi8cmS4z2JcsYOO2Mgea6QoA5TxVk+AHGTjZxWjCRDima428SJjTmoxTk1myFbEY8x+HtwbPgeNZEyIbihPFVy2P1Vx6/IWc+YBGYcz3R7wvtBNmNVTKBH1SGju63BpmrSoqjpMg+FhFbizGGIPEHA0EQ34uwvDoqOAhLQJ3CYVDuMXbsN3NkNvNTHErqOgc2b+Kv7cf5Cby3mvK6UrEWnMwOXhx0alTppf5eQn7fTmM3MB6J7nZX/Cye8GkKK/ZggDkGMeQkwYFBebPyQP5+q0gJZxWDqmRbgbJ0VKTrGAPDhYIxkN8ct2jOzFOA7n16xuI5ZTD2d2oMT93Y1rdbgLEc3ygYtzpEqb5OuAjNFA2ASEhePNDbW46sk88xFAPJUNjktzkDd098rZpNMQYal+bOoFDF1x5dEE0UFDHGwGaNMdCKGx7NIhFjkyOs10CKbzaUZs829jR5l+JnfHWE440xK7w4ajGWC9oICr7aMP5tJhm6H1xL5EfTHzVwWacTNOfNXRGi5lqBztvUFAOhObqnwEbjBL8eGANh1fStQne4xd8aSzMeDIVpfDRxChM1cBAYs5lb/Gc3cHMKeb1hrjlSXo8fDOQPao7mY/3AhM4W30EnT4yBZChM1UBuSdTArMXXkC3GQJIb+FsNJEPhQZkcGQoP4qMHGChWgY8s69h+LCJlvKn+t91A1O0DZJS7svBVH2PgwCJCMJDkBg4DY/rdQK63iAx2A0d9fPTQKcym4icwhuwGFvA2/gyFrfFzRJ3CVA0kGDhwCpOh8CAwhnQKUzWQdAr/jo/+lslRDCRO4TM7YWM6FCZlcnQ3kOQGNu9TRcvkqEWEDIV/t4j8jo9uZ3AUD4bCRA20yW4gyQ0cqIGkTO5ZGZOPU3inX/nhUHjaBsxHDSRDYXxBuFE1kLaIkMAYti+To2rgxhSFIQYSNbDz8TUoSOvM1slQ+KmECjNwCtNOYVImd19A44/dwN+dwr9bRKYyo352A0lgzPirBhKnMFUDSZkc2Q0kaiAdChM18HenMPOaa7H3Tp/pH07hb3w0dQr725f7R24g2Q38+6Hwt0zu34uB/1CLiDyRRe6/BAMn/19gYDSqUZGItZZQDByogacb8D8YSHYDz3vxitSjO4pDMw3OYH3eWEjN4YVB9oXH2OJeNXx7aWommBXuGX9f8zWUsnQRe+psgb8mj/cKmbJkF5CfqDJQuq1MncLL7IISQ9rNPOQcD4eYqoG+MXnRwBiKgdZR41HALpgiXNxdFSTT2kSe3R0BDO/9UOygn2C7X0wKT5zsPf2wc3konZZO4aLiqOrPo7mF4nHX4ds7uvM6rykq2t0nGAMPk5dhzOxQQ/rVxL9/mJUVqA+XjxqI+K6uQCLux0g3m2fv/3RS8CpHKVKjy6VAVwFjYzh/55BxBL7w92+MGXGUvuHUSjaF66sLXi9mOn5+xm4de+5EbPXNgzPxddlWisWNU3K6GxgED4yhSl+mpizqF/IwLRSRad4+GKjt8zcTrZZeAvSHb6NAmhUMKgQ7Aap9OsDR6jZl3PA6wph7rTjIlLNF7I9nLNKP9ZaF7Bh/W/mT5pDoWaV81MAkPimJsT3bMsZeI2OQKqwRkLaajDQGvQt0Ym8tKFfXPQLvEGNgoe9zILSzPbKtx6UIbbCxQVKfLMiv7kIcnPiHrE9vbARFd7IB/kQ/s3q03EZw8hbY2EfsDR8Ls6BB88NZAuglvz5DYW8FMQYSiwjBwNl8gTHofLgZIOi2BlUDI8PyDVBwgo8MMCni0Pf4FniLwwoKJejw73d9sPrM8O5wmkpJ7HW1IevdknOQuz/qBXr7LQIvP7qj2S7Djz/2DzYdCqvbCGOIH3MeWC6nKvKCS8XAkL1VYAswBjq812Js41we4JM6R+Y73WP4e2IMhptCQ8FqqjMh50CMbYv2BIXxG8Z+ASeqzjqQR+5h4eLPU/BWwb12cqoGRq/yiUBzSl4UA6N3WbIgrTAGutv/wcDFRbQ+GHjfeB7YaLWKzPM1B3B2tVuQr8UNlLhuEgfN0ct1bfGSody9HMYPuJOhH2SHh+NdIBYuiJ8NtYgYisgV4SvY8+AlphzS5/ouDufpsgLv6aLu1bl7EbmXXQqsYNx3RV86gHRDkkHxilNkVFuTGVhEiBpIMZA4hQkGUjWQDoXNIvqogWI5xc+f0YoMcoIRS9VAuhtIMHDedu0QAwW5x0AlwxiqRpIxjI8mGEgsIqRTeGARGbSIaM6THwbGrNt3gNxg1RZ0N3AaC/WfaiCbb/D7+R4gbbXCGGjtdvga8/BX+R8WkT8wkOwG9haRwW7g+435iTqFSYtIuWe5oVN4EBhDhsIEA+1oPKr+2A383Sn82yn82yJCAmOIRYTuBhI1cLAbWHnmaRgf/d0NHATGDFpEiEWElMn9vRpInMK8hp8P9xsYQywiw93AXg0cdAoPnMLfFhHntAhyGhjzmPD8MD564BTuTB0/X71TeKAGEgwcDIWLXg2kQ2GyGzgYCpP4aFom9/8eGDNwCn8tIlQNjFIGv74DNfDrFP7uBhKLCG0R+TqFBxj4Oz56gIEDiwhRA7/x0dYYX5hop/DvFhEyFKa5gdQi8u/GwH+oRUSWuf8Wiwhn/IcxcPRyc7Q6IMQsYr1b091ATwvyOOLyzRncx1yA1knJx2GuNgbIr06J3AUzKtBhOq6A5z1c5D2VEiAZVPhr3N7GUJDqBz5mnKbV75uRC7vimcWeOedYfeOeXWT1LSJh3yICqBoonshQNl/T3UASGIP40vIoBhI1EIbP+oOBriMwBcL/sgFm49kcKR53iqO1v2LBan1g4BTfumO3uwSGHo/YLRyxbgy8OC/wMfBUPKRosRqH1T5bg2QMVOoUXtQPaBiZOfqogXCywli3PnfPDwaeT3UDUv6pfNRAuLjlgIObIwpiUIIQiisZiIL4gh2nyz32PBN9vb8EUGKyE3DbJ9fqQYixExxtDvivW1Dp99XqMxSOF1eYG4EU6hiTwx81MAuPf8HAYIoxcDYqGBBOrynGwtz3kfuQzwzscrsCmmU2cHznxML3J4dWX6qbBLYLlAN/NLUM3VkrB2QddiaItueWBfXpZSJ0OhvxIn+/Pmqgd6gxBpKhcGAvRsg2uncBm73DgmSBMXCWRxh4ytsoB/JUOCJ7cbgWURUKGBMyfQHZlTQq3Cp9YgwbGTLkRvMj4wlNmejKrpyjgBvrIMzuD14/P94N8k1GitG+UVRDujZPioFQPFnnz25gyzWAYuDpdZhRi0jUWCMPrMV9iDwXnPH7Q58bYOlEZ9jx4gR/O85fKsCvqwffwM1itz1YaS8j3dCsfLlxGPZGqFxy7khJCwmEIhcMMTAyztYHA8Glx0BZxhiInxGNqoHRc+XKGKWOZ2TVS3z4zt61ATLbmqP5+GEUYelk+N/fhRaUJR5fAy7PVaqvSnuH/GkZFaHxMlQQHk5HBA4vDmNndkB0KGyP9z9D4ePhcUVK/cTYu6swBkYxxkAtZNs43HWeDZy5AJAzCo4gDKS5DfAn4QU59yYwbtZiDM6K/Apl/IQVXhmwid4F+PU3R+cZCJ/7zgBTG3+eKQYSNbCYy9MhBs4jjIEq6DHwPcEY6E57NfA5wxgYJxgDrVeWIXufWp9OYRIYQ3MDSZkcwcDBUJhaREhgDFED0xP+/YlFJGJN/PgkPtqOtQzQ3UCCgfbIrGNUvzAGyidfoE5hCE8YA+vdmIPXLwaSwJj8uxsYSqUOX84JH8sEA8lu4Hk3xZhInMK6s/WR0k3xv6dffVZ7SnUFOVXeFjQwhsRHD1pENjXGQGIRoUNhKXPkYZkcGQqXPQb63zI57hsYQ1pESGDM0Cn83Q383SJCMHDQIkLio4ka6K52WTvYDfQbo/WoGvh7KEwxcMS/5I9FhO9mYGARIUPhwW4gGQrTMrmvU5iWySmbl0vVwIFTmGAgbRGhgTHfFhHiFCYYOAiMGQyFSW7gVcj7oXTfIvK3uYGkU9iZLTGWXRqMTb/L5IgaOH+K40r7HR/tSP2uX5OrhTdfYYx0+SX/2Q18vPD75W9zA/nbQYqd2/KAH/+GMXuAgSQ++vg25WF8dPfFwO76FD+7gaRMjmAgd9BVQIfCNfuyh05hMhSmu4EkPpoMheluIMHA/Wxlw+551+O/x0CiBgpPc/S/DYUHu4EEA//d8dHTf6ZFZMrwEj/5vzBw+v3fP4mB/2mn8KVScrQ5B2G8THOMgcZzFNChcOjt5hXIkhdCyHT5ODrVsgF2+qlCFiuMGHwHG7fg7T0wNl4BPiBHJT6Gj+PttQ8efgOfXY3xx3zrHyHTvM6M7yY1vpB66xoZqrYuENwZMsVA+4kPkIXjtmsMgAsf2db6EEf5cuVhRsN3HKscYQy0Rhse+ILPY0yTGIZi4Ppe+8irnwWI9hMbH0OrUkG+h+TYHYUBr8/dowbFM7dn/Ks3kfV8Uj6RX28sJjzetDVYzVYqQnLvVI7HGAOteqYj/27nBVUDlenmgdTMfcRwEW0aMGv7jtleDYzskZOCW9RdkPlalkxUcH352jEaQW7nKHFoFhhDpqlQwjF3KguXMTcI3x6LDAWdozORnbU8xmzJRFF2U4qFusAY6MA9QMpjkjPUKfxa1RgLXlaLMeS1TehuoHO8MjFEXLMG4csPkdIEFwa6ozULmKkpwelxOmKC8UtJwNYfNVASu0vspzV/1stWNjB2z4MCTfi4361TTBSCyiiW/jNLjIecyp/dwPlpnVCn8OzNvPHz4d94MC6fh96ywoJI2PlnEAjCFWNQWDKwCGsWOIl5hF26VTHGtzAB9zXGUCniyz7edqPqaA0fyMzfDhPNjip+1/RDYYwQUhzKc/z856fzDwbS3UB2NkFGsm1iioHm5DSjgTGhoGAMjBazJZox7aWIuEOdgD0XvfGxnfJxsNhlKdCa+gRfbH3pdwNtWYertYVcGUVMqIfsGUQb/ZMbGC2uBxvw+MHpUDhcy6UHpPP7owZi2rw1QBo5KprP/Q4/8xBfi2xZwJ8HhIE4vC9r/HqZ9xD5am0yUNll+LBILhkUmv2RcXlVsHVdSkVk+7dNHLripQGyGBypUxgu1DF+fZ3zi7aIRPO85PFVCmMg4F/4993nkg1YQbSR2iVtDJ069YB99m38+NMTgDuzToGcmmPIWukYuA/2wOpna2P2FpEs9rcWvgbMgaEgoCY+CPsyOfBc6vhaNw+5OBqPHizdDZy/57sifOCvWmAYxxvSgtHPUJhi4LtXA89njIGvfmtzvjrbcTTd/LSIiHaXxMFVZXiKgcXKEZnhUNich4wrdyeVYqB1W4gMtYjIJjp+1MBkZ7J0NxBIVl1QDKRqYE/zsBQxBpLdwKwfClOn8NciMoiPHpTJrXNJoZ3C1ClczXT8fdcc2o9FZJbsbx818L3KkR4V9oaqgdQpHDEYA83ZX4fC56w/5r9D4W4QGEN2A3s18O9zA6ka2GPg/P7wz3Q3kAbGtB7GhG9uoF3LvkrL5EiLyKBTmAyFBxYR9rCWwTA38LsbOCiT++UUpruBBANvcC2Av88N/O4GUovIFwPpUJiWyX1zA7+7gdQp/P8eH03VQOHel7P1FpFBbuBgKEww8PduIMFAS1Ix1hMMrHqLyG81kAbGfIfC1Cn83Q2kQ+EvBtLdQKIGkt3AP4bClwesPvHRGw6/3sQpTDBw0ClMdgMHZXKDwJjvbuCgU/gbHz1wChM1cNApPGgR+e4G/v1Q+IuBg9zAf3d89PSfaRGZspOJ/H9i4L9EDfxPO4Xvq9URLVkxZJLqgTGQWEQoBh58jD2yVIYo3XE8Ax1dtkHSjmuknc5jAB32yYKQx/f0+fpRx1GTCwlg+TG+7bPWJPYU/DULmnvNQy7c3kDATMRGPxw0FVn24cCgVWamgFpEvhj4GvmfoTDFwOto9kIac24YKF43QzUQjtOdAebxLER2WeED3UoqBCLAmcjIJkoMz+i1BvKmXkF5/i5iT04tVl+9Eg+5holieIsKBKbzu4ric/0zFA5OnY5sp8xjqgYe9AfGxs3zEdOhMMFApYbPGC2fTg7M56JGYPPGmMA+qzWYxZmBlIuhFhFgMQYdTm8FipO0wR/b2zbVXdNTkGdtMAZFo0gGkxhaaC0oSpE4+1duFH1QtX5bYgz8DoVnmdd9dgPX6ttAgWsxRRSs5BSsDS1BWqJdmUjvh7L3h4tROzuoMZwakAU2MGeQy+MbExzbDa8X1/MZ2cJ0wYQXM5HBUo5nKGRHRhGbIfwMhefV5UcNnDEj/Ofb8s2E29GWBfcJxkBwX7JFmNz3ZyCM6xuyGL3G74QlxrSJKj7gW/a0Ah4vCgv24ayG46p8FEEcOGt9P5Y9ZKzKGES5+m4x4IgPZLDOjxq4FPknUifeDkTN7UcNNGGKrwGnlWNTDCS7gfCAcR/or8sWmePdNY46F78+D+Y0hqPVSwIeF7xksAHHKXz53K3wl9UW6RqnZsicxJs4mr8xYH0xEBWHwAb1PV+gmTvPAN0NNNUfDERnVmzAvgw0FDB+F0dSlqrAXC0eSLHMI4CJjq9N93S3RME8tYuosvMEHMtOgOLlia8B1QG//svXxUbOnjkAtE9WKlBGh/yDgbdV8FED6W6gvP7BQN96YgzONq4HDpJoIX3LtjESjykC8WmP38/1AV+DjJPQgrHsWkhlgFrA+QOmIK1DjKEndC7cuq3O+lKuUqSsXwkIV8XFACMx+uwGUgyMF8lfdgOJGuhVoztD1UCyG2jML12MdinGQP7OXFCQvZ2YqoEEAwctIl8MpIExmfXiKAZSNdD2HAxbb/y9Fr2T/Wc3kGIg/sC3ADRCS53C1CIi5b0aqCgYA63tXzCQdgp/h8JUDSSBMb+dwidtj7GEYGB4uOFrZ+p0n8AYT37c4DSfbuPfQ2H/VGPseD328BMYs/XL8wcDOVX5OIUJBrJCOvpxCvcYeA5086MG6vfb9KMGmiZafzDwmxtIMLDa3iSGOoUJBlb+fhrT+Ohmjn/fU98pTDGQdAp3sFUwVpr4+WXwFyvFwEFgDHUKi7esHewG0vhogoE0N/CLgX+fG0gCY765gXQoTJ3CZDeQBMZ8MZCqgfhu7Q93A4Okb5XqdwO9ojmcP07hrxpIcgPlrxq4h87rj8AYEh/9ezeQWkR+dwoTNZB2CpOh8BcD6VCYYODvTmGyG2gv4gANhsLW0Xqw1CJCWkRobuBXDfS+GDjIDXy3O+WDgWQoPF7Gc/x59PE14G8tIiQ+uowVDQyGwiQwhmLgIDDmqwZSp/AXA2l89C81kGLgy81MKNmN/C8eCv8zLSJTVhKn/yUYOP1PD4X3+uqE4FGJQAyTY2og4fIZCofnw7wBjAQjtBuPeSZaHBsDJECvUVDb4zjKVgcZ3NrNCrmT6BajWhPO4LV9AWRnrgCCg5JVwDdOEIo2ehVuFnqG3o5DB7lseSyizcFCINOno89QeHRBHzWQBsaQ+OitPcKXVvv6g4HnRuCQ5W4ZBs7OdwO06TFBppGfGZgv1jm47CQPY4msMlFivFrwPvh3OHmxVRHY6znSUyW9IqtRl0UUvc8tOKxLFS09EWMge/7BQCAEP0Nh0ilMMDCytB+nsJk/f4bC0mTzQHZwqYtwdqkqsBZ3c3ysqzqA6kxpQHK9JXCs42PGzcHurE8lfoccR4pA6KUsC9DRslD8kpSCDoWJGuhGXl7QoTBRA/Wl+6MGjjzRQPP4zjChy6cpGN8mKzRbRiV+fAVjeGzAOTKeiVagG9d6gD28d7Atxm3sXjnX05feo3c6j3YFFKTrGQRqaaLwvMMYyPhKYqxQNaIWkbAJ+QSkzWaEFHwLAPAZbDE2WmKGZvsVW0Q3w2+A29UtCrjFLQ5nxg1jazqeQglBUEBgIgQe+V6GU/h4M0H42FW67qY3FLwPGyZ8mvj575r3gw6FobNUDOoUJhYRioFEDVRvchNHxxfGwOmox0Bh0cRwy+894I1GKXIOZRlD+KpZMNrtMIaLzAh48bNNgK9P8e2bf7wY/3p3K4wBLIOU5+MAIFOWCSAtInQoPNYx4H7VQDoUdm+iitTMrAE6XRyMKSS3sMdA/OXaqKDkujea3V5HJvIXfaDR+LVHSoScOMxXagM86Z3gx+cfsZ/Enq0vs3mIrzVT/P56c6v8owZuRzwIGf5nKEzUwDDblDIYmV2JAh3i3z9pJRs43HiOZhcWY5CoYQxcjB8YS2T8Soa7l4MP90wJkXec6vjzO4I8yOsaY/Ae3IDrH26ezjQY8+zc3zBovDTPII2mFVLalouhvcQ/RX3yuA8GXvfLBszGe/x5X/YWkYd/z0GYjxcIMLMuDk1DVsFsDWpk+DOPoRgIZ4xMO4XpUJhYRAYY+FUDB7uBvrSWQDTJ9vj1E9c/aqB3W7YgOY86FIws/PnylQ3mOTEUyG5gAadO/3z8KpMjGDgYChM1cICBsr8VaYsIHQrvMacgUw87QJ3C78voQYfCHqawSq/jdDdUA8lQmOwGevcH13yGwn9bJvfFwKrvFB4MhUmZHB0KE4vIYCg8UAPxP1kNdgOpU5iogb9zA6ka+G0RIRhor6YQYQRydShnicnQFpHf8dGD3UDSIkLio8lQmHYKEwwkFhG6G0jUwEGZ3O/AGIKBtEyOYODf5gYSNZBaRKq9c/sjPvq3GjiIjyZO4Ytoix+LyLdMjnYKk/ho0iLyOzBmEB9NnMKD+OgBBhKLyG+n8MAioi45BY6+u4HEKUwx0OiCRDMub546hQfx0dQi8t0NJE7hQW7gbwwseotIIAn4z8QpTDuFv7mBf+sUphhIyuRIbuBgN5BYROhQmGJgvxv4r20R+do0/v/FwAnPiv8lTuHJf7pMTgfZCS1zGMVUDRSnm4BiIHxymz6+lYlRaGgCoLuB6+pZIef8GmOMSzPVUK/zLZrbk3sM3emcBbESO8ibanLsdhDZ4PqcZnDyAAz+s7z39NtUwMfgVStAaAIOY2YpykjdvDAGvus8MSJT8DCGHH8wkDiFweHUFDQ3UFtPOAQ0/scpPN91K6R3wqUIuR3fgNvuHiF7PtJBaAiqAdS8HkN+tXrE7kO/5frqycv42JtgDLLcGQ/Msvg4hZdKCg1j0ew1uhsYncYrjLXe8eMUpmogyQ0kaiAs92IOtsmjQ85DvhXRfVuxYNfcfYyFHQBotG4NcDVPF9g5wiT2Zs801bcL+42cu7tiUDu9YkyT7ibaby9KvAzt7OMUnu0djIFmVn52A+3HrWXobiBRA2dXhymil9WkAMTHLQr8rIqj+2OTA1tkAgSmHsCYmeQ5MGeYE+SuYRhXKFJPzyYXB2nTYxaHslKuwfu5+9MprBe7rICrW5XQ3EBnsngz6LpyVQBmGAP1N88WIVuMKoz8IYN/3/MdoIl2q4CcWCoykGQwYfrGjy/tIxe+kzkX++WoafSomyv496+yOArjKcKYZj6oU5haRODVfiDHC/9nKGwJLHLGuwZjlbX1BhgYKvYegbNxPKIgDyoQufebAaxw5yDLOSkYS9O26SvSUsi/C4YJrlnK6vCkKcivL/ia03klC0hgDMFAZD3HNljb+YruBsI6xRh4Na4KxcBQMESMraNAQ57udyC6Zf21SMSYajaTE8bwWrSBL+NrlZbwLhOCDsnAyA9XyNtyx/jifuTpswm+NgXj/RFj/bxSQRI+P4ExdChsBO0LKUL6MxQmu4Fq3mNgrbkYU118p9KmSRuj2wZjYPacYOyDjwuIJAdj+HYPVhjjCgOgeIcxmFe2+JiYPF6xe4x3qT6+bgz8eoFDDM/aKgUrePuogVCU/JbmBuqxsospBhI1cNb+z24gyQ0EMsZA2LESj282boPcfAk/auA3N5AGxnxzA/8SH93nBn6dwmB2FYswZfC1gqiBdDeQxEe/tpO/qIGjpFcD9awF1CJCdgNJYMzAKSz0LSIUA3OR0z4YSAJjBhjYieNWIxYRogbSFhEx8B/UKUzVwO9QmOYGnos9/FhELL+sPhaRPjDGn7xgpT+nL53GR38wsO8UJmVy1CLy3Q0c5AZWq7NQOMX70QxzA8lQeBAf/S2Te/dq4GA3kGAgVQO/8dH/l0XE5fD3IFUDiVPYuiv+WtPtZ/rpFCa7gcQpXIGKBwM1kJTJWU80OmsHGGvD3cBckWYfi8gvpzDFQJIb2G5efdx0ekgHaiCNjzaLqTjcDSRq4KBT+Jsb6NQS/nlIfDSxiAw6hQdOYSvtyxyJGkjio7+5gYPAGOoUjs8YS79qII2PJmogjY8mGEhyA2txP/4TA79lcoP46G9uIN0NJENhEh/t2ROf1drl9PZHYAzXq4G0TI7sBg5aRL4Y6FdJP2TuLSKD3cDXzGE+ncLfoXCH/8E4iA/4/UIw8N+9G8j9My0i0ykrsP8tGPif3g1sGKlAe7aOGKoG6t4kQIYTYQwU10ILnMM9QbFVCzFVA93J9YbMfDlmImv2Mgw92+PDmOGaGJ8n+Bg25kWErOKqAFjM2zOYSqc37BZTDvhe8vT0i3JcI+3yPBfRYWV/LCLEKRyv3z9O4cAoDwUdCud37ZMbiO90P7mBirlhirBz8TGw3mtbZJT3axwZgs2C+7VcIXs1BgVkxXwNLtsDhKOF8QZBe5UqfXHbmMg15AwfO5MpC57T3c9u4LNWPhYR2iJCAmMIBmp+gDGQWETEZv/BQKoGju57BpmT5x3/vVWrIJBWEfKEkxGHLoMPuAcUeThFCo+PgXiU6CLaYIwo3mkc6nbpAWIRIWogHQo3j4X+FzUQ7v8yFCYtIvjDzDBwlHspmFeLPbKMR42f7w3++WK+xM//QsSP3+oqC9RdJENe2nH4a+jte/pujrHBYNJjHE4OGINUWJgIMebPbqC1YyXkLMyMifZzjIHryB8h/yLgL1MHuv0G1DhD3nn5owbqxZxHmvxu+p/qxoMwfBkokHczJpSBKoPxG2PY6O1Kse9GI15P4ouNvHdxjCGrWMkHA3lJKga5gdQpTDqFm+18gp/PfVNQDJTAzaJDYcSvRwlwn0KBXE6sMZbBbQLeBYRIudoqfn3rI8YSI7hDRte5wt86Pq97tY9/vobBGGaPbJsOhYlTGDbK0xsGxtwX+JF27VhDZmVUDAwWTgtM/Dp8MFCF/VA4OooomIn4WnNoMKazW1ghsMr9OMKHBgLrZ8RDQbKnRZBXT6T7KYY3RbULEBV15VEMVHYhfmeTMjniFNaV7AioGhjzkxJ5264pKAYm/niOTCdpi1DQ0gQ8FW2BjBNzKaLu4FT4WhDjw42NZkz0vLctiNIpxmBrwRQ++5Rb3Y1CDxlcgt/fl5fFAtIiQnYDaacwsYjQ3cDMNxvqFDa50Z0JzwuMgR7fD4UDjIF0N/DsxU+k4K83MFADaWAMiY8mLSIDp/BXDfSfgm7Q+GhiEaGBMaRFhGIgUQNJYMw8teoiWmQbFgjOxykcU4uIIgfSZyhMOoWJGkg6hQfx0QOnMB0K97uBNDBmcZxC5Fxef1EDCQb+vUUkVzAG2sL/OIUHLSJkN5B0Cp/7ofBnN7DHQDIUphhIdgMfvwJjBrmBxClcZhgz/sBA0iJCAmNofPTflsk5ihv9ER/Nrmbmp1OYYCDtFCbx0bFvJn90CpPdQOoU/qqBdDfwd3x0lQOLDoUpBn7VwIDER5OhcHfCfz//bREhu4HfFhG6G0gwsAxyEfwOjPltERk4hQe5gWQo/Cim8qdF5HenMLGI0KEwsYjEQWDQMjmLQ4ec5gYOdgOJRWTQKfy1iAzK5Opfu4EDiwhzwpiMPzPqp1P4by0i/wsGjhLJgkKw0GI6FN7W/fPV7wa6qwXGyq8aOL+8soRi4N/nBoIN/nn/GzDwn2kRmU4l5v+2iPxLMFD6D2OgvMjOaCnwcbw8K2H+CYwJ2DyOQIcxsJwUS7RO7hgD7U1qADMc31GwPypgiT/ohtFoxyMykxRj0qPZrkGtww3SHmO1gDqDZLAeWyrSwlIEAbN4GcBSjztkT2f42MoYG4HtRB9RNZDmBpKhsMedDwV1CpPdwNk8/8FAIdY+FhEoXV0bwOtsj/C1vIyh2tUGOAUgRd7iasRQ2ONjUILjPRRrb1L4WdpUunU4usidPHImfOklGg6FbfNlUwy0WffHIkLK5GbqA/9+T2fegDC5Kchf+884Ui5ijr+sLxzy1XMTR45c2wCNwAJjgTuLo3WYn0F5s3SkFiep8A33oOqRMrf6XbQsRusAYybBwGWyV4ql8X59AmPm/DtnqBoI4wvG4FuLj6lx6XwCYywYsABNtfQMfFnIkH9MawbtZjUPxlKGMft5n2GMTjQP7IIV/u/vmgSCzSaw9bl2WSGL1U7470MbY9XWmtGhMHUKfwNjKAZSi4i+xRi4L3cfDFSNDcuEQb/S/+QeEtIvpweIVuzdBnrMYUwJIitG23eIAKaKCr6PybggncK68doEaDbdnJhonq5aIG8ODfIuuQSiKws/GEjVQOIU9myMgXZwaAqUZTcPFArGQPfONnF4nftrcM3CEqmTS83ALhbPQG8xkONDVivg3DgmwJ5iDBt3SAL+UsGP/z5rNgqYK8YwnVunYMI+/7Ib+O0UpkPhayri9+/DqgHKF1sWbDcYA61t0MVUDXTXkxFy2OIMQu61zYEplQ3yOT0oYLbVKtDsLQPphi0wnoOZAIQWfr08TSyY0JnzKQ2MobmBYRsg4L75lmIgjEOMgeunUKJZ/VcMJLuBUb3BGNjuwjXyGOFahKImyqBYWBeMSYwF0MnWbGAexBt85yOu8IKX3+jjc4dfFe5xLMKRt/YAz5kfDIwm58cnN1BXZhgD1/ilA+l2U1OLCFUDSWCMkV86jKGsjD81efZGLssnIDqtuz93A90nPrb+7BQ+ouFQmMRHU6cw6RSmuYFEDVSjUUcxMOwgxsDx0hc+GEgsIoOhMNkN/K0GfltEfPeCMYhg4GAoHChPiMB53X1yA7Xr8UktIn6wydf6iEHb4VD4sfvBQD98lOePGvh1Cn/L5KyiCtYUA0mLSOApr7V+GG/5P9TAAQaSMjmG5AYSDPzGR1M1kDqF+07h+WXbq019YMxvNVAeiRKwypdifIbC/W7gwCnMOwjEnrTCPy8ZChMMpJ3CJDdwEBjzGwPjOrOpGkjL5H5bRKhT+FeZHHEKB9+hMMkNHATGUDWQxEd/cwPn4t2zKQYSp/DAIjLIDTQk/Pzc+haR3/HRQ6cwguqwRaQKJko8sIgQDBy0iAwwcOpkxt9jILWIfHcDB53CZCj8wcBwpdL4aIqBZDdwgIF3I6o+gTENhx+fBMZw/8du4J15awVtEfnuBtLAmBOrd8PdQJIbKCt9pzbZDSzazPm3D4X/mRaRKcdx/y0Wkcl/OjcQX27PCNajuEjSY5dTiwgpk0NqXbfAYawVSneSwND46NlZvyNHLvvWiwpjk1aGZ/y1PH0CxHY3jEVbeEAuEDQmOqXHNRhdXAvDFicXHmspaW/EOCA79a4FnNyqFN/yTjIyrirGwLHYfobCxCkMWbfEx9i7eyGz7TGgOMxlsAxGHzWQOoXRaIaxBIklE4oTwQPOwz0i1zxjDCqbUAVlOq6huDoIsTs3H7kO5x1Cynx1wl+G+1UOfJH5wUBfz2zjiuofi8gGWkMMpLuBJDDGfryecTgNbmcgjzoRad36gbHMmKcASK8tUpKJGUfLQ8sC1eVsNGuqcexe34dU91HfklKaOQOthSWDMVIsFLqbn91AEhhDhsIhvy8/ncK6G3Yx5JXbmg6FXSZk8fNzlM+AjR8FMnTvVoT71LGBMnvtkbqKTAaa0TEHx4Jz8L/3HhVu3ymsW6tuh18/VMTRa2anVA0MoWAUCcMpH6cwsYhAHq0RmGwXIwSYHRPDVrkb4FHpOQLVbgJQtsDYcFsfFORNnw8mPJ/uKVDm0EMqPiTi8NXgx09Ts4Pv6VEFaBdCD6jjvnWkZs4AbiveBiQ30F5vpAIeW4yBxClMdgM/GJiHUzT3lIZBB0VEwJo9f9TAGRolIHPrGvkb/1ZEo+m2Ae8Iv18NYaTHELQahjNnpyJPtMbABSy+hoRK7SJzohYF1G52QzGQ7gZi5PJoiwhRAyFrcIgGxhiv6w8GehOMgfoUdvhZ52QDVIWjIVesz0UkSk4L1oLbIdcvIH6/dh0LSsdykbJYjWL38oRpr96dEDCUcxyKpl2B6jI+fjDw9B4ntEyOtIigvb5WwU2clGiuhxgDx+EuAY/92KFqINx0TQLibr9DM6Dga9B2f8c///J+Q/54bceRvuhyMIMHDr6OvMj4Y29c6Qd7vkBKmJ1ieJqs12DQKXx3H5/AGMcEu5h2CpMWEbvuW0Skxz0HgdOrgemsK6JJg3//SVr0SwHW8oOBIxOMPrmBZDeQqIEEA39bRCgGfofC+Fvhp1OYYuB3N9Dzyh81kFpEtH4onL3/ahEhaiAJjBnkBurNCgyHwqY1nlIMHKiBXqbi34cMhRGnvf4cCv9SAx24qwB1CpMWkbNrqDFVA1dixNEWkcFQeICB1Cm8xMf8H2VyXwykQ+G/DYwhu4EEAy2w7XfP/gcDB7mBBAPpUJhYRKQRNwMUA5ltpkNpMQGAYiBRAy+PiP04hclQeBAYU7DvN20RGaiB3c7kGeexeKY0PvqPwJhfFpFBYMxo18d7E4uIKx8ajTiFS33Pf4bCvwNjihw/vzQ3kKiBJD6a7AZSNZBg4PkbH/07MGYwFP6qgTQ3kKiBf4uBg93A37mBBANJpzCNjyZDYeIUdggGkt1AogbS3UCiBv4vTuFvpzDFQOIUpvHRRA0ku4EDDMQXhCtVAykGKvM+B5Bg4Hco/Ldq4JzsBtJO4V4N/NdaRLh/pkVkyjPyf0uLyIT9D2Mgq3BXtE2VJF7GhnY23Mni0ymM1k3NgqCLNxQDqVNYrq4NCqqDUiTj28szHONRIstZPpmouG97dci6YGxyQBxVlcaCq2R5yKn2CkDm/MWChdvlyGoeVyZ0j3xFncJUDSQYuO72/rBMjun8dugUJhYRogaGz8XdBtl4cUKK11ZFOPcxho3g64p0JzaLqEm7BNTH7RRyXiYxrmJhoOKsR4KA9jgx4SYuGxoYc0hMjIEkN5C0iARJ86MGsrf9A3n3+yOmZXL67f1jETHH2xzs9rMxcvzbg0GuJZzBbLTbIw3FFoiSRjPAPu939SxFYaKrNJZ1ZXKEyC7kYwFdx/ZoYMwAA8lQ2ABtjp9Pg+sxcILveHO2i+lQ2LRFA4EgYWOkbJsKCPiNh8yHeI/RcX1LgMQqJ4wxnVXAs9+14IoUiJT1TonDDZsh8JjMM2Q9AMawi75uqFM4mmcYA68Irg2VZUc0MIaqgcL5OEb4vsnEqLJ3NvB0B2OLvZ/EGIZHLJhMHPzKnuUnE14ttwFQzPCxes/nTGjaIQvwaSRAbtlqMX5vKhi7hdkSzWPzAqJqx6+BCswGWZL54xQmaiAoVrsiPLxXZ+AbiylSptoPBpazt01zA6E4f6QgRTP837fLexyGkSMDPSt2yF+cQIGS+sgCOAUz5K8w5kN8vmNMvQo+8izpjDGq5FmKgdpmLTIwRAcPcHm7RrMFOjCRzK48MI3G2mc30N1jDJyvlgDZ02cX08AY4X4wULAKLr36fJOB+iwnGBNtxISP9GQDJ3JD5J5iJY4mLGx7de+MAgOdGVRkPMZQKcKfh7P5l8AYsJb6FpG7jX9qvSuR84ofAG429wTsix8MDCuhWYPNqz6g+eZaATjOpT4wBr7w+1GYF+gQHFtg6pKKZmw6Ytz1U7HBcjRbofkeFBjLS4yhxClMyuR6pZEFaddM6W4gLZOzqk2N5u3+zlAMjN7jBTLeF4xN5xRjYKvep8jIlusY7u0fDJyu59EHA79qIMXAT3x0HxiTq2+PlsmRoTCaT0afMjngjA8FVQPDnfaxiETCC2Ognoci6RQGyD9JNsVAkhtov9WxrG24Pj64VwPdGxi1f2Ag2Q0kTuE5UQNZZ9l/350w1hM18DcGJkWVUgwcOIVJYAzdDaRD4e9uILGIXCfB6EcN1E48DYwZYODTkhSGDoWJU7iybAEMLCKD3MBJ82b+7BT+OoXHzh1QpzDNDRxYRJomU4dO4esLY8B3KEx3A78YOMgNJGqgbez62rz3+PbHbiDNDSRq4PFVACgsN/JnKEw7hWcZxhLNhmi4G6htFESHwoPdQNoiQiwi39zAQZkciY8e5Ab+dgq3Ln6+nr+Gwqf7RR46hUluoNsd8f//OYum8GaLGFOJU5gMhTMwm3zK5I7vQoXdQhZj6hQmauDr6gvM/O09PY3fLR/DoTBRA8ePxxjY6uFxphhInML23ciSQZncYCj82ymcsyL/GQoXxVWmFpHPbuC5MGluILWITJzteTgU/u0UJhjYPHbqsEWEqoHgha8B3xaRf68a+M+0iEx5cfrfYhFh/+Px0W9MCguJS5jFWenOND4ayG4eR4vznAX75rVB60klggEG+sccYyADMmRE7/kN6dvwVUTBCR+D3k26IVNlDQC3/MkAyqzflTvgYxj5zz6HdiuckJqCMo6OZtUOhsIJh2+zxrTsfpzCqWoh4NdH/GYuQcOEC8tRKQYqp+wHA/35/oIC3qhjJJ7mZ3B5cvjxgWQV0XOipWD6KBRkaPk4DiSQqSBbPNbI9rOigNtLyVI1kLaI6K5iU4vIoEWkaOsnCkD3KEJ5u/nBQBQ9C7h4bc8gtjAm+Oftswg9f4OPeQCPSGstOw6jqYbA+AEjZEw1tYBslnlAay4Rxpz7KUamXa2pGkhyA+P2pHycwnQoXEAr/QTGLCcYO6bWbQ1u16mB1HjBFlHqeg0Yj2YV8p0aH5jy7pYCs8NYP5+t7QI5nm6ApFQi5C6OahwqPMyBFgtHFCjlmYFbjm+pUzhatBgDSYsIUQNtt/gJjCFOYXV5YOLQ5/GxW5yiE8XAUAl8HmhH0UIK776Y6C1JPOj2ygJ5Ju/E0VbHr79qMBpyk6seRyq+vYJXo62RvvQuRbi+22dA4qPJbiBkNOWTGzh7L3YxxcDmHX4wMEwrBwHOf1oUA9EDgxZA5w3GHuuAf//tBb8f0MTK0Hw1NWK4ivDjL9V+SL3SNfzn3lhglhf8/vZEjGFaWsnUKWxvRxhDiEWExEcTDKQtIp39owbia8aNB/sHxkBlBDEGcSX+PIgSRj7rNb2CKF27+P9vYFj1F7cIRNritAbTd7FCSlepDMRntAqYNrwizbAxBt/0NQu+ncLh/hQkoICooxYR5LuVQXcDrS2Dr0GTI8bAaTF20VxgWybij00KmhBfq7TrvSoir8EYvnzupkgbpw4TxTf8+78WnIGxkFUKJPev/xtqO+SCY8FE+XmNrwmMWCK7XHMF8h/+z1CYWESIGkicwvpifGeibn8/UwycRZeOidIEYyCUGQ7NxNOGoWogsYiQ3UCf55gzxUDiFKa7gVQNnL3CgqqBN/ONPy9hJDLRlN+z1CJCMZCogQQDjYNdF9Dj8LUURD0GKkobI9aRPLob+JAe9UcNJBiYf3MDCQZOHGPEON/AGNIiQtXA7UxHaLavu0+LSMYdWxoYQ53CKmD3cJpmG0AtIgQDyVB4GBjzKzeQBMY41WTcDgJjBruBxXqpAhoY81sNHLSIkKEwwcDBbiAZCg9yA4kayK3eSkF3A/+f6s5laVVs2cIPZENQUWkKJCIgSnLx0vN+ARQUBX36k86pW8pacc5p7Ijau1MRf6yIUhThY2SOMb4WET4U/mNuYEUN/FpEOAayoXB6CZrvwBjWIpKdo9Y7MOZbJlcZCld2A5lFhO0Gjo79naONaiuH7wZyDPwOhZ0vBp7KqAmWdt7M+VCYYaB5SVZSxSJSUQMZBvL46O9Q2Eyl7V5lLSIsN/BvGPgdCv8xMKbSIiL7RVeolMnxoTDDQHrTAreI8KFwpUVkeqDz529D4f+PGrjrHOl4i+wuq7+7gfI0GlY7hdlQuKIGQmdguY3kLr93A79OYY6B9zWorhCP6PxkFhGOga/AmP/c3cB/pkWk2W52xf+zTI4ezLr8P+1/EgP/3RaRZ1yccT3yJxA8nA8GMqcwJmNLgkS/rnCzeXQC97nKTXju/DvqhtCLpus2Adb2kN1Q8W9l4FrHFT2dj68FDm6dfuAtneca6v1iikbqq4EXx4iwEBp0w1H2Z7ptLEyRq4FsKBzGgO8WETYU5mogcwqrSj8X/HPz0yIy2GwEAcUNYclxPTmjho1M8I6DrIQwv95weDmZgf9MDiX0va6OzmzfE3zrVDgwXmQLwoZLDO5zPZB5buC2f/sMhXlgzMspjPm5lcJo3n7nBnIM7Ol15V0mxzBwv3/qONiWRYANsy3BZQExDhcXC7xy660JC3ZTdIqrGvjWyJ3DNXyEaLd2RwHvg3QPNWll4Cy9EwZGjhvrcrcGvEWkkhs4vtcfgiu6nTkPjDG6DZHeHxAGHouMMGY9IUyaSZ0U1kGQ4WB6twD3OgHn/LSaIvRWhEHzZJfDflqLULWDBFC0TOk9FH7lBoZG161iIA+M2TeTOupjVYg4BmrO8oh2vmsQRm83EhjS1EK1IZUR4nxtwuH2er3abBjQxdJ3QNoVfbSnNwj8ttyTYdhIVvR5wClwl/r8vRsIz97LqPRSAxkGMjXQna1mKdyWiya+ciICb5G+1E76xtBIGoSByXG0B19pC2iaSU7v5zF8qb/FAfV03AdPv/khrFdXB5VaRwMfJTrLphGd38aulwS+iJYJNXeZo7PRX4El+/p7KMxbRJgaqI5f33fXzALXmNoySMlUp+/Xpe9jUjomgGQP6XjXp8g/Xun1uxbUEPpGAH596e9BS+j3Y9GzheAWLQKc9XJxptc90uvPbfr8t0GTMDCK/7IbyAJjsJ6bOkh4I0zzwhug/ejOwUKNfh8iYSBXAweT2hH7hZsF3uC8ksEVii4Oly3mVD4izDZAmHqixwC31SYMtopsgz1xGgd4OkgSbxH5jY/mGMhyA5f7zYXnBmKaXPdvi4jcJwxkauAhbrXp+MuV4D6sgw6X5qz+toj8DIV5fHSw3LV5iwi3iETh5YC2NP6UyVU6hWfXqQjJjTCQOYX5bqB6fwXGKK+hMMsN/A2M+baIcAysOIV/AmN4fDRTA5VDi46HDYXnrldyNZDvBjI1sIXHRcQ7hZuwQRzBKg24RYQPhb8Y+LWIvNVA0DrucRP3hd9OYR4fvVO3O64GmvOhLKp+sSWsHLfkgAfG0FP1jecGVlpEysSuvYfCLDeQWUTGHShNbhGR7lb3jYH99qXj5kwNZBi4al2Vt0WE5QZ+1UBuEWEYyIbCHAOPmnHiGFgJjKlgIAuMqewGcjXwuxvIyuQqTmGmBlaGwrl5PP0tN5AFxliCIO//0ik8ouNhZXK/TmHeIsKcwmn4wuRfi8grMGYs7lxF+zqF/xYfzZzCTA1kGMjVQGYRqaiBLDewEh/dW41lN8eMMPzHIvJbJsedwmw3kAXG/FpEKkNhjoHb/T3mQ+E/YiBXAxkGMjXQnl4Lh2NgRQ38OoV5YExnuoP/dDXwH2oR6QgN6b+kU/jfjoGbiZviunuaCFPNfKR8KMycwv7xZTnopnTdC+/rToQLkW7z+eh+R3Nq9YRQvxehvmg2CFPAfAS+Ga/mYGwDEZXsYICbP/0SInk1p9sS0G3QSco1RMt+jEY0SeliMKDb4Ph6qnGn8KQMCQPZUJhhIA+MCU7tAnuTQS7w3cDHyJPottkTwXPrVxN855FiP0sugVfEhGH74eBB72doBR49a0qQi2CgHW+UCLNbbw0bu7FCk57fIhd8SYFk1frERzMMLLrW2yLCdwNZp7Bdn3zUwNR59ujv8h74ybYTw906GWitNiX498ZFAXnbOuNYfFoBFqmXgi0XSxzMYw3cYbGLQVQXU8IiJwLCmHkMA0cw8NVnFYVibxdziwgvkwtnszW4q0eB5lx+vMri7DnM73UdracoBlwNzPQNYdNTJUwKb7YIl1ovR/u5tgNPQcKQddJa4lg+aIEHw1IBNA8xAUWaBJjVUxlWj+unRSSH3byqBrIWET4UvhyEyD1YXYSRuI1QaakNwRd3WwUEp+OgA/oj8u5iHsJdmy1wKDScAHt9ev1Lch3gGCM9cAMDTWj0Hhu07/MTvd9wLsFSNQizY6MreBdpp+iPQim4Gsh3A/P7qEGfl3EL/EVJGHhddSxuEXEVnzBwfO6LL+yjf5/dhjEsu4Thiku3XYJhPwbJatFjjZ9pAq7U0oF+W6Xb+LmWRH5wJAyUc/uC1ub0CYxhFhGGgdwpzIbCdGXLCOubhIEHddnH/vmFgXq5diAst4QRQ+0cuONNl97P2FFQnawDwR0qxxysMNohXANN8Hbncg8wfhB22ZC84qUlGeze6YCDdSjRxXlRDytOYVcOJZPvBuqS+MFA5/jBQLelynsYhVaCtipm9PvIXupkKPfQ8j1HcOmas4c+7BzCvoMa+UJn/1LjNxscSU4c+ePnXOYYyHYDeacw3w1EhTCQWUQYBuqw+aiBgfhRA12j5ujQevRkHGjdTcA7hZlTmAXGVCwizClcHQq/1ECOgd+hsLcvRyL9vvd/2Q1kGFjZDeSBMT3CQNw86bGk0inMLCK/ZXIsN5A5hSsYyIbCJlMDy+4ScVifP94tIvTNPtxWoi2FylD4Vw0cZqsU+FD4uxtYiY/+DYxhu4G/LSI8N3A/eUZviwgbCjM1kMdHs07h71C4YhFhTmH7Rw2s7AayMrlKi4ioDfpBZTeQWUQquYEsPpp3ClcwkFlEWItIxSLCyuR4biDDwK9TmHcK8/jovlsL7NWkF/PdwE727AWVTmHmFOYY+LWIWN12reSdwswp/JsbyC0iLDCmMhRmGMhyA3mLCMPA+jc+mu8GvjCQD4W/uYG/amAFAxvaqCMM6vFYqpTJ2bI1kiu7gRWncFSLa2+n8EoOem7jNRTmaiCLj2ZOYTqmXVmxiPDAGIaB19GaPm/juBW5Gsh2A3mLCLOIVJzCbDeQxUf/2SLyxUC+G9irDbTqbuB/g1P4H2oR6bTb8n/LUPjf3SLiKm6Gy85gCoHResTcKcx3Ax8FYeA6Lba4ahld4GogYc8d+3P6GQVtOs31+b1P2LXvP8HH7LqHldmV0GpPBoDOI3oFdgRrtDoLDbBxVlJ4jglDNO2egjcaLBS6DV3qqGriZyjMAmPYbiB3Cn/VwMpQmGGgfx6tTDiM1Ssa+uIKXv9BGBb3ugJqimgDji5PE07xwEYHMzVy94cih0OjvUanjGPBE26SDjWn+w6MCQ/xruoU5hiojdQ7t4h4z+dnN1Bt4p0utukyhfb2YqFl38sI28ulA1szuKBSejYdHx5EUKbuGu3WCwOWSpFCr+/NsH/bRBFuambKW0QYBk6DeRHzFhFzNz8AHwq7UCuxb28fAh8KMww047YouJM8L+Gm07/34HYHz2y+NkxOLl0M7NKm17toOZhTYYXabAz0fjxFBw+zE47ahyTCVq2tAF1/3xaRqTIo5jwwhquBYkcKoVa/vTHQE7KVAz08xQjJvhGhdqazYOAeEeneQN8/KHkMp+tqhYNh3Yn8QUYYdpu7NuqLvk7P9IgIWd7e0L93T4JvBYQhrEWEx0ezoTBrEal0CrPdQMczCcOnGWHwbtF5OZHFHPBgb2KIi0ULjXl4E/zyPMwhjM4ndPKGEXjLjpbCQQ58NMsRRG7YoddPwPLRMIZ0/MXccmD4OOXcIuKWdh35biDHQNYiwiwihkoY6OrGis4vd0oYLheEQZ6UI6jPJ91ZWvE58h7zVQ77Yt9Hq9UIBXTnvgTDnRsh6Cq9vv7AFLZoZdgzvUTA4pp9OoXXzQ8Grjv62yLiW2vCQDYU7heTW4BJ+6MG2tuwFPC8IAysjUcnNOi7jrzFUA4Bn2sdR+ZxFGHu02PYs00YPNbrGviFScevxckOzfYtFlzTsXQYjU/0/38MWwLfDcxPYevtFBZrzRxu6adMzt9MCAOZGthP6Pfudm6OCYk6qKPdiHZQUQO5U5gFxmT7aVLFQO4Utmt+wIfCk/3ygL3i9imTY2pgT4IdePbSeA+F1Vv62Q3UQ7YbuCsEvhsY5kb7PRRmGNicvdQa2ejBn+OjmUVkr2f1gLeIZHQ60ANDh35fLDCG7rR/wcBrIG85BnKLiJxtkGPgsDFq5dwpXMHAb3x0RQ3kLSKTrot/2w3sRZcDVwN5i0hlKMxaRJ7O8uFe24tGFQPrj1dZmrF6tVL8azeQD4W/LSJcDWS7gUI71QWuBg6ygcpzA7kaOPOOC46Blr0eKzw+uhIYw4bCld1ANhSuYCC3iHx3A9+5ga/dwG98dMUpHDqEbYVKWF7BwHuqNyKOgSwwhu8G+ula4WrgcXmhv3shfZ47eZxW1UC2Gxh/W0QWRqfNh8KD4ZWw7rdT+OsUdsIzff8DvAz4bqA9mdZT9TsUrgTGcDWQOYXZULjiFP4OhceX1WZdUQPfFpF/OYXHWtLb8/joP2IgHwp/W0S4GvgbGKPn2uXPaiAfCrMWEa4GuhPF5BjIdgMr8dHCLiEs/I/FwH+oRaTbFP9bLCL/dgyswy7DGYjTaDITHikfCrPAGM+FVzPs+LzD6WhIt8nZkC77aVIvUO2KSjBJRMKGTXsjEtZtnpHX3XdzuLszmZ5JwATP94UQLp3uFseprQno4b6EZjtLEAZCGrnSIpXBcOt1NPvOxyLCyuQqncLMIsLVQJhdPhg4lwW6TTYJA8PL44a2NLhG2DQuDnTUVhPVWUAYFPV8hObqPEKjM9PAC+2dCGow2qAxmyfgDlepyXcD540hYSBzPjM1kMdH143zWw3UkvAWuQosShD2hAXMKYyi+xrCJlsHx8/OA7xFjR6y3UlAWIFnO8J1qsrwTIdbVKySMOywcUtYHTdzVKe7SPBGh3kO+XQ34EPhyaX12Q1UB+6nU5hZRIbr/RO8IiUMOlpGnzD3FdiSxGu6TQ4OT/q8p/fI9bpXHa6D4QOtHQwjL6496fO+EcbbjRQCP85LBzJrccLBvpUI3tWwTN4p7G9VPQraIWF9ODLfLSL+6ZmGIMTNHo5nfRGw5nURJIMw0BSiJviJuTUhH2s+WqfuU/DnDmHpTt9tcZBFo8jb9jUJ9EvPwZF/6QfYt5Q5LO+LLRoHjTCwVOgxgA2FeW6gOtrpeveUvzGQt4iM5osm6rfTLXBnCzr+VVC3eXw0x0Ane7Rx7HQIy7ePqwiZcs7QDIf0GNLWfRmCUZewxXvogNoJ16Bf2z6O43kiECwQBjKLiL13u4G/fHycwhWLSLdmqGhPBxl49xNhoNNd6ggyPukxw8xDGMeERUqQp4Ffduj1G65ooKkPJ5GbOPQY9MAiwf6BPkhPzrCkx6JDhqr1PIF/chc6x0C2G+gvvO07Ppqpgf7xZpq8RcSJJ8yiNFxDctRGaNdfQ+FzmzDwIS1Yy8dF8IctwvC8iE004vo4wmv2lOHUi3zspSndj+befg5R2t6hUYvp/GcYyHYD9V6nFfGh8Gmrf5zCLDeQqYGmVr8Krp50Y5jnLzUwS+j4tQZdD7KJ00N9adH5wjqFD5Nd960GMgxk8dEVDPzuBnI1cFz39/QYV3YEX7h9yuT4biDDwLHaf76HwvbrsdS8c4sIYWDS+bSIiK1L9o6PZhjILCLO3akrlcCYP5fJMTVwDDXC2s1w5KjhYSK6Ut9cvS0imh7u34ExRUZYJE3+NRT+WkQqTuFd+9LgQ2HLibbI1cBoIhhQaRHhamCtvse3GvjaDayUyf1aRBgG8k5hhoGVFpHf3ECmBlZyAysWke9uIBsK893Ah930q2Vy3/hojoFsKMww0LqsRzpXA5lTuFImxzCQD4UPbqQTBvbkt0Xkmxs4yEPX4U7hR6nWIpOVyVV2AxkGFodp870byNTASnw0UwMZBt4akhRYK4XeL8PASmAMw0CWG8idwmwo/GsRYU7hXwysxEdzDPyJj+ZqIIuPZhhoTe9FyS0i8mso/BsYU8FArgYyDPyWyTlJPMp5YEzFIvIsT5J7qTcIE78Y+L8ExjAM5PHRTA38Y3w0w0C+G8icwqxT+P90Clf/+B8kBr9r</prop>
			<obj name="TemperatureLog" class="TemperatureLog" version="2">
				<prop name="Times">TEFSWgAAkvkAAICS9JYAAAAwAgAA1AMAAG4FAAAIBwAAoggAAEYKAADgCwAAeg0AABQPAAC4EAAAUhIAAOwTAACGFQAAIBcAAMQYAABeGgAA+BsAAJwdAAA2HwAA0CAAAGoiAAAOJAAAqCUAAEInAADcKAAAgCoAABosAAC0LQAATi8AAPIwAACMMgAAJjQAAMo1AABkNwAA/jgAAJg6AAA8PAAA1j0AAHA/AAAKQQAArkIAAEhEAADiRQAAfEcAACBJAAC6SgAAVEwAAO5NAACSTwAALFEAAMZSAABgVAAABFYAAJ5XAAA4WQAA0loAAGxcAAAQXgAAql8AAERhAADeYgAAgmQAABxmAAC2ZwAAUGkAAPRqAACObAAAKG4AAMJvAABmcQAAAHMAAJp0AAA0dgAA2HcAAHJ5AAAMewAApnwAAEp+AADkfwAAfoEAABiDAAC8hAAAVoYAAPCHAACUiQAALosAAMiMAABijgAABpAAAKCRAAA6kwAA1JQAAHiWAAASmAAArJkAAEabAADqnAAAhJ4AAB6gAAC4oQAAXKMAAPakAACQpgAAKqgAAM6pAABoqwAAAq0AAJyuAAA2sAAA2rEAAHSzAAAOtQAAqLYAAEy4AADmuQAAgLsAABq9AAC+vgAAWMAAAPLBAACMwwAAMMUAAMrGAABkyAAA/skAAKLLAAA8zQAA1s4AAHDQAAAU0gAArtMAAEjVAADs1gAAhtgAACDaAAC62wAAXt0AAPjeAACS4AAALOIAANDjAABq5QAABOcAAJ7oAABC6gAA3OsAAHbtAAAQ7wAAtPAAAE7yAADo8wAAgvUAACb3AADA+AAAWvoAAPT7AACY/QAAMv8AAMwAAQBmAgEACgQBAKQFAQA+BwEA2AgBAHIKAQAWDAEAsA0BAEoPAQDkEAEAiBIBACIUAQC8FQEAVhcBAPoYAQCUGgEALhwBAMgdAQBsHwEABiEBAKAiAQBEJAEA3iUBAHgnAQASKQEAtioBAFAsAQDqLQEAhC8BACgxAQDCMgEAXDQBAPY1AQCaNwEANDkBAM46AQBoPAEADD4BAKY/AQBAQQEA5EIBAH5EAQAYRgEAskcBAExJAQDwSgEAikwBACROAQC+TwEAYlEBAPxSAQCWVAEAMFYBANRXAQBuWQEACFsBAKJcAQA8XgEA4F8BAHphAQAUYwEArmQBAFJmAQDsZwEAhmkBACBrAQDEbAEAXm4BAPhvAQCccQEANnMBANB0AQBqdgEADngBAKh5AQBCewEA3HwBAIB+AQAagAEAtIEBAE6DAQDyhAEAjIYBACaIAQDKiQEAZIsBAP6MAQCYjgEAPJABANaRAQBwkwEACpUBAK6WAQBImAEA4pkBAHybAQAWnQEAup4BAFSgAQDuoQEAiKMBACylAQDGpgEAYKgBAPqpAQCeqwEAOK0BANKuAQBssAEABrIBAKqzAQBEtQEA3rYBAHi4AQAcugEAtrsBAFC9AQD0vgEAjsABACjCAQDCwwEAZsUBAADHAQCayAEANMoBANjLAQByzQEADM8BAKbQAQBK0gEA5NMBAH7VAQAi1wEAvNgBAFbaAQDw2wEAlN0BAC7fAQDI4AEAYuIBAAbkAQCg5QEAOucBANToAQB46gEAEuwBAKztAQBG7wEA4PABAITyAQAe9AEAuPUBAFL3AQD2+AEAkPoBACr8AQDE/QEAaP8BAAIBAgCcAgIANgQCANoFAgB0BwIADgkCAKgKAgBMDAIA5g0CAIAPAgAaEQIAvhICAFgUAgDyFQIAjBcCADAZAgDKGgIAZBwCAP4dAgCiHwIAPCECANYiAgBwJAIAFCYCAK4nAgBIKQIA7CoCAIYsAgAgLgIAui8CAF4xAgD4MgIAkjQCACw2AgDQNwIAajkCAAQ7AgCePAIAQj4CANw/AgB2QQIAEEMCALREAgBORgIA6EcCAIJJAgAcSwIAwEwCAFpOAgD0TwIAjlECADJTAgDMVAIAZlYCAABYAgCkWQIAPlsCANhcAgByXgIAFmACALBhAgBKYwIA5GQCAIhmAgAiaAIAvGkCAFZrAgD6bAIAlG4CAC5wAgDIcQIAbHMCAAZ1AgCgdgIAOngCAN55AgB4ewIAEn0CAKx+AgBQgAIA6oECAISDAgAohQIAwoYCAFyIAgD2iQIAmosCADSNAgDOjgIAaJACAAySAgCmkwIAQJUCANqWAgB+mAIAGJoCALKbAgBMnQIA8J4CAIqgAgAkogIAvqMCAGKlAgD8pgIAlqgCADCqAgDKqwIAbq0CAAivAgCisAIAPLICAOCzAgB6tQIAFLcCAK64AgBSugIA7LsCAIa9AgAgvwIAxMACAF7CAgD4wwIAksUCADbHAgDQyAIAasoCAA7MAgCozQIAQs8CANzQAgCA0gIAGtQCALTVAgBO1wIA8tgCAIzaAgAm3AIAwN0CAGTfAgD+4AIAmOICADLkAgDW5QIAcOcCAArpAgCk6gIASOwCAOLtAgB87wIAFvECALryAgBU9AIA7vUCAIj3AgAs+QIAxvoCAGD8AgD6/QIAnv8CADgBAwDSAgMAbAQDABAGAwCqBwMARAkDAN4KAwB4DAMAHA4DALYPAwBQEQMA6hIDAI4UAwAoFgMAwhcDAFwZAwAAGwMAmhwDADQeAwDOHwMAciEDAAwjAwCmJAMAQCYDAOQnAwB+KQMAGCsDALwsAwBWLgMA8C8DAIoxAwAuMwMAyDQDAGI2AwD8NwMAoDkDADo7AwDUPAMAbj4DABJAAwCsQQMARkMDAOpEAwCERgMAHkgDALhJAwBcSwMA9kwDAJBOAwAqUAMAxFEDAGhTAwACVQMAnFYDADZYAwDaWQMAdFsDAA5dAwCoXgMATGADAOZhAwCAYwMAGmUDALRmAwBYaAMA8mkDAIxrAwAmbQMAym4DAGRwAwD+cQMAmHMDADx1AwDWdgMAcHgDABR6AwCuewMASH0DAOJ+AwCGgAMAIIIDALqDAwBUhQMA+IYDAJKIAwAsigMAxosDAGqNAwAEjwMAnpADADiSAwDckwMAdpUDABCXAwCqmAMATpoDAOibAwCCnQMAJp8DAMCgAwBaogMA9KMDAJilAwAypwMAzKgDAGaqAwAArAMApK0DAD6vAwDYsAMAcrIDABa0AwCwtQMASrcDAOS4AwCIugMAIrwDALy9AwBWvwMA8MADAJTCAwAuxAMAyMUDAGzHAwAGyQMAoMoDADrMAwDezQMAeM8DABLRAwCs0gMAUNQDAOrVAwCE1wMAHtkDAMLaAwBc3AMA9t0DAJDfAwA04QMAzuIDAGjkAwAM5gMApucDAEDpAwDa6gMAfuwDABjuAwCy7wMATPEDAPDyAwCK9AMAJPYDAL73AwBi+QMA/PoDAJb8AwAw/gMA1P8DAG4BBAAIAwQAogQEAEYGBADgBwQAegkEABQLBACuDAQAUg4EAOwPBACGEQQAIBMEAMQUBABeFgQA+BcEAJIZBAA2GwQA0BwEAGoeBAAEIAQAqCEEAEIjBADcJAQAdiYEABooBAC0KQQATisEAOgsBACMLgQAJjAEAMAxBABaMwQA/jQEAJg2BAAyOAQAzDkEAHA7BAAKPQQApD4EAD5ABADiQQQAfEMEABZFBAC6RgQAVEgEAO5JBACISwQALE0EAMZOBABgUAQA+lEEAJ5TBAA4VQQA0lYEAGxYBAAQWgQAqlsEAERdBADeXgQAgmAEABxiBAC2YwQAUGUEAPRmBACOaAQAKGoEAMJrBABcbQQAAG8EAJpwBAA0cgQAznMEAHJ1BAAMdwQApngEAEB6BADkewQAfn0EABh/BACygAQAVoIEAPCDBACKhQQAJIcEAMiIBABiigQA/IsEAJaNBAA6jwQA1JAEAG6SBAASlAQArJUEAEaXBADgmAQAhJoEAB6cBAC4nQQAUp8EAPagBACQogQAKqQEAMSlBABopwQAAqkEAJyqBAA2rAQA2q0EAHSvBAAOsQQAqLIEAEy0BADmtQQAgLcEABq5BAC+ugQAWLwEAPK9BACMvwQAMMEEAMrCBABkxAQA/sUEAJjHBAA8yQQA1soEAHDMBAAKzgQArs8EAEjRBADi0gQAfNQEACDWBAC61wQAVNkEAO7aBACS3AQALN4EAMbfBABg4QQABOMEAJ7kBAA45gQA3OcEAHbpBAAQ6wQAquwEAE7uBADo7wQAgvEEABzzBADA9AQAWvYEAPT3BACO+QQAMvsEAMz8BABm/gQAAAAFAKQBBQA+AwUA2AQFAHwGBQAWCAUAsAkFAEoLBQDkDAUAiA4FACIQBQC8EQUAVhMFAPoUBQCUFgUALhgFAMgZBQBsGwUABh0FAKAeBQA6IAUA1CEFAHgjBQASJQUArCYFAEYoBQDqKQUAhCsFAB4tBQC4LgUAXDAFAPYxBQCQMwUANDUFAM42BQBoOAUAAjoFAKY7BQBAPQUA2j4FAHRABQAYQgUAskMFAExFBQDmRgUAikgFACRKBQC+SwUAWE0FAPxOBQCWUAUAMFIFANRTBQBuVQUACFcFAKJYBQBGWgUA4FsFAHpdBQAUXwUAuGAFAFJiBQDsYwUAhmUFACBnBQDEaAUAXmoFAPhrBQCSbQUANm8FANBwBQBqcgUABHQFAKh1BQBCdwUA3HgFAHZ6BQAQfAUAtH0FAE5/BQDogAUAgoIFACaEBQDAhQUAWocFAP6IBQCYigUAMowFAMyNBQBwjwUACpEFAKSSBQA+lAUA4pUFAHyXBQAWmQUAsJoFAFScBQDunQUAiJ8FACyhBQDGogUAYKQFAPqlBQCepwUAOKkFANKqBQBsrAUAEK4FAKqvBQBEsQUA3rIFAIK0BQActgUAtrcFAFC5BQD0ugUAjrwFACi+BQDCvwUAXMEFAADDBQCaxAUANMYFAM7HBQByyQUADMsFAKbMBQBAzgUA5M8FAH7RBQAY0wUAstQFAFbWBQDw1wUAitkFACTbBQDI3AUAYt4FAPzfBQCW4QUAOuMFANTkBQBu5gUACOgFAKzpBQBG6wUA4OwFAHruBQAe8AUAuPEFAFLzBQDs9AUAkPYFACr4BQDE+QUAXvsFAAL9BQCc/gUANgAGANoBBgB0AwYADgUGAKgGBgBMCAYA5gkGAIALBgAaDQYAvg4GAFgQBgDyEQYAjBMGADAVBgDKFgYAZBgGAP4ZBgCiGwYAPB0GANYeBgBwIAYAFCIGAK4jBgBIJQYA4iYGAHwoBgAgKgYAuisGAFQtBgDuLgYAkjAGACwyBgDGMwYAYDUGAAQ3BgCeOAYAODoGANI7BgB2PQYAED8GAKpABgBEQgYA6EMGAIJFBgAcRwYAtkgGAFpKBgD0SwYAjk0GADJPBgDMUAYAZlIGAABUBgCkVQYAPlcGANhYBgByWgYAFlwGALBdBgBKXwYA5GAGAIhiBgAiZAYAvGUGAFZnBgD6aAYAlGoGAC5sBgDIbQYAbG8GAAZxBgCgcgYAOnQGAN51BgB4dwYAEnkGAKx6BgBQfAYA6n0GAIR/BgAegQYAwoIGAFyEBgD2hQYAkIcGACqJBgDOigYAaIwGAAKOBgCcjwYAQJEGANqSBgB0lAYADpYGALKXBgBMmQYA5poGAICcBgAkngYAvp8GAFihBgDyogYAlqQGADCmBgDKpwYAbqkGAAirBgCirAYAPK4GAOCvBgB6sQYAFLMGAK60BgBStgYA7LcGAIa5BgAguwYAxLwGAF6+BgD4vwYAksEGADbDBgDQxAYAasYGAA7IBgCoyQYAQssGANzMBgB2zgYAGtAGALTRBgBO0wYA6NQGAIzWBgAm2AYAwNkGAFrbBgD+3AYAmN4GADLgBgDM4QYAZuMGAArlBgCk5gYAPugGANjpBgB86wYAFu0GALDuBgBK8AYA7vEGAIjzBgAi9QYAxvYGAGD4BgD6+QYAlPsGADj9BgDS/gYAbAAHAAYCBwCqAwcARAUHAN4GBwB4CAcAHAoHALYLBwBQDQcA6g4HAI4QBwAoEgcAwhMHAGYVBwAAFwcAmhgHADQaBwDYGwcAch0HAAwfBwCmIAcASiIHAOQjBwB+JQcAGCcHALIoBwBWKgcA8CsHAIotBwAkLwcAyDAHAGIyBwD8MwcAljUHADo3BwDUOAcAbjoHAAg8BwCiPQcARj8HAOBABwB6QgcAFEQHALhFBwBSRwcA7EgHAJBKBwAqTAcAxE0HAF5PBwACUQcAnFIHADZUBwDQVQcAdFcHAA5ZBwCoWgcAQlwHAOZdBwCAXwcAGmEHAL5iBwBYZAcA8mUHAIxnBwAwaQcAymoHAGRsBwD+bQcAom8HADxxBwDWcgcAcHQHABR2BwCudwcASHkHAOJ6BwB8fAcAIH4HALp/BwBUgQcA7oIHAJKEBwAshgcAxocHAGCJBwAEiwcAnowHADiOBwDSjwcAdpEHABCTBwCqlAcARJYHAOiXBwCCmQcAHJsHALacBwBangcA9J8HAI6hBwAoowcAzKQHAGamBwAAqAcAmqkHAD6rBwDYrAcAcq4HAAywBwCwsQcASrMHAOS0BwCItgcAIrgHALy5BwBWuwcA+rwHAJS+BwAuwAcAyMEHAGzDBwAGxQcAoMYHADrIBwDeyQcAeMsHABLNBwCszgcAUNAHAOrRBwCE0wcAHtUHALjWBwBc2AcA9tkHAJDbBwAq3QcAzt4HAGjgBwAC4gcAnOMHAEDlBwDa5gcAdOgHAA7qBwCy6wcATO0HAObuBwCA8AcAJPIHAL7zBwBY9QcA8vYHAJb4BwAw+gcAyvsHAG79BwAI/wcAogAIADwCCADgAwgAegUIABQHCACuCAgAUgoIAOwLCACGDQgAIA8IAMQQCABeEggA+BMIAJIVCAA2FwgA0BgIAGoaCAAEHAgAqB0IAEIfCADcIAgAdiIIABokCAC0JQgATicIAOgoCACMKggAJiwIAMAtCABaLwgA9DAIAJgyCAAyNAgAzDUIAGY3CAAKOQgApDoIAD48CADYPQgAfD8IABZBCACwQggASkQIAO5FCACIRwgAIkkIALxKCABgTAgA+k0IAJRPCAA4UQgA0lIIAGxUCAAGVggAqlcIAERZCADeWggAeFwIABxeCAC2XwgAUGEIAOpiCACOZAgAKGYIAMJnCABcaQgAAGsIAJpsCAA0bggA2G8IAHJxCAAMcwgApnQIAEB2CADkdwgAfnkIABh7CACyfAgAVn4IAPB/CACKgQgAJIMIAMiECABihggA/IcIAJaJCAAwiwgA1IwIAG6OCAAIkAgAopEIAEaTCADglAgAepYIABSYCAC4mQgAUpsIAOycCACQnggAKqAIAMShCABeowgAAqUIAJymCAA2qAgA0KkIAHSrCAAOrQgAqK4IAEKwCADmsQgAgLMIABq1CAC0tggAWLgIAPK5CACMuwgAML0IAMq+CABkwAgA/sEIAKLDCAA8xQgA1sYIAHDICAAKyggArssIAEjNCADizggAfNAIACDSCAC60wgAVNUIAO7WCACS2AgALNoIAMbbCABg3QgABN8IAJ7gCAA44ggA0uMIAGzlCAAQ5wgAqugIAETqCADo6wgAgu0IABzvCAC28AgAWvIIAPTzCACO9QgAKPcIAMz4CABm+ggAAPwIAJr9CAA+/wgA2AAJAHICCQAMBAkAsAUJAEoHCQDkCAkAiAoJACIMCQC8DQkAVg8JAPoQCQCUEgkALhQJAMgVCQBsFwkABhkJAKAaCQA6HAkA3h0JAHgfCQASIQkArCIJAEYkCQDqJQkAhCcJAB4pCQC4KgkAXCwJAPYtCQCQLwkAKjEJAM4yCQBoNAkAAjYJAJw3CQBAOQkA2joJAHQ8CQAOPgkAsj8JAExBCQDmQgkAgEQJACRGCQC+RwkAWEkJAPJKCQCWTAkAME4JAMpPCQBuUQkACFMJAKJUCQA8VgkA4FcJAHpZCQAUWwkArlwJAFJeCQDsXwkAhmEJACBjCQDEZAkAXmYJAPhnCQCSaQkALGsJANBsCQBqbgkABHAJAJ5xCQBCcwkA3HQJAHZ2CQAQeAkAtHkJAE57CQDofAkAgn4JACaACQDAgQkAWoMJAPSECQCYhgkAMogJAMyJCQBmiwkACo0JAKSOCQA+kAkA2JEJAHyTCQAWlQkAsJYJAEqYCQDumQkAiJsJACKdCQDGngkAYKAJAPqhCQCUowkAOKUJANKmCQBsqAkABqoJAKqrCQBErQkA3q4JAHiwCQAcsgkAtrMJAFC1CQDqtgkAjrgJACi6CQDCuwkAXL0JAAC/CQCawAkANMIJAM7DCQByxQkADMcJAKbICQBAygkA2ssJAH7NCQAYzwkAstAJAEzSCQDw0wkAitUJACTXCQC+2AkAYtoJAPzbCQCW3QkAMN8JANTgCQBu4gkACOQJAKLlCQBG5wkA4OgJAHrqCQAU7AkAuO0JAFLvCQDs8AkAkPIJACr0CQDE9QkAXvcJAAL5CQCc+gkANvwJAND9CQB0/wkADgEKAKgCCgBCBAoA5gUKAIAHCgAaCQoAvgoKAFgMCgDyDQoAjA8KACYRCgDKEgoAZBQKAP4VCgCYFwoAPBkKANYaCgBwHAoACh4KAK4fCgBIIQoA4iIKAHwkCgAWJgoAuicKAFQpCgDuKgoAiCwKACwuCgDGLwoAYDEKAPoyCgCeNAoAODYKANI3CgBsOQoAEDsKAKo8CgBOPgoA6D8KAIJBCgAcQwoAwEQKAFpGCgD0RwoAjkkKAChLCgDCTAoAZk4KAABQCgCaUQoANFMKANhUCgByVgoADFgKALBZCgBKWwoA5FwKAH5eCgAiYAoAvGEKAFZjCgDwZAoAlGYKAC5oCgDIaQoAYmsKAAZtCgCgbgoAOnAKANRxCgBucwoAEnUKAKx2CgBGeAoA4HkKAIR7CgAefQoAuH4KAFyACgD2gQoAkIMKACqFCgDOhgoAaIgKAAKKCgCciwoAQI0KANqOCgB0kAoADpIKALKTCgBMlQoA5pYKAIqYCgAkmgoAvpsKAFidCgD8ngoAlqAKADCiCgDKowoAbqUKAAinCgCiqAoAPKoKAOCrCgB6rQoAFK8KAK6wCgBSsgoA7LMKAIa1CgAgtwoAurgKAF66CgD4uwoAkr0KACy/CgDQwAoAasIKAATECgCexQoAOMcKANzICgB2ygoAEMwKALTNCgBOzwoA6NAKAILSCgAm1AoAwNUKAFrXCgD02AoAmNoKADLcCgDM3QoAZt8KAArhCgCk4goAPuQKANjlCgB85woAFukKALDqCgBU7AoA7u0KAIjvCgAi8QoAxvIKAGD0CgD69QoAlPcKADj5CgDS+goAbPwKAAb+CgCq/woARAELAN4CCwB4BAsAHAYLALYHCwBQCQsA6goLAI4MCwAoDgsAwg8LAFwRCwD2EgsAmhQLADQWCwDOFwsAaBkLAAwbCwCmHAsAQB4LANofCwB+IQsAGCMLALIkCwBMJgsA8CcLAIopCwAkKwsAviwLAGIuCwD8LwsAljELADozCwDUNAsAbjYLAAg4CwCsOQsARjsLAOA8CwB6PgsAHkALALhBCwBSQwsA7EQLAJBGCwAqSAsAxEkLAF5LCwD4TAsAnE4LADZQCwDQUQsAalMLAA5VCwCoVgsAQlgLANxZCwCAWwsAGl0LALReCwBOYAsA8mELAIxjCwAmZQsAymYLAGRoCwD+aQsAmGsLADxtCwDWbgsAcHALAApyCwCucwsASHULAOJ2CwB8eAsAIHoLALp7CwBUfQsA7n4LAJKACwAsggsAxoMLAGCFCwAEhwsAnogLADiKCwDSiwsAdo0LABCPCwCqkAsARJILAOiTCwCClQsAHJcLALaYCwBamgsA9JsLAI6dCwAonwsAwqALAGaiCwAApAsAmqULADSnCwDYqAsAcqoLAAysCwCmrQsASq8LAOSwCwB+sgsAGLQLALy1CwBWtwsA8LgLAJS6CwAuvAsAyL0LAGK/CwAGwQsAoMILADrECwDUxQsAeMcLABLJCwCsygsARswLAOrNCwCEzwsAHtELALjSCwBc1AsA9tULAJDXCwA02QsAztoLAGjcCwAC3gsAnN8LAEDhCwDa4gsAdOQLAA7mCwCy5wsATOkLAObqCwCA7AsAJO4LAL7vCwBY8QsA8vILAIz0CwAw9gsAyvcLAGT5CwD++gsAovwLADz+CwDW/wsAcAEMABQDDACuBAwASAYMAOwHDACGCQwAIAsMALoMDABeDgwA+A8MAJIRDAAsEwwA0BQMAGoWDAAEGAwAnhkMAEIbDADcHAwAdh4MABAgDAC0IQwATiMMAOgkDACCJgwAJigMAMApDABaKwwA/iwMAJguDAAyMAwAzDEMAHAzDAAKNQwApDYMAD44DADiOQwAfDsMABY9DACwPgwASkAMAO5BDACIQwwAIkUMAMZGDABgSAwA+kkMAJRLDAAuTQwA0k4MAGxQDAAGUgwAqlMMAERVDADeVgwAeFgMABxaDAC2WwwAUF0MAOpeDACOYAwAKGIMAMJjDABcZQwAAGcMAJpoDAA0agwAzmsMAHJtDAAMbwwApnAMAEByDADkcwwAfnUMABh3DACyeAwATHoMAPB7DACKfQwAJH8MAL6ADABiggwA/IMMAJaFDAAwhwwA1IgMAG6KDAAIjAwAoo0MAEaPDADgkAwAepIMABSUDAC4lQwAUpcMAOyYDACGmgwAKpwMAMSdDABenwwA+KAMAJyiDAA2pAwA0KUMAGqnDAAOqQwAqKoMAEKsDADmrQwAgK8MABqxDAC0sgwAWLQMAPK1DACMtwwAJrkMAMq6DABkvAwA/r0MAJi/DAA8wQwA1sIMAHDEDAAKxgwArscMAEjJDADiygwAfMwMACDODAC6zwwAVNEMAO7SDACI1AwALNYMAMbXDABg2QwA+toMAJ7cDAA43gwA0t8MAGzhDAAQ4wwAquQMAETmDADe5wwAgukMABzrDAC27AwAUO4MAPTvDACO8QwAKPMMAML0DABm9gwAAPgMAJr5DAA++wwA2PwMAHL+DAAMAA0AsAENAEoDDQDkBA0AfgYNACIIDQC8CQ0AVgsNAPAMDQCUDg0ALhANAMgRDQBiEw0ABhUNAKAWDQA6GA0A1BkNAHgbDQASHQ0ArB4NAEYgDQDqIQ0AhCMNAB4lDQC4Jg0AXCgNAPYpDQCQKw0AKi0NAMQuDQBoMA0AAjINAJwzDQA2NQ0A2jYNAHQ4DQAOOg0AqDsNAEw9DQDmPg0AgEANABpCDQC+Qw0AWEUNAPJGDQCWSA0AMEoNAMpLDQBkTQ0ACE8NAKJQDQA8Ug0A1lMNAHpVDQAUVw0ArlgNAEhaDQDiWw0Ahl0NACBfDQC6YA0AVGINAPhjDQCSZQ0ALGcNAMZoDQBqag0ABGwNAJ5tDQA4bw0A3HANAHZyDQAQdA0AtHUNAE53DQDoeA0AgnoNACZ8DQDAfQ0AWn8NAPSADQCYgg0AMoQNAMyFDQBmhw0ACokNAKSKDQA+jA0A2I0NAHyPDQAWkQ0AsJINAEqUDQDulQ0AiJcNACKZDQDGmg0AYJwNAPqdDQCUnw0AOKENANKiDQBspA0ABqYNAKCnDQBEqQ0A3qoNAHisDQASrg0Atq8NAFCxDQDqsg0AhLQNACi2DQDCtw0AXLkNAPa6DQCQvA0ANL4NAM6/DQBowQ0AAsMNAKbEDQBAxg0A2scNAH7JDQAYyw0AsswNAEzODQDwzw0AitENACTTDQC+1A0AYtYNAPzXDQCW2Q0AMNsNANTcDQBu3g0ACOANAKLhDQBG4w0A4OQNAHrmDQAe6A0AuOkNAFLrDQDs7A0AkO4NACrwDQDE8Q0AXvMNAAL1DQCc9g0ANvgNAND5DQB0+w0ADv0NAKj+DQBCAA4A5gEOAIADDgAaBQ4AtAYOAE4IDgDyCQ4AjAsOACYNDgDADg4AZBAOAP4RDgCYEw4AMhUOANYWDgBwGA4AChoOAKQbDgBIHQ4A4h4OAHwgDgAWIg4AuiMOAFQlDgDuJg4AiCgOACwqDgDGKw4AYC0OAPouDgCeMA4AODIOANIzDgB2NQ4AEDcOAKo4DgBEOg4A6DsOAII9DgAmPw4AykAOAGRCDgAIRA4ArEUOAEZHDgDgSA4AekoOAB5MDgC4TQ4AUk8OAOxQDgCQUg4AKlQOAMRVDgBeVw4AAlkOAJxaDgA2XA4A0F0OAHRfDgAOYQ4AqGIOAEJkDgDmZQ4AgGcOABppDgC0ag4ATmwOAPJtDgCMbw4AJnEOAMByDgBkdA4A/nUOAJh3DgAyeQ4A1noOAHB8DgAKfg4ApH8OAEiBDgDigg4AfIQOABaGDgC6hw4AVIkOAO6KDgCIjA4ALI4OAMaPDgBgkQ4A+pIOAJ6UDgA4lg4A0pcOAGyZDgAQmw4AqpwOAESeDgDonw4AgqEOAByjDgC2pA4AWqYOAPSnDgCOqQ4AKKsOAMysDgBmrg4AALAOAJqxDgA+sw4A2LQOAHK2DgAMuA4AsLkOAEq7DgDkvA4Afr4OACLADgC8wQ4AVsMOAPDEDgCUxg4ALsgOAMjJDgBiyw4A/MwOAKDODgA60A4A1NEOAG7TDgAS1Q4ArNYOAEbYDgDg2Q4AhNsOAB7dDgC43g4AUuAOAPbhDgCQ4w4AKuUOAM7mDgBo6A4AAuoOAJzrDgBA7Q4A2u4OAHTwDgAO8g4AsvMOAEz1DgDm9g4AgPgOACT6DgC++w4AWP0OAPL+DgCWAA8AMAIPAMoDDwBuBQ8ACAcPAKIIDwA8Cg8A1gsPAHoNDwAUDw8ArhAPAEgSDwDsEw8AhhUPACAXDwC6GA8AXhoPAPgbDwCSHQ8ALB8PANAgDwBqIg8ABCQPAJ4lDwA4Jw8A3CgPAHYqDwAQLA8Aqi0PAE4vDwDoMA8AgjIPABw0DwDANQ8AWjcPAPQ4DwCsOg8ARjwPAOo9DwCEPw8AHkEPALhCDwBSRA8A9kUPAJBHDwAqSQ8AzkoPAGhMDwAMTg8AsE8PAEpRDwDkUg8AflQPACJWDwC8Vw8AVlkPAPpaDwCUXA8ALl4PAMhfDwBsYQ8ABmMPAKBkDwA6Zg8A1GcPAHhpDwASaw8ArGwPAEZuDwDqbw8AhHEPAB5zDwC4dA8AXHYPAPZ3DwCQeQ8AKnsPAMR8DwBofg8AAoAPAJyBDwBAgw8A2oQPAHSGDwAOiA8AsokPAEyLDwDmjA8AgI4PACSQDwC+kQ8AWJMPAPKUDwCWlg8AMJgPAMqZDwBkmw8ACJ0PAKKeDwA8oA8A1qEPAHqjDwAUpQ8ArqYPAFKoDwDsqQ8AhqsPACCtDwDErg8AXrAPAPixDwCSsw8ANrUPANC2DwBquA8ABLoPAKi7DwBCvQ8A3L4PAHbADwAQwg8AtMMPAE7FDwDoxg8AgsgPACbKDwDAyw8AWs0PAPTODwCY0A8AMtIPAMzTDwBm1Q8ACtcPAKTYDwA+2g8A2NsPAHzdDwAW3w8AsOAPAEriDwDu4w8AiOUPACLnDwC86A8AYOoPAPrrDwCU7Q8AOO8PANLwDwBs8g8ABvQPAKr1DwBE9w8A3vgPAHj6DwAc/A8Atv0PAFD/DwDqABAAjgIQACgEEADCBRAAXAcQAAAJEACaChAANAwQAM4NEAByDxAADBEQAKYSEABAFBAA2hUQAH4XEAAYGRAAshoQAEwcEADwHRAAih8QACQhEAC+IhAAYiQQAPwlEACWJxAAMCkQANQqEABuLBAACC4QAKIvEABGMRAA4DIQAHo0EAAUNhAAuDcQAFI5EADsOhAAkDwQACo+EADEPxAAXkEQAPhCEACcRBAANkYQANBHEAB0SRAADksQAKhMEABCThAA3E8QAIBREAAaUxAAtFQQAE5WEADyVxAAjFkQACZbEADAXBAAZF4QAP5fEACYYRAAMmMQANZkEABwZhAACmgQAKRpEABIaxAA4mwQAHxuEAAgcBAAunEQAFRzEADudBAAknYQACx4EADGeRAAYHsQAAR9EACefhAAOIAQANKBEAB2gxAAEIUQAKqGEABEiBAA6IkQAIKLEAAcjRAAto4QAFqQEAD0kRAAjpMQACiVEADMlhAAZpgQAACaEACamxAAPp0QANieEAByoBAADKIQALCjEABKpRAA5KYQAH6oEAAiqhAAvKsQAFatEADwrhAAirAQAC6yEADIsxAAYrUQAPy2EACguBAAOroQANS7EABuvRAAEr8QAKzAEABGwhAA4MMQAITFEAAexxAAuMgQAFzKEAD2yxAAkM0QACrPEADO0BAAaNIQAALUEACc1RAAQNcQANrYEAB02hAADtwQALLdEABM3xAA5uAQAIDiEAAk5BAAvuUQAFjnEAD86BAAluoQADDsEADK7RAAbu8QAAjxEACi8hAAPPQQANb1EAB69xAAFPkQAK76EABI/BAA7P0QAIb/EAAgAREAugIRAF4EEQD4BREAkgcRACwJEQDGChEAagwRAAQOEQCeDxEAOBERANwSEQB2FBEAEBYRALQXEQBOGREA6BoRAIIcEQAmHhEAwB8RAFohEQD0IhEAmCQRADImEQDMJxEAZikRAAorEQCkLBEAPi4RANgvEQB8MREAFjMRALA0EQBKNhEA5DcRAIg5EQAiOxEAvDwRAFY+EQD6PxEAlEERAC5DEQDIRBEAbEYRAAZIEQCgSREAREsRAN5MEQB4ThEAElARALZREQBQUxEA6lQRAIRWEQAoWBEAwlkRAFxbEQAAXREAml4RADRgEQDOYREAcmMRAAxlEQCmZhEAQGgRAORpEQB+axEAGG0RALJuEQBWcBEA8HERAIpzEQAkdREAyHYRAGJ4EQD8eREAlnsRADp9EQDUfhEAboARAAiCEQCsgxEARoURAOCGEQB6iBEAFIoRALiLEQBSjREA7I4RAIaQEQAqkhEAxJMRAF6VEQD4lhEAnJgRADaaEQDQmxEAap0RAA6fEQCooBEAQqIRANyjEQCApREAGqcRALSoEQBOqhEA8qsRAIytEQAmrxEAwLARAGSyEQD+sxEAmLURADy3EQDWuBEAcLoRAAq8EQCuvREASL8RAOLAEQB8whEAIMQRALrFEQBUxxEA7sgRAJLKEQAszBEAxs0RAGDPEQAE0REAntIRADjUEQDS1REAdtcRABDZEQCq2hEARNwRAOjdEQCC3xEAHOERALbiEQBQ5BEA9OURAI7nEQAo6REAwuoRAGbsEQAA7hEAmu8RADTxEQDY8hEAcvQRAAz2EQCm9xEASvkRAOT6EQB+/BEAGP4RALz/EQBWARIA8AISAIoEEgAuBhIAyAcSAGIJEgAGCxIAoAwSADoOEgDUDxIAeBESABITEgCsFBIARhYSAOoXEgCEGRIAHhsSALgcEgBcHhIA9h8SAJAhEgAqIxIAziQSAGgmEgACKBIAnCkSAEArEgDaLBIAdC4SAA4wEgCyMRIATDMSAOY0EgCANhIAJDgSAL45EgBYOxIA8jwSAJY+EgAwQBIAykESAGRDEgAIRRIAokYSADxIEgDWSRIAeksSABRNEgCuThIAUlASAOxREgCGUxIAIFUSAMRWEgBeWBIA+FkSAJJbEgAsXRIA0F4SAGpgEgAEYhIAnmMSAEJlEgDcZhIAdmgSABBqEgC0axIATm0SAOhuEgCCcBIAHHISAMBzEgBadRIA9HYSAI54EgAyehIAzHsSAGZ9EgAAfxIApIASAD6CEgDYgxIAfIUSABaHEgCwiBIASooSAO6LEgCIjRIAIo8SALyQEgBgkhIA+pMSAJSVEgAulxIA0pgSAGyaEgAGnBIAqp0SAESfEgDeoBIAeKISABykEgC2pRIAUKcSAOqoEgCEqhIAKKwSAMKtEgBcrxIA9rASAJqyEgA0tBIAzrUSAGi3EgAMuRIAproSAEC8EgDavRIAfr8SABjBEgCywhIATMQSAObFEgCKxxIAJMkSAL7KEgBizBIA/M0SAJbPEgAw0RIA1NISAG7UEgAI1hIAotcSAEbZEgDg2hIAetwSABTeEgC43xIAUuESAOziEgCQ5BIAKuYSAMTnEgBe6RIAAusSAJzsEgA27hIA0O8SAHTxEgAO8xIAqPQSAEL2EgDm9xIAgPkSABr7EgC0/BIAWP4SAPL/EgCMARMAJgMTAMAEEwBkBhMA/gcTAJgJEwAyCxMA1gwTAHAOEwAKEBMApBETAEgTEwDiFBMAfBYTABYYEwC6GRMAVBsTAO4cEwCIHhMALCATAMYhEwBgIxMA+iQTAJ4mEwA4KBMA0ikTAGwrEwAQLRMAqi4TAEQwEwDeMRMAgjMTABw1EwC2NhMAUDgTAPQ5EwCOOxMAKD0TAMI+EwBmQBMAAEITAJpDEwA0RRMA2EYTAHJIEwAMShMApksTAEpNEwDkThMAflATABhSEwC8UxMAVlUTAPBWEwCKWBMALloTAMhbEwBiXRMA/F4TAKBgEwA6YhMA1GMTAHhlEwASZxMArGgTAEZqEwDqaxMAhG0TAB5vEwC4cBMAXHITAPZzEwCQdRMAKncTAM54EwBoehMAAnwTAJx9EwBAfxMA2oATAHSCEwAOhBMAsoUTAEyHEwDmiBMAgIoTACSMEwC+jRMAWI8TAPKQEwCWkhMAMJQTAMqVEwBklxMA/pgTAKKaEwA8nBMA1p0TAHCfEwAUoRMArqITAEikEwDipRMAhqcTACCpEwC6qhMAVKwTAPitEwCSrxMALLETAMayEwBqtBMABLYTAJ63EwBCuRMA3LoTAHa8EwAQvhMAtL8TAE7BEwDowhMAgsQTACbGEwDAxxMAWskTAPTKEwCYzBMAMs4TAMzPEwBm0RMACtMTAKTUEwA+1hMA2NcTAHzZEwAW2xMAsNwTAEreEwDu3xMAiOETACLjEwC85BMAYOYTAPrnEwCU6RMALusTANLsEwBs7hMABvATAKDxEwBE8xMA3vQTAHj2EwAS+BMArPkTAFD7EwDq/BMAhP4TAB4AFADCARQAXAMUAPYEFACQBhQANAgUAM4JFABoCxQADA0UAKYOFABAEBQA2hEUAH4TFAAYFRQAshYUAEwYFADwGRQAihsUACQdFAC+HhQAYiAUAPwhFACWIxQAMCUUANQmFABuKBQACCoUAKIrFAA8LRQA4C4UAHowFAAUMhQArjMUAFI1FADsNhQAhjgUACA6FADEOxQAXj0UAPg+FACcQBQANkIUANBDFABqRRQADkcUAKhIFABCShQA3EsUAIBNFAAaTxQAtFAUAE5SFADyUxQAjFUUACZXFADAWBQAZFoUAP5bFACYXRQAPF8UANZgFABwYhQACmQUAK5lFABIZxQA4mgUAHxqFAAgbBQAum0UAFRvFADucBQAknIUACx0FADGdRQAYHcUAAR5FACeehQAOHwUANJ9FABsfxQAEIEUAKqCFABEhBQA3oUUAIKHFAAciRQAtooUAFCMFAD0jRQAjo8UACiRFADCkhQAXJQUAACWFACalxQANJkUANiaFABynBQADJ4UAKafFABKoRQA5KIUAH6kFAAYphQAvKcUAFapFADwqhQAiqwUAC6uFADIrxQAYrEUAPyyFACgtBQAOrYUANS3FAB4uRQAErsUAKy8FABGvhQA6r8UAITBFAAewxQAuMQUAFzGFAD2xxQAkMkUACrLFADOzBQAaM4UAALQFACc0RQAQNMUANrUFAB01hQADtgUAKjZFABM2xQA5twUAIDeFAAa4BQAvuEUAFjjFADy5BQAjOYUADDoFADK6RQAZOsUAP7sFACi7hQAPPAUANbxFABw8xQAFPUUAK72FABI+BQA4vkUAIb7FAAg/RQAuv4UAFQAFQD4ARUAkgMVACwFFQDQBhUAaggVAAQKFQCeCxUAQg0VANwOFQB2EBUAEBIVALQTFQBOFRUA6BYVAIIYFQAmGhUAwBsVAFodFQD0HhUAjiAVADIiFQDMIxUAZiUVAAAnFQCkKBUAPioVANgrFQByLRUAFi8VALAwFQBKMhUA5DMVAIg1FQAiNxUAvDgVAGA6FQD6OxUAlD0VAC4/FQDSQBUAbEIVAAZEFQCgRRUAREcVAN5IFQB4ShUAEkwVALZNFQBQTxUA6lAVAIRSFQAoVBUAwlUVAFxXFQD2WBUAmloVADRcFQDOXRUAaF8VAAxhFQCmYhUAQGQVANplFQB0ZxUAGGkVALJqFQBMbBUA8G0VAIpvFQAkcRUAvnIVAFh0FQD8dRUAlncVADB5FQDKehUAbnwVAAh+FQCifxUAPIEVAOCCFQB6hBUAFIYVAK6HFQBSiRUA7IoVAIaMFQAqjhUAxI8VAF6RFQD4khUAnJQVADaWFQDQlxUAapkVAA6bFQConBUAQp4VANyfFQCAoRUAGqMVALSkFQBOphUA8qcVAIypFQAmqxUAyqwVAGSuFQD+rxUAmLEVADyzFQDWtBUAcLYVAAq4FQCkuRUASLsVAOK8FQB8vhUAFsAVALrBFQBUwxUA7sQVAIjGFQAsyBUAxskVAGDLFQD6zBUAlM4VADjQFQDS0RUAbNMVAAbVFQCq1hUARNgVAN7ZFQCC2xUAHN0VALbeFQBQ4BUA9OEVAI7jFQAo5RUAwuYVAGboFQAA6hUAmusVADTtFQDY7hUAcvAVAAzyFQCm8xUASvUVAOT2FQB++BUAGPoVALz7FQBW/RUA8P4VAJQAFgAuAhYAyAMWAGIFFgAGBxYAoAgWADoKFgDUCxYAeA0WABIPFgCsEBYARhIWAOATFgCEFRYAHhcWALgYFgBcGhYA9hsWAJAdFgAqHxYAziAWAGgiFgACJBYAnCUWAEAnFgDaKBYAdCoWAA4sFgCyLRYATC8WAOYwFgCAMhYAJDQWAL41FgBYNxYA8jgWAJY6FgAwPBYAyj0WAGQ/FgAIQRYAokIWADxEFgDWRRYAcEcWABRJFgCuShYASEwWAOJNFgCGTxYAIFEWALpSFgBUVBYA+FUWAJJXFgAsWRYAxloWAGpcFgAEXhYAnl8WADhhFgDcYhYAdmQWABBmFgCqZxYATmkWAOhqFgCCbBYAHG4WAMBvFgBacRYA9HIWAI50FgAydhYAzHcWAGZ5FgAKexYApHwWAD5+FgDYfxYAfIEWABaDFgCwhBYASoYWAO6HFgCIiRYAIosWALyMFgBgjhYA+o8WAJSRFgAukxYA0pQWAGyWFgAGmBYAoJkWAESbFgDenBYAeJ4WABKgFgCsoRYAUKMWAOqkFgCEphYAHqgWAMKpFgBcqxYA9qwWAJCuFgA0sBYAzrEWAGizFgACtRYAprYWAEC4FgDauRYAdLsWABi9FgCyvhYATMAWAObBFgCKwxYAJMUWAL7GFgBiyBYA/MkWAJbLFgAwzRYA1M4WAG7QFgAI0hYAotMWAEbVFgDg1hYAetgWABTaFgC42xYAUt0WAOzeFgCQ4BYAKuIWAMTjFgBe5RYA+OYWAJzoFgA26hYA0OsWAGrtFgAO7xYAqPAWAELyFgDc8xYAdvUWABr3FgC0+BYATvoWAOj7FgCM/RYAJv8WAMAAFwBaAhcA/gMXAJgFFwAyBxcAzAgXAHAKFwAKDBcApA0XAEgPFwDiEBcAfBIXABYUFwCwFRcAVBcXAO4YFwCIGhcAIhwXAMYdFwBgHxcA+iAXAJQiFwA4JBcA0iUXAGwnFwAGKRcAqioXAEQsFwDeLRcAeC8XABwxFwC2MhcAUDQXAOo1FwCONxcAKDkXAMI6FwBmPBcAAD4XAJo/FwA0QRcA2EIXAHJEFwAMRhcApkcXAEpJFwDkShcAfkwXABhOFwC8TxcAVlEXAPBSFwCUVBcALlYXAMhXFwBiWRcABlsXAKBcFwA6XhcA1F8XAG5hFwASYxcArGQXAEZmFwDgZxcAhGkXAB5rFwC4bBcAUm4XAPZvFwCQcRcAKnMXAMR0FwBodhcAAngXAJx5FwA2excA0HwXAHR+FwAOgBcAqIEXAEKDFwDmhBcAgIYXABqIFwC+iRcAWIsXAPKMFwCMjhcAMJAXAMqRFwBkkxcA/pQXAKKWFwA8mBcA1pkXAHCbFwAUnRcArp4XAEigFwDioRcAhqMXACClFwC6phcAVKgXAPipFwCSqxcALK0XANCuFwBqsBcABLIXAJ6zFwBCtRcA3LYXAHa4FwAQuhcAtLsXAE69FwDovhcAgsAXACbCFwDAwxcAWsUXAPTGFwCOyBcAMsoXAMzLFwBmzRcAAM8XAKTQFwA+0hcA2NMXAHLVFwAW1xcAsNgXAEraFwDk2xcAiN0XACLfFwC84BcAVuIXAPrjFwCU5RcALucXAMjoFwBs6hcABuwXAKDtFwA67xcA3vAXAHjyFwAS9BcArPUXAFD3FwDq+BcAhPoXAB78FwDC/RcAXP8XAPYAGACQAhgANAQYAM4FGABoBxgADAkYAKYKGABADBgA2g0YAH4PGAAYERgAvBIYAHQUGAAOFhgAshcYAEwZGADmGhgAgBwYACQeGAC+HxgAWCEYAPIiGACWJBgAMCYYAMonGABkKRgACCsYAKIsGAA8LhgA1i8YAHoxGAAUMxgArjQYAEg2GADsNxgAhjkYACA7GAC6PBgAXj4YAPg/GACSQRgALEMYAMZEGABqRhgABEgYAJ5JGAA4SxgA3EwYAHZOGAAQUBgAqlEYAE5TGADoVBgAglYYABxYGADAWRgAWlsYAPRcGACOXhgAMmAYAMxhGABmYxgAAGUYAKRmGAA+aBgA2GkYAHxrGAAWbRgAsG4YAEpwGADucRgAiHMYACJ1GAC8dhgAYHgYAPp5GACUexgALn0YANJ+GABsgBgABoIYAKCDGABEhRgA3oYYAHiIGAAcihgAtosYAFCNGADqjhgAhJAYACiSGADCkxgAXJUYAPaWGACamBgANJoYAM6bGABonRgADJ8YAKagGABAohgA2qMYAHSlGAAYpxgAsqgYAEyqGADmqxgAiq0YACSvGAC+sBgAWLIYAPyzGACWtRgAMLcYANS4GABuuhgACLwYAKK9GABGvxgA4MAYAHrCGAAUxBgAuMUYAFLHGADsyBgAhsoYACrMGADEzRgAXs8YAPjQGACc0hgANtQYANDVGAB01xgADtkYAKjaGABC3BgA5t0YAIDfGAAa4RgAtOIYAE7kGADy5RgAjOcYACbpGADA6hgAZOwYAP7tGACY7xgAMvEYANbyGABw9BgACvYYAKT3GAA++RgA4voYAHz8GAAW/hgAsP8YAFQBGQDuAhkAiAQZACIGGQDGBxkAYAkZAPoKGQCeDBkAOA4ZANIPGQBsERkABhMZAKoUGQBEFhkA3hcZAIIZGQAcGxkAthwZAFAeGQD0HxkAjiEZACgjGQDCJBkAZiYZAAAoGQCaKRkANCsZANgsGQByLhkADDAZAKYxGQBKMxkA5DQZAH42GQAYOBkAvDkZAFY7GQDwPBkAlD4ZAC5AGQDIQRkAYkMZAAZFGQCgRhkAOkgZANRJGQB4SxkAEk0ZAKxOGQBGUBkA6lEZAIRTGQAeVRkAuFYZAFJYGQD2WRkAkFsZACpdGQDEXhkAaGAZAAJiGQCcYxkANmUZANpmGQB0aBkADmoZAKhrGQBMbRkA5m4ZAIBwGQAachkAvnMZAFh1GQDydhkAjHgZADB6GQDKexkAZH0ZAP5+GQCigBkAPIIZANaDGQBwhRkAFIcZAK6IGQBIihkA4osZAIaNGQAgjxkAupAZAF6SGQD4kxkAkpUZACyXGQDQmBkAapoZAAScGQCenRkAQp8ZANygGQB2ohkAEKQZALSlGQBOpxkA6KgZAIKqGQAmrBkAwK0ZAFqvGQD0sBkAmLIZADK0GQDMtRkAZrcZAAq5GQCkuhkAPrwZANi9GQByvxkAFsEZALDCGQBKxBkA5MUZAIjHGQAiyRkAvMoZAFbMGQD6zRkAlM8ZAC7RGQDI0hkAbNQZAAbWGQCg1xkAOtkZAN7aGQB43BkAEt4ZAKzfGQBQ4RkA6uIZAITkGQAe5hkAwucZAFzpGQD26hkAmuwZADTuGQDO7xkAaPEZAAzzGQCm9BkAQPYZANr3GQB++RkAGPsZALL8GQBM/hkA8P8ZAIoBGgAkAxoAvgQaAGIGGgD8BxoAlgkaADALGgDUDBoAbg4aAAgQGgCiERoAPBMaAOAUGgB6FhoAFBgaALgZGgBSGxoA7BwaAIYeGgAqIBoAxCEaAF4jGgD4JBoAnCYaADYoGgDQKRoAaisaAA4tGgCoLhoAQjAaANwxGgCAMxoAGjUaALQ2GgBOOBoA8jkaAIw7GgAmPRoAyj4aAGRAGgD+QRoAmEMaADJFGgDWRhoAcEgaAApKGgCkSxoASE0aAOJOGgB8UBoAFlIaALpTGgBUVRoA7lYaAIhYGgAsWhoAxlsaAGBdGgD6XhoAnmAaADhiGgDSYxoAbGUaABBnGgCqaBoARGoaAN5rGgB4bRoAHG8aALZwGgBQchoA6nMaAI51GgAodxoAwngaAGZ6GgAAfBoAmn0aADR/GgDYgBoAcoIaAAyEGgCmhRoASocaAOSIGgB+ihoAGIwaALyNGgBWjxoA8JAaAJSSGgAulBoAyJUaAGKXGgAGmRoAoJoaADqcGgDUnRoAeJ8aABKhGgCsohoARqQaAOClGgCEpxoAHqkaALiqGgBSrBoA9q0aAJCvGgAqsRoAxLIaAGi0GgACthoAnLcaADa5GgDQuhoAdLwaAA6+GgCovxoATMEaAObCGgCAxBoAGsYaAL7HGgBYyRoA8soaAIzMGgAwzhoAys8aAGTRGgD+0hoAotQaADzWGgDW1xoAetkaABTbGgCu3BoASN4aAOzfGgCG4RoAIOMaALrkGgBe5hoA+OcaAJLpGgAs6xoA0OwaAGruGgAE8BoAnvEaAELzGgDc9BoAdvYaABD4GgCq+RoATvsaAOj8GgCC/hoAHAAbAMABGwBaAxsA9AQbAJgGGwAyCBsAzAkbAGYLGwAKDRsApA4bAD4QGwDYERsAfBMbABYVGwCwFhsAShgbAO4ZGwCIGxsAIh0bALweGwBgIBsA+iEbAJQjGwAuJRsA0iYbAGwoGwAGKhsAoCsbADotGwDeLhsAeDAbABIyGwCsMxsAUDUbAOo2GwCEOBsAHjobAMI7GwBcPRsA9j4bAJBAGwA0QhsAzkMbAGhFGwACRxsApkgbAEBKGwDaSxsAdE0bABhPGwCyUBsATFIbAOZTGwCKVRsAJFcbAL5YGwBYWhsA/FsbAJZdGwAwXxsA1GAbAG5iGwAIZBsAomUbAEZnGwDgaBsAemobABRsGwC4bRsAUm8bAOxwGwCGchsAKnQbAMR1GwBedxsA+HgbAJx6GwA2fBsA0H0bAGp/GwAOgRsAqIIbAEKEGwDchRsAgIcbABqJGwC0ihsATowbAOiNGwCMjxsAJpEbAMCSGwBalBsA/pUbAJiXGwAymRsAzJobAHCcGwAKnhsApJ8bAD6hGwDiohsAfKQbABamGwCwpxsAVKkbAO6qGwCIrBsALK4bAMavGwBgsRsA+rIbAJ60GwA4thsA0rcbAGy5GwAQuxsAqrwbAES+GwDevxsAgsEbABzDGwC2xBsAUMYbAPTHGwCOyRsAKMsbAMzMGwBmzhsAANAbAJrRGwA00xsA2NQbAHLWGwAM2BsAptkbAErbGwDk3BsAft4bABjgGwC84RsAVuMbAPDkGwCK5hsAJOgbAMjpGwBi6xsA/OwbAJbuGwA68BsA1PEbAG7zGwAI9RsArPYbAEb4GwDg+RsAhPsbAB79GwC4/hsAUgAcAPYBHACQAxwAKgUcAMQGHABoCBwAAgocAJwLHAA2DRwA2g4cAHQQHAAOEhwAqBMcAEwVHADmFhwAgBgcABoaHAC+GxwAWB0cAPIeHACMIBwAMCIcAMojHABkJRwA/iYcAJgoHAA8KhwA1iscAHAtHAAKLxwArjAcAEgyHADiMxwAhjUcACA3HAC6OBwAVDocAPg7HACSPRwALD8cAMZAHABqQhwABEQcAJ5FHAA4RxwA3EgcAHZKHAAQTBwAqk0cAE5PHADoUBwAglIcABxUHADAVRwAWlccAPRYHACYWhwAMlwcAMxdHABmXxwACmEcAKRiHAA+ZBwA2GUcAHxnHAAWaRwAsGocAEpsHADubRwAiG8cACJxHAC8chwAVnQcAPp1HACUdxwALnkcAMh6HABsfBwABn4cAKB/HAA6gRwA3oIcAHiEHAAShhwArIccAFCJHADqihwAhIwcAB6OHADCjxwAXJEcAPaSHACQlBwANJYcAM6XHABomRwAApscAKacHABAnhwA2p8cAHShHAAYoxwAsqQcAEymHADwpxwAiqkcACSrHAC+rBwAYq4cAPyvHACWsRwAMLMcANS0HAButhwACLgcAKK5HABGuxwA4LwcAHq+HAAUwBwAuMEcAFLDHADsxBwAhsYcACrIHADEyRwAXsscAPjMHACSzhwANtAcANDRHABq0xwABNUcAKjWHABC2BwA3NkcAHbbHAAa3RwAtN4cAE7gHADo4RwAjOMcACblHADA5hwAWugcAP7pHACY6xwAMu0cAMzuHABw8BwACvIcAKTzHAA+9RwA4vYcAHz4HAAW+hwAsPscAFT9HADu/hwAiAAdACICHQDGAx0AYAUdAPoGHQCUCB0AOAodANILHQBsDR0ABg8dAKoQHQBEEh0A3hMdAHgVHQAcFx0AthgdAFAaHQDqGx0Ajh0dACgfHQDCIB0AXCIdAAAkHQCaJR0ANCcdAM4oHQByKh0ADCwdAKYtHQBKLx0A5DAdAH4yHQAYNB0AvDUdAFY3HQDwOB0AijodAC48HQDIPR0AYj8dAPxAHQCgQh0AOkQdANRFHQBuRx0AEkkdAKxKHQBGTB0A6k0dAIRPHQAeUR0AuFIdAFxUHQD2VR0AkFcdACpZHQDEWh0AaFwdAAJeHQCcXx0ANmEdANpiHQB0ZB0ADmYdAKhnHQBMaR0A5modAIBsHQAabh0Avm8dAFhxHQDych0AjHQdACZ2HQDKdx0AZHkdAP56HQCYfB0APH4dANZ/HQBwgR0ACoMdAK6EHQBIhh0A4ocdAIaJHQAgix0AuowdAFSOHQD4jx0AkpEdACyTHQDGlB0AapYdAASYHQCemR0AOJsdANycHQB2nh0AEKAdALShHQBOox0A6KQdAIKmHQAmqB0AwKkdAFqrHQD0rB0AmK4dADKwHQDMsR0AZrMdAAC1HQCkth0APrgdANi5HQByux0AFr0dALC+HQBKwB0A5MEdAIjDHQAixR0AvMYdAFbIHQDwyR0AlMsdAC7NHQDIzh0AbNAdAAbSHQCg0x0AOtUdAN7WHQB42B0AEtodAKzbHQBQ3R0A6t4dAITgHQAe4h0AwuMdAFzlHQD25h0AkOgdADTqHQDO6x0AaO0dAAzvHQCm8B0AQPIdANrzHQB+9R0AGPcdALL4HQBM+h0A5vsdAIr9HQAk/x0AvgAeAFgCHgD8Ax4AlgUeADAHHgDKCB4AbgoeAAgMHgCiDR4APA8eAOAQHgB6Eh4AFBQeAK4VHgBSFx4A7BgeAIYaHgAqHB4AxB0eAF4fHgD4IB4AnCIeADYkHgDQJR4AaiceAA4pHgCoKh4AQiweANwtHgCALx4AGjEeALQyHgBONB4A8jUeAIw3HgAmOR4AwDoeAGQ8HgD+PR4AmD8eADJBHgDWQh4AcEQeAApGHgCkRx4APkkeAOJKHgB8TB4AFk4eALBPHgBUUR4A7lIeAIhUHgAiVh4AxlceAGBZHgD6Wh4AlFweADheHgDSXx4AbGEeAAZjHgCqZB4ARGYeAN5nHgCCaR4AHGseALZsHgBQbh4A9G8eAI5xHgAocx4AwnQeAGZ2HgAAeB4AmnkeADR7HgDYfB4Acn4eAAyAHgCmgR4ASoMeAOSEHgB+hh4AGIgeALyJHgBWix4A8IweAIqOHgAukB4AyJEeAGKTHgD8lB4AoJYeADqYHgDUmR4AbpseAAidHgCsnh4ARqAeAOChHgB6ox4AHqUeALimHgBSqB4A7KkeAJCrHgAqrR4AxK4eAF6wHgACsh4AnLMeADa1HgDath4AdLgeAA66HgCoux4ATL0eAOa+HgCAwB4AGsIeAL7DHgBYxR4A8sYeAIzIHgAwyh4AysseAGTNHgAIzx4AotAeADzSHgDW0x4AcNUeABTXHgCu2B4ASNoeAOLbHgCG3R4AIN8eALrgHgBU4h4A+OMeAJLlHgAs5x4AxugeAGDqHgAE7B4Anu0eADjvHgDS8B4AdvIeABD0HgCq9R4ATvceAOj4HgCC+h4AJvweAMD9HgBa/x4A9AAfAI4CHwAyBB8AzAUfAGYHHwAACR8ApAofAD4MHwDYDR8Acg8fABYRHwCwEh8AShQfAOQVHwCIFx8AIhkfALwaHwBWHB8A+h0fAJQfHwAuIR8AyCIfAGIkHwAGJh8AoCcfADopHwDUKh8AeCwfABIuHwCsLx8ARjEfAOoyHwCENB8AHjYfAMI3HwBcOR8A9jofAJA8HwA0Ph8Azj8fAGhBHwACQx8ApkQfAEBGHwDaRx8AdEkfABhLHwCyTB8ATE4fAOZPHwCKUR8AJFMfAL5UHwBYVh8A/FcfAJZZHwAwWx8A1FwfAG5eHwAIYB8AomEfAEZjHwDgZB8AemYfABRoHwC4aR8AUmsfAOxsHwCGbh8AKnAfAMRxHwBecx8A+HQfAJJ2HwA2eB8A0HkfAGp7HwAEfR8AqH4fAEKAHwDcgR8AdoMfABCFHwC0hh8ATogfAOiJHwCMix8AJo0fAMCOHwBakB8A/pEfAJiTHwAylR8AzJYfAHCYHwAKmh8ApJsfAD6dHwDinh8AfKAfABaiHwCwox8AVKUfAO6mHwCIqB8ALKofAMarHwBgrR8A+q4fAJ6wHwA4sh8A0rMfAGy1HwAQtx8AqrgfAES6HwDeux8Agr0fABy/HwC2wB8AUMIfAPTDHwCOxR8AKMcfAMLIHwBcyh8AAMwfAJrNHwA0zx8AztAfAHLSHwAM1B8AptUfAEDXHwDk2B8AftofABjcHwCy3R8AVt8fAPDgHwCK4h8AJOQfAMjlHwBi5x8A/OgfAJbqHwA67B8A1O0fAILvHwAc8R8AtvIfAGT0HwD+9R8AmPcfADL5HwDW+h8AcPwfAAr+HwCk/x8ASAEgAOICIAB8BCAAFgYgALoHIABUCSAA7gogAIgMIAAiDiAAxg8gAGARIAD6EiAAlBQgADgWIADSFyAAbBkgAAYbIACqHCAARB4gAN4fIAB4ISAAHCMgALYkIABQJiAA6icgAI4pIAAoKyAAwiwgAGYuIAAAMCAAmjEgADQzIADYNCAAcjYgAAw4IACmOSAASjsgAOQ8IAB+PiAAGEAgALxBIABWQyAA8EQgAIpGIAAuSCAAyEkgAGJLIAAGTSAAoE4gADpQIADUUSAAblMgABJVIACsViAARlggAOBZIACEWyAAHl0gALheIABSYCAA9mEgAJBjIAAqZSAAxGYgAGhoIAACaiAAnGsgADZtIADQbiAAdHAgAA5yIACocyAAQnUgAOZ2IACAeCAAGnogALR7IABYfSAA8n4gAIyAIAAmgiAAyoMgAGSFIAD+hiAAooggADyKIADWiyAAcI0gABSPIACukCAASJIgAOKTIACGlSAAIJcgALqYIABUmiAA+JsgAJKdIAAsnyAAxqAgAGqiIAAEpCAAnqUgAEKnIADcqCAAdqogABCsIAC0rSAATq8gAOiwIACCsiAAHLQgAMC1IABatyAA9LggAI66IAAyvCAAzL0gAGa/IAAAwSAApMIgAD7EIADYxSAAcscgABbJIACwyiAASswgAOTNIAB+zyAAItEgALzSIABW1CAA+tUgAJTXIAAu2SAAyNogAGzcIAAG3iAAoN8gADrhIADe4iAAeOQgABLmIACs5yAAUOkgAP7qIACi7CAAPO4gANbvIABw8SAAFPMgAK70IABI9iAA4vcgAIb5IAAg+yAAuvwgAFT+IAD4/yAAkgEhACwDIQDGBCEAagYhAAQIIQCeCSEAOAshANwMIQB2DiEAEBAhALQRIQBOEyEA6BQhAIIWIQAmGCEAwBkhAFobIQD0HCEAmB4hADIgIQDMISEAZiMhAAolIQCkJiEAPighANgpIQB8KyEAFi0hALAuIQBKMCEA5DEhAIgzIQAiNSEAvDYhAGA4IQD6OSEAlDshAC49IQDIPiEAbEAhAAZCIQCgQyEAOkUhAN5GIQB4SCEAEkohAKxLIQBQTSEA6k4hAIRQIQAeUiEAwlMhAFxVIQD2ViEAkFghADRaIQDOWyEAaF0hAAJfIQCmYCEAQGIhANpjIQB0ZSEAGGchALJoIQBMaiEA8GshAIptIQAkbyEAvnAhAGJyIQD8cyEAlnUhADB3IQDUeCEAbnohAAh8IQCifSEARn8hAOCAIQB6giEAFIQhALiFIQBShyEA7IghAIaKIQAqjCEAxI0hAF6PIQD4kCEAnJIhADaUIQDQlSEAapchAASZIQComiEAQpwhANydIQB2nyEAGqEhALSiIQBOpCEA6KUhAIynIQAmqSEAwKohAFqsIQD+rSEAmK8hADKxIQDMsiEAcLQhAAq2IQCktyEAPrkhAOK6IQB8vCEAFr4hALq/IQBUwSEA7sIhAIjEIQAsxiEAxschAGDJIQD6yiEAnswhADjOIQDSzyEAbNEhABDTIQCq1CEARNYhAOjXIQCC2SEAHNshALbcIQBQ3iEA9N8hAI7hIQAo4yEAwuQhAGbmIQAo6CEAwukhAFzrIQD27CEAmu4hADTwIQDO8SEAaPMhAAz1IQCm9iEAQPghANr5IQB++yEAGP0hALL+IQBMACIA5gEiAIoDIgAkBSIAvgYiAFgIIgD8CSIAlgsiADANIgDKDiIAbhAiAAgSIgCiEyIARhUiAOAWIgB6GCIAFBoiALgbIgBSHSIA7B4iAIYgIgAqIiIAxCMiAF4lIgD4JiIAnCgiADYqIgDQKyIAdC0iAA4vIgCoMCIAQjIiAOYzIgCANSIAGjciALQ4IgBYOiIA8jsiAIw9IgAmPyIAwEAiAGRCIgD+QyIAmEUiADJHIgDWSCIAcEoiAApMIgCkTSIASE8iAOJQIgB8UiIAFlQiALpVIgBUVyIA7lgiAIhaIgAiXCIAxl0iAGBfIgD6YCIAlGIiADhkIgDSZSIAbGciABBpIgCqaiIARGwiAN5tIgCCbyIAHHEiALZyIgBQdCIA9HUiAI53IgAoeSIAwnoiAGZ8IgAAfiIAmn8iADSBIgDYgiIAcoQiAAyGIgCwhyIASokiAOSKIgB+jCIAIo4iALyPIgBWkSIA8JIiAJSUIgAuliIAyJciAGKZIgAGmyIAoJwiADqeIgDUnyIAbqEiABKjIgCspCIARqYiAOCnIgCEqSIAHqsiALisIgBSriIA9q8iAJCxIgAqsyIAxLQiAGi2IgACuCIAnLkiADa7IgDavCIAdL4iAA7AIgCowSIATMMiAObEIgCAxiIAGsgiAL7JIgBYyyIA8swiAJbOIgAw0CIAytEiAGTTIgAI1SIAotYiADzYIgDW2SIAetsiABTdIgCu3iIASOAiAOzhIgCk4yIASOUiAOLmIgB86CIAIOoiALrrIgBU7SIA7u4iAJLwIgAs8iIAxvMiAHT1IgAO9yIAqPgiAEL6IgDm+yIAgP0iABr/IgC0ACMAWAIjAPIDIwCMBSMAJgcjAMAIIwBkCiMA/gsjAJgNIwAyDyMA1hAjAHASIwAKFCMApBUjAEgXIwDiGCMAfBojABYcIwC6HSMAVB8jAO4gIwCIIiMALCQjAMYlIwBgJyMA+igjAJ4qIwA4LCMA0i0jAGwvIwAQMSMAqjIjAEQ0IwDeNSMAgjcjABw5IwC2OiMAWjwjAPQ9IwCOPyMAKEEjAMxCIwBmRCMAAEYjAJpHIwA+SSMA2EojAHJMIwAMTiMAsE8jAEpRIwDkUiMAflQjACJWIwC8VyMAVlkjAPpaIwCUXCMALl4jAMhfIwBiYSMABmMjAKBkIwA6ZiMA1GcjAHhpIwASayMArGwjAEZuIwDqbyMAhHEjAB5zIwC4dCMAUnYjAPZ3IwCQeSMAKnsjAMR8IwBofiMAAoAjAJyBIwA2gyMA2oQjAHSGIwAOiCMAsokjAEyLIwDmjCMAgI4jACSQIwC+kSMAWJMjAPKUIwCWliMAMJgjAMqZIwBkmyMACJ0jAKKeIwA8oCMA4KEjAHqjIwAUpSMArqYjAFKoIwDsqSMAhqsjACCtIwC6riMAXrAjAPixIwCSsyMALLUjANC2IwBquCMABLojAJ67IwBCvSMA3L4jAHbAIwAQwiMAqsMjAE7FIwDoxiMAgsgjABzKIwDAyyMAWs0jAPTOIwCY0CMAMtIjAMzTIwBm1SMACtcjAKTYIwA+2iMA2NsjAHzdIwAW3yMAsOAjAEriIwDk4yMAiOUjACLnIwC86CMAYOojAPrrIwCU7SMALu8jANLwIwBs8iMABvQjAKD1IwBE9yMA3vgjAHj6IwAS/CMAtv0jAFD/IwDqACQAhAIkACgEJADCBSQAXAckAAAJJACaCiQANAwkAM4NJAByDyQADBEkAKYSJABAFCQA5BUkAH4XJAAYGSQAshokAFYcJADwHSQAih8kACQhJAC+IiQAYiQkAPwlJACWJyQAOikkANQqJABuLCQACC4kAKIvJABGMSQA4DIkAHo0JAAUNiQAuDckAFI5JADsOiQAhjwkACo+JADEPyQAXkEkAPhCJACcRCQANkYkANBHJABqSSQADkskAKhMJABCTiQA3E8kAIBRJAAaUyQAtFQkAE5WJADyVyQAjFkkACZbJADAXCQAZF4kAP5fJACYYSQAPGMkANZkJABwZiQACmgkAK5pJABIayQA4mwkAHxuJAAgcCQAunEkAFRzJADudCQAknYkACx4JADGeSQAYHskAAR9JACefiQAOIAkANKBJAB2gyQAEIUkAKqGJABEiCQA6IkkAIKLJAAcjSQAto4kAFCQJAD0kSQAjpMkACiVJADCliQAZpgkAACaJACamyQANJ0kANieJAByoCQADKIkAKajJABKpSQA5KYkAH6oJAAYqiQAvKskAFatJADwriQAirAkAC6yJADIsyQAYrUkAPy2JACguCQAOrokANS7JAB4vSQAEr8kAKzAJABGwiQA6sMkAITFJAAexyQAuMgkAFzKJAD2yyQAkM0kACrPJADO0CQAaNIkAALUJACc1SQAQNckANrYJAB02iQADtwkAKjdJABM3yQA5uAkAIDiJAAk5CQAvuUkAFjnJADy6CQAluokADDsJADK7SQAZO8kAAjxJACi8iQAPPQkANb1JAB69yQAFPkkAK76JABI/CQA7P0kAIb/JAAgASUAxAIlAF4EJQD4BSUAkgclACwJJQDQCiUAagwlAAQOJQCeDyUAQhElANwSJQB2FCUAEBYlAKoXJQBOGSUA6BolAIIcJQAcHiUAwB8lAFohJQD0IiUAjiQlADImJQDMJyUAZiklAAArJQCkLCUAPi4lANgvJQB8MSUAFjMlALA0JQBKNiUA7jclAIg5JQAiOyUAvDwlAGA+JQD6PyUAlEElAC5DJQDSRCUAbEYlAAZIJQCgSSUAREslAN5MJQB4TiUAHFAlALZRJQBQUyUA6lQlAI5WJQAoWCUAwlklAFxbJQAAXSUAml4lADRgJQDOYSUAaGMlAAxlJQCmZiUAQGglANppJQB+ayUAGG0lALJuJQBMcCUA8HElAIpzJQAkdSUAvnYlAFh4JQD8eSUAlnslADB9JQDKfiUAboAlAAiCJQCigyUARoUlAOCGJQB6iCUAFIolALiLJQBSjSUA7I4lAIaQJQAqkiUAxJMlAF6VJQD4liUAnJglADaaJQDQmyUAap0lAA6fJQCooCUAQqIlAOajJQCApSUAGqclALSoJQBYqiUA8qslAIytJQAmryUAyrAlAGSyJQD+syUAmLUlADy3JQDWuCUAcLolAAq8JQCuvSUASL8lAOLAJQB8wiUAFsQlALrFJQBUxyUA7sglAIjKJQAszCUAxs0lAGDPJQD60CUAntIlADjUJQDS1SUAbNclABDZJQCq2iUARNwlAOjdJQCC3yUAHOElALbiJQBa5CUA9OUlAI7nJQAo6SUAzOolAGbsJQAA7iUAmu8lAD7xJQDY8iUAcvQlAAz2JQCw9yUASvklAOT6JQB+/CUAIv4lALz/JQBWASYA8AImAIoEJgAuBiYAyAcmAGIJJgD8CiYAoAwmADoOJgDUDyYAbhEmABITJgCsFCYARhYmAOAXJgCEGSYAHhsmALgcJgBSHiYA9h8mAJAhJgAqIyYAxCQmAGgmJgACKCYAnCkmADYrJgDaLCYAdC4mAA4wJgCoMSYATDMmAOY0JgCANiYAJDgmAL45JgBYOyYA8jwmAJY+JgAwQCYAykEmAGRDJgAIRSYAokYmADxIJgDWSSYAeksmABRNJgCuTiYASFAmAOxRJgCGUyYAIFUmALpWJgBeWCYA+FkmAJJbJgAsXSYA0F4mAGpgJgAEYiYAnmMmAEJlJgDcZiYAdmgmABBqJgCqayYATm0mAOhuJgCCcCYAHHImAMBzJgBadSYA9HYmAI54JgAyeiYAzHsmAGZ9JgAAfyYApIAmAD6CJgDYgyYAcoUmABaHJgCwiCYASoomAO6LJgCIjSYAIo8mALyQJgBgkiYA+pMmAJSVJgAulyYA0pgmAGyaJgAGnCYAoJ0mAESfJgDeoCYAeKImABKkJgC2pSYAUKcmAOqoJgCOqiYAKKwmAMKtJgBcryYA9rAmAJqyJgA0tCYAzrUmAGi3JgAMuSYApromAEC8JgDavSYAfr8mABjBJgCywiYATMQmAPDFJgCKxyYAJMkmAL7KJgBYzCYA/M0mAJbPJgAw0SYA1NImAG7UJgAI1iYArNcmAEbZJgDg2iYAetwmAB7eJgC43yYAUuEmAOziJgCQ5CYAKuYmAMTnJgBe6SYA+OomAJzsJgA27iYA0O8mAGrxJgAO8yYAqPQmAEL2JgDc9yYAgPkmABr7JgC0/CYATv4mAPL/JgCMAScAJgMnAMAEJwBaBicA/gcnAJgJJwAyCycA1gwnAHAOJwAKECcApBEnAEgTJwDiFCcAfBYnABYYJwC6GScAVBsnAO4cJwCIHicALCAnAMYhJwBgIycA+iQnAJ4mJwA4KCcA0iknAGwrJwAQLScAqi4nAEQwJwDoMScAgjMnABw1JwC2NicAWjgnAPQ5JwCOOycAKD0nAMw+JwBmQCcAAEInAJpDJwA+RScA2EYnAHJIJwAMSicApksnAEpNJwDkTicAflAnABhSJwC8UycAVlUnAPBWJwCKWCcALlonAMhbJwBiXScA/F4nAKBgJwA6YicA1GMnAG5lJwASZycArGgnAEZqJwDgaycAhG0nAB5vJwC4cCcAUnInAPZzJwCQdScAKncnAM54JwBoeicAAnwnAJx9JwBAfycA2oAnAHSCJwAOhCcAsoUnAEyHJwDmiCcAgIonACSMJwC+jScAWI8nAPKQJwCWkicAMJQnAMqVJwBklycACJknAKKaJwA8nCcA1p0nAHqfJwAUoScArqInAEikJwDipScAhqcnACCpJwC6qicAVKwnAPitJwCSrycALLEnAMayJwBqtCcABLYnAJ63JwA4uScA3LonAHa8JwAQvicAqr8nAE7BJwDowicAgsQnABzGJwDAxycAWsknAPTKJwCYzCcAMs4nAMzPJwBm0ScACtMnAKTUJwA+1icA2NcnAHzZJwAW2ycAsNwnAEreJwDu3ycAiOEnACLjJwC85CcAVuYnAPrnJwCU6ScALusnAMjsJwBs7icABvAnAKDxJwA68ycA3vQnAHj2JwAS+CcArPknAFD7JwDq/CcAhP4nACgAKADCASgAXAMoAPYEKACaBigANAgoAM4JKABoCygADA0oAKYOKABAECgA2hEoAH4TKAAYFSgAshYoAEwYKADwGSgAihsoACQdKADIHigAYiAoAPwhKACWIygAMCUoANQmKABuKCgACCooAKIrKABGLSgA4C4oAHowKAAUMigAuDMoAFI1KADsNigAhjgoACo6KADEOygAXj0oAPg+KACcQCgANkIoANBDKABqRSgABEcoAKhIKABCSigA3EsoAHZNKAAaTygAtFAoAE5SKADyUygAjFUoACZXKADAWCgAZFooAP5bKACYXSgAMl8oANZgKABwYigACmQoAKRlKABIZygA4mgoAHxqKAAWbCgAum0oAFRvKADucCgAknIoACx0KADGdSgAYHcoAAR5KACeeigAOHwoANJ9KAB2fygAEIEoAKqCKABEhCgA3oUoAIKHKAAciSgAtoooAFCMKAD0jSgAjo8oACiRKADCkigAZpQoAACWKACalygANJkoANiaKABynCgADJ4oAKafKABAoSgA5KIoAH6kKAAYpigAvKcoAFapKADwqigAiqwoAC6uKADIrygAYrEoAPyyKACgtCgAOrYoANS3KAB4uSgAErsoAKy8KABGvigA6r8oAITBKAAewygAuMQoAFLGKAD2xygAkMkoACrLKADEzCgAaM4oAALQKACc0SgANtMoANrUKAB01igADtgoAKjZKABM2ygA5twoAIDeKAAa4CgAvuEoAFjjKADy5CgAjOYoADDoKADK6SgAZOsoAAjtKACi7igAPPAoANbxKAB68ygAFPUoAK72KABI+CgA7PkoAIb7KAAg/SgAuv4oAF4AKQD4ASkAkgMpACwFKQDQBikAaggpAAQKKQCeCykAQg0pANwOKQB2ECkAEBIpALQTKQBOFSkA6BYpAIIYKQAcGikAwBspAFodKQD0HikAjiApADIiKQDMIykAZiUpAAAnKQCkKCkAPiopANgrKQByLSkAFi8pALAwKQBKMikA5DMpAIg1KQAiNykAvDgpAFY6KQD6OykAlD0pAC4/KQDIQCkAbEIpAAZEKQCgRSkAREcpAN5IKQB4SikAEkwpALZNKQBQTykA6lApAIRSKQAoVCkAwlUpAFxXKQD2WCkAmlopADRcKQDOXSkAaF8pAAxhKQCmYikAQGQpANplKQB+ZykAGGkpALJqKQBMbCkA8G0pAIpvKQAkcSkAvnIpAGJ0KQD8dSkAlncpADB5KQDKeikAbnwpAAh+KQCifykAPIEpAOCCKQB6hCkAFIYpAK6HKQBSiSkA7IopAIaMKQAgjikAxI8pAF6RKQD4kikAnJQpADaWKQDQlykAapkpAA6bKQConCkAQp4pANyfKQCAoSkAGqMpALSkKQBOpikA8qcpAIypKQAmqykAwKwpAGSuKQD+rykAmLEpADyzKQDWtCkAcLYpAAq4KQCkuSkASLspAOK8KQB8vikAFsApALrBKQBUwykA7sQpAIjGKQAsyCkAxskpAGDLKQD6zCkAns4pADjQKQDS0SkAbNMpABDVKQCq1ikARNgpAN7ZKQCC2ykAHN0pALbeKQBa4CkA9OEpAI7jKQAo5SkAzOYpAGboKQAA6ikAmuspADTtKQDY7ikAcvApAAzyKQCm8ykASvUpAOT2KQB++CkAGPopALz7KQBW/SkA8P4pAIoAKgAuAioAyAMqAGIFKgD8BioAlggqADoKKgDUCyoAbg0qAAgPKgCsECoARhIqAOATKgCEFSoAHhcqALgYKgBSGioA9hsqAJAdKgAqHyoAxCAqAGgiKgACJCoAnCUqADYnKgDaKCoAdCoqAA4sKgCoLSoATC8qAOYwKgCAMioAJDQqAL41KgBYNyoA8jgqAJY6KgAwPCoAyj0qAGQ/KgAIQSoAokIqADxEKgDWRSoAekcqABRJKgCuSioASEwqAOxNKgCGTyoAIFEqALpSKgBUVCoA+FUqAJJXKgAsWSoAxloqAGpcKgAEXioAnl8qADhhKgDcYioAdmQqABBmKgCqZyoATmkqAOhqKgCCbCoAHG4qAMBvKgBacSoA9HIqAI50KgAydioAzHcqAGZ5KgAAeyoApHwqAD5+KgDYfyoAcoEqABaDKgCwhCoASoYqAO6HKgCIiSoAIosqALyMKgBgjioA+o8qAJSRKgAukyoA0pQqAGyWKgAGmCoAoJkqAESbKgDenCoAeJ4qABKgKgC2oSoAUKMqAOqkKgCEpioAKKgqAMKpKgBcqyoA9qwqAJquKgA0sCoAzrEqAGizKgACtSoAprYqAEC4KgDauSoAdLsqABi9KgC8vioAYMAqAPrBKgCUwyoALsUqAMjGKgBsyCoABsoqAKDLKgA6zSoA3s4qAHjQKgAS0ioArNMqAFDVKgDq1ioAhNgqAB7aKgDC2yoAXN0qAPbeKgCQ4CoANOIqAM7jKgBo5SoADOcqAKboKgBA6ioA2usqAH7tKgAY7yoAsvAqAEzyKgDw8yoAivUqACT3KgC++CoAYvoqAPz7KgCW/SoAMP8qANQAKwBuAisACAQrAKIFKwBGBysA4AgrAHoKKwAUDCsAuA0rAFIPKwDsECsAhhIrACoUKwDEFSsAXhcrAPgYKwCcGisANhwrANAdKwBqHysABCErAKgiKwBCJCsA3CUrAHYnKwAaKSsAtCorAE4sKwDoLSsAjC8rACYxKwDAMisAWjQrAP41KwCYNysAMjkrANY6KwBwPCsACj4rAKQ/KwBIQSsA4kIrAHxEKwAWRisAukcrAFRJKwDuSisAiEwrACxOKwDGTysAYFErAARTKwCeVCsAOFYrANJXKwB2WSsAEFsrAKpcKwBEXisA3l8rAIJhKwAcYysAtmQrAFBmKwD0ZysAjmkrAChrKwDCbCsAZm4rAABwKwCacSsANHMrAM50KwBydisADHgrAKZ5KwBAeysA5HwrAH5+KwAYgCsAvIErAFaDKwDwhCsAioYrAC6IKwDIiSsAYosrAPyMKwCgjisAOpArANSRKwBukysAEpUrAKyWKwBGmCsA4JkrAISbKwAenSsAuJ4rAFygKwD2oSsAkKMrACqlKwDOpisAaKgrAAKqKwCcqysAQK0rANquKwB0sCsADrIrALKzKwBMtSsA5rYrAIq4KwBCuisA0rsrAGy9KwAQvysAqsArAETCKwDowysAgsUrABzHKwC2yCsAUMorAPTLKwCOzSsAKM8rAMzQKwBm0isAANQrAJrVKwA01ysA2NgrAHLaKwAM3CsApt0rAErfKwDk4CsAfuIrABjkKwC85SsAVucrAPDoKwCK6isALuwrAMjtKwBi7ysA/PArAKDyKwA69CsA1PUrAG73KwAS+SsArPorAEb8KwDg/SsAhP8rAB4BLAC4AiwAXAQsAPYFLACQBywAKgksAM4KLABoDCwAAg4sAJwPLABAESwA2hIsAHQULAAOFiwAshcsAEwZLADmGiwAgBwsACQeLAC+HywAWCEsAPIiLACWJCwAMCYsAMonLABkKSwACCssAKIsLAA8LiwA1i8sAHoxLAAUMywArjQsAEg2LADsNywAhjksACA7LAC6PCwAVD4sAPg/LACSQSwALEMsAMZELABqRiwABEgsAJ5JLAA4SywA3EwsAHZOLAAQUCwAqlEsAE5TLADoVCwAglYsABxYLADAWSwAWlssAPRcLACYXiwAMmAsAMxhLABmYywACmUsAKRmLAA+aCwA2GksAHxrLAAWbSwAsG4sAEpwLADucSwAiHMsACJ1LADGdiwAYHgsAPp5LACUeywALn0sANJ+LABsgCwABoIsAKCDLABEhSwA3oYsAHiILAASiiwAtossAFCNLADqjiwAhJAsAB6SLADCkywAXJUsAPaWLACQmCwANJosAM6bLABonSwAAp8sAKagLABAoiwA2qMsAHSlLAAYpywAsqgsAEyqLADwqywAiq0sACSvLAC+sCwAYrIsAPyzLACWtSwAOrcsANS4LABuuiwACLwsAKK9LAA8vywA4MAsAHrCLAAUxCwArsUsAFLHLADsyCwAhsosACDMLADEzSwAXs8sAPjQLACS0iwANtQsANDVLABq1ywADtksAKjaLABC3CwA3N0sAIDfLAAa4SwAtOIsAE7kLADy5SwAjOcsACbpLADA6iwAZOwsAP7tLACY7ywAMvEsANbyLABw9CwACvYsAK73LABI+SwA4vosAHz8LAAg/iwAuv8sAFQBLQDuAi0AkgQtACwGLQDGBy0AYAktAPoKLQCeDC0AOA4tANIPLQBsES0AEBMtAKoULQBEFi0A3hctAIIZLQAcGy0AthwtAFAeLQDqHy0AjiEtACgjLQDCJC0AZiYtAAAoLQCaKS0ANCstANgsLQByLi0ADDAtAKYxLQBKMy0A5DQtAH42LQAYOC0AvDktAFY7LQDwPC0Aij4tAC5ALQDIQS0AYkMtAAZFLQCgRi0AOkgtANRJLQB4Sy0AEk0tAKxOLQBGUC0A6lEtAIRTLQAeVS0AuFYtAFxYLQD2WS0AkFstACpdLQDEXi0AaGAtAAJiLQCcYy0ANmUtANpmLQB0aC0ADmotAKhrLQBMbS0A5m4tAIBwLQAaci0AvnMtAFh1LQDydi0AjHgtADB6LQDKey0AZH0tAP5+LQCigC0APIItANaDLQB6hS0AFIctAK6ILQBIii0A7IstAIaNLQAgjy0AupAtAF6SLQD4ky0AkpUtACyXLQDQmC0AapotAAScLQCenS0AQp8tANygLQB2oi0AEKQtALSlLQBOpy0A6KgtAIKqLQAmrC0AwK0tAFqvLQD0sC0AjrItADK0LQDMtS0AZrctAAq5LQCkui0APrwtANi9LQB8vy0AFsEtALDCLQBKxC0A7sUtAIjHLQAiyS0AvMotAGDMLQD6zS0AlM8tAC7RLQDS0i0AbNQtAAbWLQCg1y0ARNktAN7aLQB43C0AEt4tALbfLQBQ4S0A6uItAITkLQAo5i0AwuctAFzpLQD26i0AkOwtADTuLQDO7y0AaPEtAALzLQCm9C0AQPYtANr3LQB0+S0AGPstALL8LQBM/i0A5v8tAIoBLgAkAy4AvgQuAFgGLgD8By4AlgkuADALLgDKDC4Abg4uAAgQLgCiES4ARhMuAOAULgB6Fi4AFBguALgZLgBSGy4A7BwuAIYeLgAqIC4AxCEuAF4jLgD4JC4AnCYuADYoLgDQKS4AdCsuAA4tLgCoLi4AQjAuANwxLgCAMy4AGjUuALQ2LgBOOC4A8jkuAIw7LgAmPS4AwD4uAGRALgD+QS4AmEMuADJFLgDMRi4AcEguAApKLgCkSy4APk0uAOJOLgB8UC4AFlIuALBTLgBUVS4A7lYuAIhYLgAiWi4AxlsuAGBdLgD6Xi4AnmAuADhiLgDSYy4AbGUuABBnLgCqaC4ARGouAN5rLgCCbS4AHG8uALZwLgBQci4A9HMuAI51LgAody4AzHguAGZ6LgAAfC4Amn0uAD5/LgDYgC4AcoIuAAyELgCwhS4ASocuAOSILgB+ii4AGIwuALyNLgBWjy4A8JAuAIqSLgAulC4AyJUuAGKXLgD8mC4AoJouADqcLgDUnS4Abp8uAAihLgCsoi4ARqQuAOClLgCEpy4AHqkuALiqLgBSrC4A9q0uAJCvLgAqsS4AxLIuAGi0LgACti4AnLcuADa5LgDaui4AdLwuAA6+LgCovy4ATMEuAObCLgCAxC4AGsYuAL7HLgBYyS4A8souAIzMLgAwzi4Ays8uAGTRLgD+0i4AotQuADzWLgDW1y4AcNkuABTbLgCu3C4ASN4uAOLfLgCG4S4AIOMuALrkLgBU5i4A+OcuAJLpLgAs6y4AxuwuAGruLgAE8C4AnvEuAELzLgDc9C4AdvYuABD4LgC0+S4ATvsuAOj8LgCC/i4AJgAvAMABLwBaAy8A9AQvAJgGLwAyCC8AzAkvAGYLLwAKDS8ApA4vAD4QLwDYES8AfBMvABYVLwCwFi8AShgvAO4ZLwCIGy8AIh0vALweLwBWIC8A+iEvAJQjLwAuJS8AyCYvAGwoLwAGKi8AoCsvADotLwDeLi8AeDAvABIyLwCsMy8AUDUvAOo2LwCEOC8AHjovAMI7LwBcPS8A9j4vAJBALwA0Qi8AzkMvAGhFLwACRy8ApkgvAEBKLwDaSy8Afk0vABhPLwCyUC8ATFIvAPBTLwCKVS8AJFcvAL5YLwBiWi8A/FsvAJZdLwAwXy8A1GAvAG5iLwAIZC8AomUvAEZnLwDgaC8AemovABRsLwC4bS8AUm8vAOxwLwCGci8AKnQvAMR1LwBedy8A+HgvAJx6LwA2fC8A0H0vAGp/LwAEgS8AqIIvAEKELwDchS8AdocvABqJLwC0ii8ATowvAOiNLwCMjy8AJpEvAMCSLwBalC8A/pUvAJiXLwAymS8AzJovAHCcLwAKni8ApJ8vAEihLwDioi8AfKQvABamLwCwpy8AVKkvAO6qLwCIrC8AIq4vAMavLwBgsS8A+rIvAJS0LwA4ti8A0rcvAGy5LwAGuy8AqrwvAES+LwDevy8AeMEvABzDLwC2xC8AUMYvAOrHLwCOyS8AKMsvAMLMLwBmzi8AANAvAJrRLwA00y8A2NQvAHLWLwAM2C8AptkvAErbLwDk3C8Aft4vABjgLwC84S8AVuMvAPDkLwCU5i8ALugvAMjpLwBi6y8ABu0vAKDuLwA68C8A1PEvAHjzLwAS9S8ArPYvAEb4LwDq+S8AhPsvAB79LwC4/i8AUgAwAPYBMACQAzAAKgUwAMQGMABeCDAAAgowAJwLMAA2DTAA0A4wAHQQMAAOEjAAqBMwAEwVMADmFjAAgBgwABoaMAC+GzAAWB0wAPIeMACMIDAAMCIwAMojMABkJTAA/iYwAKIoMAA8KjAA1iswAHAtMAAULzAArjAwAEgyMADsMzAAhjUwACA3MAC6ODAAXjowAPg7MACSPTAALD8wANBAMABqQjAABEQwAJ5FMABCRzAA3EgwAHZKMAAQTDAAqk0wAE5PMADoUDAAglIwABxUMADAVTAAWlcwAPRYMACOWjAAMlwwAMxdMABmXzAAAGEwAKRiMAA+ZDAA2GUwAHJnMAAWaTAAsGowAEpsMADkbTAAiG8wACJxMAC8cjAAVnQwAPp1MACUdzAALnkwAMh6MABsfDAABn4wAKB/MABEgTAA3oIwAHiEMAAShjAAtocwAFCJMADqijAAhIwwACiOMADCjzAAXJEwAPaSMACalDAANJYwAM6XMABomTAADJswAKacMABAnjAA2p8wAH6hMAAYozAAsqQwAEymMADmpzAAiqkwACSrMAC+rDAAYq4wAPyvMACWsTAAMLMwANS0MAButjAACLgwAKK5MABGuzAA4LwwAHq+MAAUwDAAuMEwAFLDMADsxDAAhsYwACrIMADEyTAAXsswAPjMMACczjAANtAwANDRMABq0zAADtUwAKjWMABC2DAA3NkwAHbbMAAa3TAAtN4wAE7gMADo4TAAjOMwACblMADA5jAAWugwAP7pMACY6zAAMu0wAMzuMABw8DAACvIwAKTzMAA+9TAA4vYwAHz4MAAW+jAAsPswAFT9MADu/jAAiAAxACwCMQDGAzEAYAUxAPoGMQCeCDEAOAoxANILMQBsDTEAEA8xAKoQMQBEEjEA3hMxAIIVMQAcFzEAthgxAFoaMQD0GzEAjh0xACgfMQDCIDEAZiIxAAAkMQCaJTEANCcxANgoMQByKjEADCwxAKYtMQBKLzEA5DAxAH4yMQAYNDEAsjUxAFY3MQDwODEAijoxACQ8MQDIPTEAYj8xAPxAMQCWQjEAOkQxANRFMQBuRzEACEkxAKxKMQBGTDEA4E0xAIRPMQAeUTEAuFIxAFJUMQD2VTEAkFcxACpZMQDEWjEAaFwxAAJeMQCcXzEANmExANpiMQB0ZDEADmYxAKhnMQBMaTEA5moxAIBsMQAkbjEAvm8xAFhxMQDycjEAlnQxADB2MQDKdzEAZHkxAP56MQCifDEAPH4xANZ/MQBwgTEAFIMxAK6EMQBIhjEA4ocxAIaJMQAgizEAuowxAFSOMQD4jzEAkpExACyTMQDGlDEAYJYxAASYMQCemTEAOJsxANycMQB2njEAEKAxAKqhMQBOozEA6KQxAIKmMQAcqDEAwKkxAFqrMQD0rDEAjq4xADKwMQDMsTEAZrMxAAC1MQCktjEAPrgxANi5MQByuzEAFr0xALC+MQBKwDEA5MExAIjDMQAixTEAvMYxAFbIMQDwyTEAlMsxAC7NMQDIzjEAbNAxAAbSMQCg0zEAOtUxAN7WMQB42DEAEtoxAKzbMQBQ3TEA6t4xAITgMQAe4jEAwuMxAFzlMQD25jEAmugxADTqMQDO6zEAaO0xAAzvMQCm8DEAQPIxANrzMQB+9TEAGPcxALL4MQBM+jEA8PsxAIr9MQAk/zEAvgAyAGICMgD8AzIAlgUyADAHMgDUCDIAbgoyAAgMMgCiDTIAPA8yAOAQMgB6EjIAFBQyAK4VMgBSFzIA7BgyAIYaMgAgHDIAxB0yAF4fMgD4IDIAkiIyADYkMgDQJTIAaicyAAQpMgCoKjIAQiwyANwtMgB2LzIAGjEyALQyMgBONDIA8jUyAIw3MgAmOTIAwDoyAGQ8MgD+PTIAmD8yADJBMgDWQjIAcEQyAApGMgCkRzIASEkyAOJKMgB8TDIAFk4yALpPMgBUUTIA7lIyAIhUMgAsVjIAxlcyAGBZMgD6WjIAnlwyADheMgDSXzIAbGEyAAZjMgCqZDIARGYyAN5nMgB4aTIAHGsyALZsMgBQbjIA6m8yAI5xMgAoczIAwnQyAFx2MgAAeDIAmnkyADR7MgDOfDIAcn4yAAyAMgCmgTIASoMyAOSEMgB+hjIAGIgyALyJMgBWizIA8IwyAIqOMgAukDIAyJEyAGKTMgD8lDIAoJYyADqYMgDUmTIAbpsyABKdMgCsnjIARqAyAOChMgB6ozIAHqUyALimMgBSqDIA9qkyAJCrMgAqrTIAxK4yAGiwMgACsjIAnLMyADa1MgDatjIAdLgyAA66MgCouzIATL0yAOa+MgCAwDIAGsIyAL7DMgBYxTIA8sYyAJbIMgAwyjIAyssyAGTNMgAIzzIAotAyADzSMgDW0zIAcNUyABTXMgCu2DIASNoyAOLbMgCG3TIAIN8yALrgMgBU4jIA+OMyAJLlMgAs5zIAxugyAGrqMgAE7DIAnu0yADjvMgDS8DIAdvIyABD0MgCq9TIARPcyAOj4MgCC+jIAHPwyAMD9MgBa/zIA9AAzAI4CMwAyBDMAzAUzAGYHMwAACTMApAozAD4MMwDYDTMAcg8zABYRMwCwEjMAShQzAOQVMwCIFzMAIhkzALwaMwBgHDMA+h0zAJQfMwAuITMA0iIzAGwkMwAGJjMAoCczAEQpMwDeKjMAeCwzABIuMwC2LzMAUDEzAOoyMwCENDMAHjYzAMI3MwBcOTMA9jozAJA8MwA0PjMAzj8zAGhBMwACQzMApkQzAEBGMwDaRzMAdEkzAA5LMwCyTDMATE4zAOZPMwCKUTMAJFMzAL5UMwBYVjMA/FczAJZZMwAwWzMAylwzAG5eMwAIYDMAomEzAEZjMwDgZDMAemYzABRoMwC4aTMAUmszAOxsMwCGbjMAKnAzAMRxMwBeczMA+HQzAJx2MwA2eDMA0HkzAGp7MwAOfTMAqH4zAEKAMwDcgTMAdoMzABqFMwC0hjMATogzAOiJMwCMizMAJo0zAMCOMwBakDMA/pEzAJiTMwAylTMA1pYzAHCYMwAKmjMApJszAEidMwDinjMAfKAzABaiMwC6ozMAVKUzAO6mMwCIqDMALKozAMarMwBgrTMA+q4zAJ6wMwA4sjMA0rMzAGy1MwAGtzMAqrgzAES6MwDeuzMAeL0zABy/MwC2wDMAUMIzAOrDMwCOxTMAKMczAMLIMwBcyjMAAMwzAJrNMwA0zzMAztAzAHLSMwAM1DMAptUzAEDXMwDk2DMAftozABjcMwC83TMAVt8zAPDgMwCK4jMALuQzAMjlMwBi5zMA/OgzAKDqMwA67DMA1O0zAG7vMwAS8TMArPIzAEb0MwDg9TMAhPczAB75MwC4+jMAUvwzAPb9MwCQ/zMAKgE0AMQCNABoBDQAAgY0AJwHNAA2CTQA2go0AHQMNAAODjQAqA80AEwRNADmEjQAgBQ0ABoWNAC0FzQAWBk0APIaNACMHDQAJh40AMofNABkITQA/iI0AJgkNAA8JjQA1ic0AHApNAAKKzQAriw0AEguNADiLzQAhjE0ACAzNAC6NDQAVDY0APg3NACSOTQALDs0AMY8NABqPjQABEA0AJ5BNAA4QzQA3EQ0AHZGNAAQSDQAtEk0AE5LNADoTDQAgk40ACZQNADAUTQAWlM0APRUNACOVjQAMlg0AMxZNABmWzQAAF00AKReNAA+YDQA2GE0AHJjNAAWZTQAsGY0AEpoNADkaTQAfms0ACJtNAC8bjQAVnA0APBxNACUczQALnU0AMh2NABseDQABno0AKB7NAA6fTQA3n40AHiANAASgjQArIM0AFCFNADqhjQAhIg0AB6KNADCizQAXI00APaONACkkDQAPpI0ANiTNAB8lTQAFpc0ALCYNABKmjQA5Js0AIidNAAinzQAvKA0AFaiNAD6ozQAlKU0AC6nNADIqDQAbKo0AAasNACgrTQAOq80AN6wNAB4sjQAErQ0AKy1NABQtzQA6rg0AIS6NAAovDQAwr00AFy/NAD2wDQAmsI0ADTENADOxTQAaMc0AAzJNACmyjQAQMw0ANrNNAB+zzQAGNE0ALLSNABM1DQA5tU0AIrXNAAk2TQAvto0AFjcNAD83TQAlt80ADDhNADK4jQAbuQ0AAjmNACi5zQAPOk0AODqNAB67DQAFO40AK7vNABS8TQA7PI0AIb0NAAg9jQAxPc0AF75NAD4+jQAkvw0ADb+NADQ/zQAagE1AAQDNQCoBDUAQgY1ANwHNQCACTUAGgs1ALQMNQBODjUA8g81AIwRNQAmEzUAwBQ1AGQWNQD+FzUAmBk1ADIbNQDWHDUAcB41AAogNQCkITUASCM1AOIkNQB8JjUAFig1ALopNQBUKzUA7iw1AIguNQAiMDUAxjE1AGAzNQD6NDUAlDY1ADg4NQDSOTUAbDs1AAY9NQCqPjUAREA1AN5BNQB4QzUAHEU1ALZGNQBQSDUA6kk1AI5LNQAoTTUAwk41AFxQNQAAUjUAmlM1ADRVNQDYVjUAclg1AAxaNQCmWzUASl01AOReNQB+YDUAGGI1ALxjNQBWZTUA8GY1AIpoNQAuajUAyGs1AGJtNQD8bjUAoHA1ADpyNQDUczUAbnU1ABJ3NQCseDUARno1AOB7NQCEfTUAHn81ALiANQBSgjUA9oM1AJCFNQAqhzUAxIg1AF6KNQACjDUAnI01ADaPNQDQkDUAdJI1AA6UNQColTUATJc1AOaYNQCAmjUAGpw1AL6dNQBYnzUA8qA1AIyiNQAwpDUAyqU1AGSnNQD+qDUAmKo1ADysNQDWrTUAcK81AAqxNQCusjUASLQ1AOK1NQB8tzUAILk1ALq6NQBUvDUA7r01AJK/NQAswTUAxsI1AGDENQAExjUAnsc1ADjJNQDcyjUAdsw1ABDONQCqzzUATtE1AOjSNQCC1DUAHNY1AMDXNQBa2TUA9No1AI7cNQAy3jUAzN81AGbhNQAA4zUApOQ1AD7mNQDY5zUAfOk1ABbrNQCw7DUASu41AO7vNQCI8TUAIvM1ALz0NQBW9jUA+vc1AJT5NQAu+zUAyPw1AGz+NQAGADYAoAE2ADoDNgDeBDYAeAY2ABIINgCsCTYARgs2AOoMNgCEDjYAHhA2ALgRNgBcEzYA9hQ2AJAWNgA0GDYAzhk2AGgbNgACHTYAph42AEAgNgDaITYAdCM2ABglNgCyJjYATCg2AOYpNgCKKzYAJC02AL4uNgBYMDYA/DE2AJYzNgAwNTYA1DY2AG44NgAIOjYAojs2AEY9NgDgPjYAekA2ABRCNgC4QzYAUkU2AOxGNgCGSDYAKko2AMRLNgBeTTYA+E42AJJQNgA2UjYA0FM2AGpVNgAEVzYAqFg2AEJaNgDcWzYAdl02ABpfNgC0YDYATmI2AOhjNgCMZTYAJmc2AMBoNgBaajYA/ms2AJhtNgAybzYAzHA2AHByNgAKdDYApHU2AD53NgDieDYAfHo2ABZ8NgCwfTYAVH82AO6ANgCIgjYALIQ2AMaFNgBghzYA+og2AJSKNgA4jDYA0o02AGyPNgAGkTYAqpI2AESUNgDelTYAeJc2AByZNgC2mjYAUJw2AOqdNgCOnzYAKKE2AMKiNgBcpDYAAKY2AJqnNgA0qTYAzqo2AHKsNgAMrjYApq82AEqxNgDksjYAfrQ2ABi2NgC8tzYAVrk2APC6NgCKvDYALr42AMi/NgBiwTYA/MI2AKDENgA6xjYA1Mc2AG7JNgASyzYArMw2AEbONgDgzzYAetE2AB7TNgC41DYAUtY2AOzXNgCQ2TYAKts2AMTcNgBe3jYAAuA2AJzhNgA24zYA0OQ2AHTmNgAO6DYAqOk2AELrNgDm7DYAgO42ABrwNgC08TYAWPM2APL0NgCM9jYAJvg2AMr5NgBk+zYA/vw2AJj+NgA8ADcA1gE3AHADNwAUBTcArgY3AEgINwDiCTcAhgs3ACANNwC6DjcAVBA3APgRNwCSEzcALBU3AMYWNwBqGDcABBo3AJ4bNwA4HTcA3B43AHYgNwAQIjcAqiM3AE4lNwDoJjcAgig3ABwqNwDAKzcAWi03APQuNwCOMDcAKDI3AMwzNwBmNTcAADc3AJo4NwA+OjcA2Ds3AHI9NwAMPzcAsEA3AEpCNwDkQzcAiEU3ACJHNwC8SDcAVko3APpLNwCUTTcALk83AMhQNwBsUjcABlQ3AKBVNwA6VzcA3lg3AHhaNwASXDcArF03AFBfNwDqYDcAhGI3AChkNwDCZTcAXGc3APZoNwCaajcANGw3AM5tNwBobzcAAnE3AKZyNwBAdDcA2nU3AHR3NwAYeTcAsno3AEx8NwDmfTcAin83ACSBNwC+gjcAYoQ3APyFNwCWhzcAMIk3AMqKNwBujDcACI43AKKPNwBGkTcA4JI3AHqUNwAUljcAuJc3AFKZNwDsmjcAhpw3ACqeNwDEnzcAXqE3APiiNwCcpDcANqY3ANCnNwBqqTcADqs3AKisNwBCrjcA3K83AHaxNwAaszcAtLQ3AE62NwDotzcAjLk3ACa7NwDAvDcAWr43AP6/NwCYwTcAMsM3AMzENwBmxjcACsg3AKTJNwA+yzcA4sw3AHzONwAW0DcAsNE3AFTTNwDu1DcAiNY3ACLYNwDG2TcAYNs3APrcNwCU3jcAOOA3ANLhNwBs4zcABuU3AKrmNwBE6DcA3uk3AILrNwAc7TcAtu43AFDwNwD08TcAjvM3ACj1NwDC9jcAZvg3AAD6NwCa+zcANP03ANj+NwByADgADAI4AKYDOABKBTgA5AY4AH4IOAAYCjgAvAs4AFYNOADwDjgAihA4ACQSOADIEzgAYhU4APwWOACWGDgAOho4ANQbOABuHTgACB84AKwgOABGIjgA4CM4AHolOAAeJzgAuCg4AFIqOADsKzgAkC04ACovOADEMDgAXjI4AAI0OACcNTgANjc4ANA4OAB0OjgADjw4AKg9OABMPzgA5kA4AIBCOAAaRDgAvkU4AFhHOADySDgAjEo4ADBMOADKTTgAZE84AP5QOACiUjgAPFQ4ANZVOABwVzgAFFk4AK5aOABIXDgA4l04AIZfOAAgYTgAumI4AFRkOAD4ZTgAkmc4ACxpOADGajgAYGw4AARuOACebzgAOHE4ANJyOAB2dDgAEHY4AKp3OABEeTgA6Ho4AIJ8OAAcfjgAtn84AFqBOAD0gjgAjoQ4ADKGOADMhzgAZok4AACLOACkjDgAPo44ANiPOABykTgAFpM4ALCUOABKljgA5Jc4AIiZOAAimzgAvJw4AFaeOAD6nzgAlKE4AC6jOADIpDgAYqY4AAaoOACgqTgAOqs4ANSsOAB4rjgAErA4AKyxOABGszgA6rQ4AIS2OAAeuDgAuLk4AFy7OAD2vDgAkL44ACrAOADOwTgAaMM4AALFOACmxjgAQMg4ANrJOAB0yzgAGM04ALLOOABM0DgA5tE4AIrTOAAk1TgAvtY4AFjYOAD82TgAlts4ADDdOADK3jgAbuA4AAjiOACi4zgAPOU4AODmOAB66DgAFOo4ALjrOABS7TgA7O44AIbwOAAq8jgAxPM4AF71OAD49jgAkvg4ADb6OADQ+zgAav04AAT/OACoADkAQgI5ANwDOQB2BTkAGgc5ALQIOQBOCjkA6As5AIINOQAmDzkAwBA5AFoSOQD0EzkAmBU5ADIXOQDMGDkAcBo5AAocOQCkHTkAPh85AOIgOQB8IjkAFiQ5ALAlOQBUJzkA7ig5AIgqOQAiLDkAxi05AGAvOQD6MDkAlDI5ADg0OQDSNTkAbDc5ABA5OQCqOjkARDw5AN49OQCCPzkAHEE5ALZCOQBQRDkA9EU5AI5HOQAoSTkAwko5AGZMOQAATjkAmk85ADRROQDYUjkAclQ5AAxWOQCmVzkAQFk5AORaOQB+XDkAGF45ALJfOQBWYTkA8GI5AIpkOQAkZjkAyGc5AGJpOQD8ajkAlmw5ADpuOQDUbzkAbnE5AAhzOQCsdDkARnY5AOB3OQB6eTkAHns5ALh8OQBSfjkA9n85AJCBOQAqgzkAxIQ5AGiGOQACiDkAnIk5ADaLOQDQjDkAdI45AA6QOQCokTkAQpM5AOaUOQCAljkAGpg5ALSZOQBYmzkA8pw5AIyeOQAmoDkAyqE5AGSjOQD+pDkAmKY5ADyoOQDWqTkAcKs5AAqtOQCurjkASLA5AOKxOQB8szkAILU5ALq2OQBUuDkA7rk5AJK7OQAsvTkAxr45AGrAOQAEwjkAnsM5ADjFOQDcxjkAdsg5ABDKOQCqyzkATs05AOjOOQCC0DkAHNI5AMDTOQBa1TkA9NY5AI7YOQAy2jkAzNs5AGbdOQAA3zkApOA5AD7iOQDY4zkAcuU5AAznOQCw6DkASuo5AOTrOQB+7TkAIu85ALzwOQBW8jkA8PM5AJT1OQAu9zkAyPg5AGL6OQAG/DkAoP05ADr/OQDUADoAeAI6ABIEOgCsBToAUAc6AOoIOgCECjoAHgw6AMINOgBcDzoA9hA6AJASOgA0FDoAzhU6AGgXOgACGToApho6AEAcOgDaHToAfh86ABghOgCyIjoATCQ6AOYlOgCKJzoAJCk6AL4qOgBYLDoA/C06AJYvOgAwMToAyjI6AG40OgAINjoAojc6ADw5OgDgOjoAejw6ABQ+OgCuPzoASEE6AOxCOgCGRDoAIEY6ALpHOgBeSToA+Eo6AJJMOgAsTjoA0E86AGpROgAEUzoAqFQ6AEJWOgDcVzoAdlk6ABpbOgC0XDoATl46AOhfOgCMYToAJmM6AMBkOgBaZjoA/mc6AJhpOgAyazoA1mw6AHBuOgAKcDoApHE6AEhzOgDidDoAfHY6ABZ4OgC6eToAVHs6AO58OgCIfjoAIoA6AMaBOgBggzoA+oQ6AJSGOgA4iDoA0ok6AGyLOgAQjToAqo46AESQOgDekToAgpM6AByVOgC2ljoAUJg6AOqZOgCOmzoAKJ06AMKeOgBcoDoAAKI6AJqjOgA0pToAzqY6AGioOgAMqjoApqs6AECtOgDarjoAfrA6ABiyOgCyszoAVrU6APC2OgCKuDoAJLo6AMi7OgBivToA/L46AJbAOgA6wjoA1MM6AG7FOgAIxzoArMg6AEbKOgDgyzoAes06AB7POgC40DoAUtI6APbTOgCQ1ToAKtc6AMTYOgBo2joAAtw6AJzdOgA23zoA2uA6AHTiOgAO5DoAqOU6AEznOgDm6DoAgOo6ABrsOgC+7ToAWO86APLwOgCM8joAJvQ6AMr1OgBk9zoA/vg6AJj6OgA8/DoA1v06AHD/OgAKATsArgI7AEgEOwDiBTsAfAc7ACAJOwC6CjsAVAw7AO4NOwCSDzsALBE7AMYSOwBgFDsABBY7AJ4XOwA4GTsA0ho7AHYcOwAQHjsAqh87AEQhOwDoIjsAgiQ7ABwmOwDAJzsAWik7APQqOwCOLDsAMi47AMwvOwBmMTsAADM7AAA</prop>
				<prop name="Temps">REFSWgAAQ0ACAIBDO//hehSuR2E1QPOuR+7x9PTuNkCk/3A9CtcjOUAz3g4BsztAcQgAozD/PkBSuB6F6zH/QED2KFyPwjXdQQUDY0JAKAD1KNtcQxUDUEQ9BEVAfhgAcD1KRkBmVgF7Rkc1AzxIQCk2Ar1JPQRKQM3MdwBs3UtNA4pMQPDw4XpvlE1ASO7xh04VA/twT/XzLlBAheu/UbgepVBAlwI991FA7KgAhbtRQO4fAVE4UlUDtlJAtu7yMVM1A6xTZQRUvUDp8qBUQHuGATqtVSUDtVUdBFbVBFbeVQMmV0AfpgGeV21ANwIPWIUDVFjtA+lqJBcWA1i9AwhYQNuamU8Q6Vf1885X2h0DwRQUvlcNA8NXXUBPAQrHVzUDzHwXEk4SyXQXpgLFbBfu8mMYJGYVdgK8xB/uArrcH+YVBmYCuFe9AwMvFS7GAywvABYvKC9iL1Qvhi+YK/YDrC8Qvi/QL9ohjgK33C/eL/AvACI/ND8OAzw/pgJjOHYSGzAAbj2GPWY9bj+gP4I/tD/OPwDoPxJP/D8GT0hPKk9sT4YCAbSER5YvoE+ySYZNjk/gTwDCT+xPFl8oXzpf/E8+X6AvADoxBgJTP51fr1/BXws/zV8A918JbxtvLW/fX0lvO291bwCHb5lvq2+9b1c/WUreb7A/AAp/JH/+byB/Wn9Mf05/kH8Agn+kf5Z/uH86T/x/3nVuVQB2dW5fOI9Kj1xfXo9Qj3qPAKSPto/Ij9qP7I+ejxCfAp8ANJ8un0CfUp98n1ZfgJ9yLwC0n5adzm/4nwqvHK8ur0CvAFKvZK92r4ivmq+sr76v0K8A4q/0rwa/GL8qvzy/Pm9QbwBib4S/lr+ov1q/dL/ev/C/ANpvFM/mf/B/Is8sz0bPYM8Aes9sz37PoM+6z6zPxs/YzwAa3yTfLt843zrPTN8m32jfAIrfpN+e37jf6t98T+7f+NMAHu0mj9ifop98747vWO9y6QBu72Dvyu/07wb/0O/i7yT/ABb/QP9S/4T/Zv94/8KfzP8Arv/w/wIPLP8GDzgPSg8cDwBOD4APkg9kD5YPyA/aD+wPAK4P8A8iHzQf/g8QH2offB8A/rV+HY5Vjh+oL9If5B++vwDYvxovLC8+L1AvYi8ML4YvAJgvqi+8L34v4C/KL/QvFj8AKD86P0w/Xj8AP2o/fD+mPwC4P8o/3D+OP6A/Ek/8Px5PAChP0r9sTy5PeE+CT6RPxk8AqE+6T/xPDl/oTxpfRF9WXwBoX3pfjF+eX7BfIl/EX+ZfAPhf0l8cbwZvGG8SzwzvRmUAJu9ob4pvnG+mb9hvwm/kbwAG7wB/Cn9EfyZ/aH9Cf4x/AHZ/oH+Cf9R/ln+wf8p/DI8ADo+4fzqPRI9Gj1iPgo+sjwCWj8CPyo/Uj+aPsI8qn/yPAA6fOJ96j4Sfbp/Qj7KfnJ8A3p/In0qfBK8er+ifCq9MrwA2r4Cvaq+kr4avMK+ar9SvAN6v+K/Sryy/Hr8Qvzq/bL8ARr9Yv2K/tL+2v6C/2r/kvwAez/i/Gs80zz7txhVmzVYfAIAfss/Ez9bPSB+azwzfHt8A4P8q31TfZt943zLfjN+W3wC437Lf1N/23wjvGu8s79bfAOjfYu9074bvmO/6z6zvnu8A4O/y77Tv9u8o/zr/BP9G/wBw/4L/lP9W/6j/Ev/c/77/ANj/Eg8kDzYPAA9CD1QPZg8AwO96D7QPxg/YD+oP/A/G/wDQ/wofRB9WH2gfGh90H54fALAfwh/UH+YfgB+KHxwvLi8AQC9SL2Qv9h8QL4ovlC++LwDQL4Iv5C/2Lxg/IjEuZSY/0Dg/Qj9cP349pAjA17PAbD9mPbY/yD/aP+w3uB4ANsH8N/Y95j8oTzpPTE9eTwBwT/o/fE+mT7hPik/ET8ZPAOBPEl8kXzZfSF9aXwRfbl8AYF+iX7Rfhl/AX+pf/F/OXwAIbzJvRG8eb2hvUm98b4ZvAJhvwm+sb85v2E/qbxx/Ln8A+G8Kf2R/1m9wf5p/hH+ufwCgf8p/9H8GjxiPKo88j+Z/AEiPco+Ej5aPqI+6j8yP3o8A8I8CnxSfVo8gn0qfXJ82nwBwn2KfpJ+2n8ifip/sn/6fABCvIq80r0avWK9qr3yv5p8AoK+yr8Svhq+Yr+qvDL/+rwAYv0K/JL9Wv2i/ir+cv36/AMC/0r/kv/a/CM+qvyTPFs8AUM9iz0x/Zs+Yz6rPdM+2zwDgz/LPBN/GzxjfKt9M317fAHDfgt+U36bfuN8y38zf7t8AAO/a3yTvFu8w71rvbO9+7wiQ75rhgMEeO++175/vser4ru3u7a7lSOF6FK7Bt8zvDv8g8x71njqmV39Aj8L1KFxvHPTtFxz0x1aVM3NWQL1xmDCjIFZAH/FHb9FVQACW8YBVrTO9NpT08FRAe64hmvdUQOyw4IVbVEDdH67iVEAzxvHjU3dA16OXMKdTQJjg7/UobFO98y5TQG1SzuHxUpXjpVLN4/toUrXzK1JAzczuBwDsUUCvIRSuUbaV83BRhfMwUQ0z9PVQzfRQHfNnUEAp2tbyUA0z1E+V41VP7s3z105Ah/FwXU7WvfPeTV0ETc3zF012rfP6TD0DCE1AXwG3PSpNZfNPTZXjdW1N5fORTT0DqE0FA/WspASxnAS1TUCatZnPALlsBL1NjfPBtU2188uUBM9NxfPT2nQE13wE2k3V89xNlpXz4E2VM+McFx7y5yQsF7by6zwXDgLuTB9WFQjm82wfxvLzhB+WH6gbzvIB97wfrh/QH7ofBC8OJc7iAfgkLy4lJgNEJz4tNi9QLwB6L4wvRi9oL6ov3C/GLZbiifUEP84C+RQ/BjVm8g+tTs0DeU6VBE8FAyy1UA0DvjQEV1G18wu1Uq3jZfT0iFLV84zW7PS1UuXzEcz0h1O2HfMHVJXzsFQ9Azi1Vd0EVc3jSFZdA82tVpXzUFcNA84c9DdtWB3zd1gNA35Y5fOxYew06zCG8hBYvfPurVeNA9pXzTRXPQPIwCRHjvM8T0ZFJk2u4sVX0sXzw3RH5vLBZPS/V2IFA7wsRIPAXvKWV33zbUNc9PZWzeOoVsXz71NWQMNo8I8CVtYlA7RVNQRVZfMfVbItRFR9NLQ0SFQFAwy1VI30U33zk1PN41jNU7XzG1PtBJQ0kVLaxURSXfMWUs0D2VHWjQOaUQUDXAwEHlG2vfPOUJXzkFDl81G1UH3zEzwEqE/99E+yDQROHQRkBJ5NzUNCSU0NRBQUALxXxvIzfASrWk298358BJqMBKqqXBSulASvvCS4DBS8qhQUwBwUw7QEzLxU0CrkJNS8JNhsBN1MZ47yS+FNrePlZGc+AuiMBCHqfGcGA4xvhvLwpG/mLQCmb7BvAj/8bw5/GHNuHRZ/AEh/Wn9sf359fgOUd35/qHOADiW2fc5/6B/yHwSPxlNOrMVEpFRQT2XzL3RUwI1QjQNaUdXzCwDO8lfaRFSGTFSJUs3zt1KshVQcVIhTrfMKDFSRNrT0G1XF86NV/fR89KvTVq3jVfTk1RxEOrb8NHFYBQN8WD0DaGoMRED8NBEMRPBXTVRlV9XzzHT1HETKV21UBVeV89AknwaVFpWW4nNAiCZjhEeG8sBkl14z/IS5NvTklVclA1RXbTScRWlW3YSM9AF89LNVzfPY40BmU7yU11Qd85dUrFWErPQaVN00U81DkrbM9FdTjQMaUwUD3FVSlfOglDRhdDQlRFRr1lE9A5hsNFtRXQPbHVFl899QjfOhULZl819QzUMiUF30TzSNBFQ0rEw0L07VRPQEWVN0B9YC/UzF8xO8ZFU0DBRcbAR9nASVZGRBpbQPxgXWBdYFXvLGjAQFylwUzvwHRmUOHRYdLh0gLhV+bVYd7n1m8u+Ev5a/ALi/yr+8L8695iUeNR413i8ACM8Sz0zPXs8ozzrP7G+mzyC4z4p/zM/mxc5DTn1UjKRtFHSkClC185tQHQZYBgVWha7ihVKNA4p0NNjz8B4z/PRrU80D6VPWxfOTVEWkVSUDpFWs3fTERLNWleM1HPwoIViN89OA9jX281iV8+uAqtbyHLzU+GT032T0zxFXzfMTkM4CyVxH5tXm8gBLQObVJkX21W5N3gM85x5jaEzn1gOERKFc9FZXhYQ2HES6Vo0DalZt9LxE28hV1fN8VX3zM1VSHURUVVS05FoEVBysNNPgU33UZNRp1PQsUwQVFDxUo+z0ezAu8iugJvKr6FHNA6lsNGsMBC5pUV1kZKSiZKRiUAX01hzUy08ti8+MpFROCBVmTgOcBBXktYQHPgOUByomAnTktJgcFKPcpw5CobAMZw5tbkOsBMikBNFCnATVBBcGFWYFzkLiHAcCbqLmLAd2ZXZllm/Ya24fAHgPig8Mj54PqA+6D+y/3r8A6L/Sv/wPDh8wH0IffM9Gz2B4z4ofpB+uHZ4yN06dpK1PddMNUI1jnIRUM1ZEpM1RncNEFKSARNdSnjKnVNeOYmwkVOv0lG1ylIT7VK1Dg1X1FIrURVYV8zmcR3ajzNRsoVjFpNSEkyCe0kfchBgVWE3T9RyU3uTX9tX21QBO8+TX5i0e7e7VNu9I71rpVFajTJRlHJQeLJVW5VRJVp2kdCTJnOfWU1WNZGq05KrklGoEVCxUNXMb4VPto6VT3YQMpOvlVfD05LNEVHYM9DgM96ruUqpcVGxMpC8s9PFaNPSyBCRzUE3TNUSEFco0hE9U9NAkh0ZldrK1bjy0IORU/kyd0weqVLQndLROnKR3/HSTArRUovRXBmVugxRv5v0ubQD+9U5TVG9mbU61Rg8oX1oPAExfVlXmzV5f6M+6edYPuF8Ayl+sX+5f4F/6X2wfRh9YH0A6b0xvVm+Qb3JvLLT8dPSzNU7tRCyE0E+dM5qtUDVzMVEVlFGl40PFUh0zgUTX3mP8ZOFSTFVEDKTsUx1ExOT83JQ1h8SUDpTUlVbF5Dw3UJ4yiy+NJu6iRazUIZQkAf10lMMgHpWeMhuQrnXWQ4Aclx4yE+Aelb51zkNs5MaWjJTEV/3DwmSfXqK/qBSHRjWe0mcEhCDk1VaUtdRUdCxEhN58Px6S7kLUlKe05KMw5uPslO5s1BmzvDc+oitTbYTUNxYyrXP85DVSlfP4NKS41Pw3/qItTKTv5GSxUCq9hFC1pFB1tE9VRFz3EAbVHrVWRabiI2RHZkXO0yrcpEx09HXkpJGURz6iqaukT54yuhQEvkS0wypUtMd8lMuEZNPsT/ZNAP5NTr1GIwSnrrUWryirbl8AiF9Kr2yvXq94r6KvtK8WbwAAbxJv/K8Ov+ivGr9Ev6ZvoIBvmm+0b8ZtXvNPndN3ohzUC+xv/m2241IdBFJCZTNOJH9mQzx3xtIQlOQtmFR8nVeFhFhd1JwkQXxMx07Si3g2c/R05KR3AJbj5HeX8uNwnnLLf91+tjIAM+Cmk2TkKzDexS41npP0x1A28yyHXkOsxVY1Q39EhFiL0FaFLlKMVU0jMpzkkJMwdoW+07TkKoyHHjKxrVNlw3VTZXRTjYRSoMX0vI9Gs9SHpoJ7/DQsYVFVVPSPpuP8FOxPnSSGFJTuTnX0LJ9WM9wVTEKVdExdRmbDZJeeco7klFGhnEf2g3T0tdwUudSUIb2kn8YjlOfGEtSEtFNAKpfy3LxE4ITk48Tn9p8ACK8qrwT/DvWWH8AbHv22rwCIr1r/bP+W/d4Vlv/A/9L/BEy3njL6TL8GDxgPKg88D5BOD2APcgkGk0615AzlT1Z1I3lQNUMP1ISo5IVJUr20NCSJ7L9+Q1OdxBp01FF8hNpUTTRkJ+YS05dWVZTEJJ/0dBRYAs3TYFTHTiNkxzaDdMfG4wL8dNKEJLNwjsWexT5DhB8ApsVuFc7P4M8yOfbFfpMMNMV3vBQxfMUk3zZC31VWNUOPVYV0Vc3TAIw0rbx8hHpUpYRU7YRTUm0kU900pIQ7jNT+FHQrwVJlw4W8BDfsNNOAqs6yurQEfbQEPQRE/4lQHTTU1IEkR+7VDoJwFU91tE4983RMRIOwnoJFiIz0MNSUM+AmMgEc51TWs9TkZ5xEitSUnRxUkahk73bt/nNN7XScRMoCNJTOdAQzkLbltu/I68blCt4y5pxE6sQ3joMU/zb/AOA/Mv8cTy5PQE/yOdb/qP8Aak+UT25PgEN+T7BPyk/0R4D2/xBfIl80X0ZfUFMWM05qXeROlYOT3CRTUBXDiw5RLZOntA/GBUbSkqVSvcRS5dSM1M6UhFO09A8W0vAkJHVWBVRWWp0zgKwUFVgts2FsdFRbwGaTWH1UWJ2DKCRkBQOEdOWkx47Fdh+IH5ofIIzHth3OHe7NdnKt7Bd2IrT7EL4zVj3zlFZ1I0EVVvWz8mSEoyQnbiN8hJm6PCfOsjpUVRR01MGtUx1jhVNd0zjkBPxZUtUU1ASCUj3zRKzUrQfEBMlRnbOM3IQ8xtyE/FANhLwnloJDUGodYwUMlI4UlA5P5S+k9yxG0gIENy6SF4S0OBJclGzUd0bCnFzvTj1WNYhmP3gzJpLRhDculf6y3gB0h/azvDe+P6CP0jlmvdY9AO4/AE9STxSfJp/oi369Vk8A8E96n4yfnp+wn8Kf3E/mT4DgTwKpBl8or2JfdFd+IlWtUIXT6lBddFEtsxEtUoXTalLFs4usV57D2JzUw1BGwqxTpQMvVJCF0xtw1rMMdO7sXzbSfoaEZPpXJWY+I/SnBuNYUiXjKTRv/mLTDNTHLLeCxrLLtGRrYGYVXoPEZM2APLcutf5iuxB2tXYjHBS/MIy3NtL7wH4itVfFBNxkFUbkpVYdY5Xsb+bSA3DSXtJYJMVM1My0pIpUNk3TPFR9g/5TRYR81GxDcFbSR1NVEwxTtcRVUl2DkaTURcwECnykNcqUVI2UVE1R7bSsJIXP3NSTpHd+IrNwPtNPtHWk3CSTzHQYTp0zoKqEhEI8NAicNAD0lBWqjDQ8nDRgVOSBTJSYqtTkpwSErIz0sEyUuBBcP24/gDuG0tpM136NfiIB5Wzf1jWG35jfqtnGjcaNADaf6N/63wzvHu9In1KfVO8ARuX+n9Cfku+k73bvsO/a71Ds78bvAPumA059g350VFtTT50zMFAtY+i0JJmBbMXEBGlS9SS0VIyqZPS4nFQXxFSu7AQxZkQku1RFFAQUzVUt0ytWVgUz3cy0YeSvvgNU1Pe2UlwMZDEsZAgsZAHoVLd2czS/RrVWtUa1RrUAZr1+IrMQhrVeDY69prX+wqmHtLdG41bls6gMFFeK5GQEDBS35L/2vWYiS7YMxA5UdSPRU92zk4VTBfNJpKQzz12kbHQXilz02Xx0nGTPdsV2IpFRUN2zg1C+ohPMJKzUJIkwpM/mcqK8x75zROVMAKUWrqPkx34jFIf+zVYjFNcqL2K87MTBfNTFVI9G30BY34qBZt9w00bzBITsbCcAxo+w38rfrC++L4AjTu1O7wD4L+ovHD9G7yg/Qu9EN+afAPDvkj+kP/7vsD/aP+w/vnOkLPd2olE893azUIWjW61RdWPwUTXTWnykikVSfYOOdPcGYyzEjBQULPMAloKWVD0DIKT3BrNVVi1z3NykXrxk3ky0W0JY3bNzWC30WJ1EWiRkM+T0DFjtc+2cBAHYRA8OBV61Ng1evQ4FVgWgfr1uDZ61dvPcZJacBFhKXGQMrLSprAeWgga8BzaGomtVhYMiVZVEJHRFmrSkSuwPxrNEdFgsxFUchPTejKSiZHRULB9UPhVGol40RCA0ROCcdIWhnHRRbB9+FYbzVKQzCU61pDSkV8THTnO0H35lGh6iejSkl03dtOQf9h8UCCv28sgEhMxkjzYvSC8QWi9sL24ldqLxZHfOjcYvAJB/on80p9YvED8iP/R/Bo8AUD/ifxyPJo9om8Y/gI+6P2B0j26PkI/SgY6iAk4FtFVODWRP3UMNbKTCVGSBXDRPxgJr8EZFpgOUpPzaTEVTDdMQVP3Dl1RqBQMh1ASs3LQzVjXTm7pWPQNAVzVkVLRBWMxEu0CGUnlYvfRYJSNbN1hNsxJYJfPvbFQB1uxPPrVetVa1TrU+DS5fgIC/krmWtZbzbF8GQ3xUvK1W1QNsVqVTG3SUylCkXwbCu1CGUpmcpFkExC0cfETgUz2DpORfJvJZ3/xXzhJlUi3TJjSUC+hRpVOrJGd+Q0wUO2haPoJkZBQjUFUUTyXzJU+cxLFsby4iWtTHrhVEjsN81CWkb37DLNSmBN9Qzm3mb/hrDtLQ1ITVFH8ALn84f0p/XH9Gz3B/gn98zwCuf8Bzps3W3c5/0M/iz/zPAPbPCN9CjzTfZj+oj9KPjN9Avo/Yj+qBRmP0h6ZSC1RkW5xQjUM1Uf1kUd0TUUckl271hlNSpVP7TETNbhQU7lPV9PQEAVWAhfRsl3YSa6COkySnzlIuouT0bMREw0COQmXcRD0arJQXzETzVy0kzJ8WBQAGXzgPCq8cr85SY1AO9VZVVA71hhKjnARo3OQgXFXQlERzqA4DtFR8jEQ1VcQt5LxUqqSvtq3eEmdTWi0jKvRU7lIFI7Hkr1j2rXbjRBQtUQUj8QSUQbIkvxYjPLfms0y0U4wUhdicZG9kt75zdL8WIkoKZMRznGSPnBSbEP6jZMQBs9Rv3mXOvwBzHiU2E8wHAkYS3SR/Fs8owybPQM8qHwA8H17NXh9wH7p/lB++fb51ADaP0B8a39wf5h/wH1rfHC9AHi2W36Dfst+UJ47i/ZQkZTUMRN40BVxkoFBVk403FJTQUQ1zA+CuQoLRUnWTM5D2spoEZORSoAVDK+BuwzTvhlKJrFQSRpREnFYtZGTv9rJqfOdYfqJbMG6SQ1h9RFgd5AikR/5jZFTIlDeONTazJKQA85CuNY49DnL7QAaT3DeussHADP8m/zj71lM8NIBWgm3kVtWkZPfOQ3T/hmJoVsRUKlQtxFNFtFMNc6ir/732BiJ0zPQ2FGT5JVGFI7nk/76TUK20LLRVcyy0MxQE6mRkbiQPaDYFBjO8ZCP0tPpM1eMVANwEHWzETmwPfg02ogGvjAd2Zca/2L/qudYNvvIB4cRX/g8IHzLPTB8GbyhvAFofTG+mz7DPqh+Mb751Hi8AAC9CL7xv5m/4bxp/zG8ef6BgL2J/fC+uJfazTjVz1CVPxaN47NcW8s7cL47ysBPg5tP8J7aiUFPV4/BohEQ74K6yAISki1U1cyEUND8es0w/hqJ7ZD8+UwpUNPr0lOLEP54/sD/CPwDUP+Y97j8ITxpPLE8+RbaiA5BVfbNz8B5jXE9uRY7yFHtAvvNTfbN1jE+eT7BDEjbi97xHjvJ87P/+9c7SCXHsT/5K8AxfHlV2MyxfhI7zxNRCTF9eX3BbtoK3BHxXzpLDlFfmtcYFrl/gAyTeBc6S46ynNuLn7F/+XwAYax5vAL8Sv3R/jh9Iv5pvAHRvZr94v7JvNH9Gfwh/4r8A7L/2vwjPEs9Ex4YvcHNOQyiUf6Z1RvIO/NSnrJUU5GF5zH/efY6DZJRVVN0EGVQ19EzkE1alAzs4zpIs84AW4hlYvfNhPIe+8hNxWF3kdOQcXI/GA6TkAcp0h1bVjo+gi1bVtoU2wmHExI8O/a7VjvKsV33zlXr05DW05OcMn7YjVbQ1pAyERATk/1RV87vChPR5fPRTn2WWHsI4U1bNo/xSHfRSxQOBrEeWxqL4UcWjuKSXjvI8bVENM/5Q1ePAUL3zIYHMlw4z3J+mc05tdu4jQsQEMQSkO1AWrb7yQUSkrWtEpItNvdOevKSnoEyvXqWe42ynFjLHRKTLQISvtl/IW66vwKPe8uvsrwD2rxBvyv/0/25/EAM2ZX6/AFC/Wr9cD04PYA+qvyTPpg8AuA8qz9QP5r/wDxIfNB/+421OxaOoTn1DkU9lg6FSjM+ez7DDLqKTtMTMIvwkNMzH7pN0RNzkx+aTRVWldFaV5OzVtIQXFN9aLqNYvdNOWBUzJ2w0CwNYrUPmTNd2j4iLTi9AcNNW3Z7f0I/C0X4SvczXtKZzvIQy3NTlVpUUVhIlpFY1ZCw0ogzvHuU+g2psRDrcxP085MFTrUOphkzvnuNS5UODvMRErVK1gwdSPZPKxESMYpTkPpTvxnPkRENQ5QMzBFAFhOSUEE/1dNTvoOblHiMMpw6DVMQ5vDRqABT/Jv9Yr2qpVv1u02z/nq0Ajv2+pab9rvXW/+j/qk/MTwD+/xAPAl9sD34PiL86X0RfAG5fmA+SX+QPnl8IH9JfvF9Qvl/wX0oZdhNO5ROQZBdU1pPElIG0lBFcNGqMH8yeHX4SrVPl5EyUulSg7SbOH+ATxnOkJP18JFRVWCXkWMWjeCzUURQnFi7SAVitc+UsL17fcNOATtVeL5Dfgi+0377VjpK21hR0iFcFU0UM1PlWygVTlcwkQ9wnrlKkVZoVI1esZBBVVdQk5InYDD8eNa5ShFPFo0hTGo1DC3SUzlI9ZEw/XjXafhKNZDRMUV3jD1EKnePQxJSRjD82o6Q3PmMWtDQVTn2ToQT3zj/gM6oGUjWkpF08pIIkRJogBE8WTyhPOk8UZNRUT4b/AJj/ik90l+aT5E/GT6if6k8AzJ/GnxBfUl8EryavOK9KrwBcr/5fqF+yX4Svdq+or7qvmOyvzqW2wgxOheQ8ZFBFT53jMExvXm2+M1K141WOXDS6dOQYzMSvtBStM7wUvFRVc0esZNBtVVXDWVad4+BWjTMrY1f15FhVc1fkZ27ibXbkZFhYzdMsWM2jBQjctOgMfx59Ri02fU5/UGB/ki+815aitDTEh5x3WnbjVjWTqVbNtFZt44UGnMS2lLXUf+Z1vjJKJVRtFFSNtETklQyH/uKlDIxkzSSHHiJTbOQWFnTk2FGNQ5tMh77ScxBoXo22E0zUE5w0q09d4wsvT5WjlJSPjjMMtbSHlI7VvuIuBPRh1Icm4pkFTW3jpuyP/o8Qkw6VHp8UMJPOotj85NxEn3ZPaJ8Aep9k746foJ/qmeafuO/anwDM7/6fAP8S/yT/Nv9I/1r/APyvhq+Q/+KvhP++/wC/ErFWfhJ9TtVkT52DMWyEW8NQhXNeUY0z8yTUQVtMt25lXrXuExyEjpRkbRGEtJdUtRMjVYVzU85VtbTcFN7cJGGstGvgV7V0WJ3zdFi1g2l6zLfmEjDUtAxYjeQFVxUj1wzHNi9IIybi87CA9gVmL3gvSs9czwaTNMSXKswEV8xkDeQEqJTPpsU2BpJqVTWzIVVdRJxkC5pUbWNM1M/mxc5zFIRbG1OFc95SNbOhDN+oHt3Og0SEHTy04TS0oURM18YiFVzXptOMhLC0NCs1TjWTuTSUWYzfnt1q5uJVNJR57OSVTcUjAaXM397dfjMMnwbvGOueswAs7zbvSOtm7TY/eO9qP3w/AM7vkD+yP5w/7u9g//o/FK8AHk8wT0JPbP9mT4j/2v+MT0iWT4hDJuIB/PV01U8NtLY0tMFQbWNcUX00UYqVtFL1Y4dsZ24TfGT8JVLNI5BUB/6ymGQHbrNVVeXDNXwEvqS0QyQUS+JX5cNFnA8esmDktC04fFQUWCUT8swHLs0A5g0+fQYfGB8qHzwfThWuc9g0xGMYZhK9Vk0za1baRbMaVGTLVRVTbFVYnYObH7WDWlTVFFSdtDVTbYOjDIRYU11k3B/WhkJkUr0zJQxU51EStYOqDCdush8cJ56DDARNYzQkJVAdhEQkTkwvqIZzZCf2whwENAAsNAeqFDQj1DRR3DR11DSRCKSEo4BGsqq0L8Yv2C/qLwD0LwY1Hj8oP1LvVD82j2A/ANo/VI++P9A/io+0j05P2I8ACk8UTw6fIJ9aT7xPTp9gn6BKn3SffpXOTZayGUQkDq1QrXOgUJVUUY20UUrtxFJ9k4gUXyYC+1S01W5MBO7kxHW8FABVal3UVXW0VhVTvFZ907FBDGdGI9S0bFhts38tWE3TY1hFszqcXx7jANQPLsXeVfYFHs3WDTbN7kNQDG8eZV5TlASjzARn9ASJIUxnXqNWtVNjaEYiflVVjZM0TLTuxMSpPFRRWJRvpmU2wme0ZCr8xEXtBNSwzG/eZY5zUV2kKizULNyU8ETUsQx/nqNYJHfeU3TUVU61U9qchG1xNJQXTR1j/kxdfrQu06TUbqTUjk19Y50AjHfms5x/rn/Ac/7V3sPcfwD+LW5T9H8Wj/jPKo8c356PAHCPOt9k35aPcN+a3zSfvt8A0N8ST/TfBu84n7JPPO+W/yhon1rvvMT8ZOQ03E9GIq2eFHQ1UR10Ud2jR2VSBWOC9J8mWnBTjcNl8Iy0dySnhsKKVUXDQRNcXwZquwVjoPbzWF0jYWlspJsAVgO0BPBXdaOB2syvxl+wq+ZfoKP2EsZBV7V0BG8ebQ61BmKiHL8KlgLThASBPL9Ov2C7dqItaqwULFStI9+Etx6zKJS/prVGwnO0tDW8v86/FOC7NqJz7LQz/LducwzPtB7NBmIiZMT9TAVjAgVNnaMoTMcmxV7Fhn12xQKe0rWEz5bPqMvuJb7P0MsA1sXmzwjfIt/0HybfUN963wAsLy4vIC9SL4QvFu+oL7ovAOTfxi/wLwI/RO9u72Dvcp8YXD+W5QZS2U4NBMSUs+9SvfNGzOd2sovU5JyMBMvjUmWjb/TnnqJ4VJodFFWN84xV3UQc9J4FVj0zJPxXNv2GVU71RqMGhFQaWAU0bP+mkoPwdqJA81DW4tOg3pOc9x5izmxHAF5Fvv3upW4TtE/u/yC7BmJZ0hQHHmIuViWj4CwHpr7yNlUFJHS0q1QEbGFUtQR8tPvgHqK1U0301VNVBFNlo+/EZLFSrB2k3GQ3UnWj+qQEuqa85G5R/UT8ZPHstLOqFHR1lDVQBSRPPTN0EU8NBPQPJqJwDBc2xTbFIE51Lh9AH1IfRHS5bB9+HQCWFc59ph+4H8of3B/Gb9hvAOpvjC8Of1gvci9Ef1Z/aH8Aki+Mf55/sH/aL9R/5n8YP0AKjzw/Vj8Yj5rhLrLd/AUlT71je9SXvqNRRYPrkBAWA7Q/xjWe8lFcVfzn5jVADvX2Nb4zFAQrsB6ipRRPIEb1TgNU9z5NxpLejE9eRQCORZ71fk+QQ2ZFnk+wT8pJQM5PAA8SCVajBFcmopA0D9RmtT6CaEwEKlQE7FMGNUOxU8VUdA+GD5gD7nOGhIS4UW2EtA/mtc7yckzMBNsF6E/lVOwE79RXot6i1+Rf9l3+Qh7cxEMifHR1HG9uxa6SrjxvTm8ggB+SGX5vkGu+8uZ8t65vAMBvqr+8vxYlLoX+b2AvOn8AFM8ufyDPSs+Ef27PgM/KeQDOf7DPws/Uz/5/+M8aj4TvWHY/iDPeQndQzTMPnD8Qjo+gj7KBnlNTDdPjP/U/sAdE7o8gS25SZVjNMz+tWI3zHFids/uMlOEAZJc+n5BDhkVen3CfwvGOlSCOn6Cfsp/kTy6ygNyX/kIB3uyfPg9QAxatRqMspyYTIDyvTq9gr3Kp/kLuhK+WrSIOYmysp+YD1FTVxK/2XQQ+QwS0QRRvJm84byqx/kIFvpRkwkS3Zm+YH2q/dL8CFqLqzL+Wv8i/og+0D+a/ANgP6g/8Dw4fIB8yH2TPVh8AaB96H6TPnh+wH8IfDN8O32Awj1KPvKVshz7iEVHNg4WqlFVS3TR036aNLrLQZiykVFTF5OTkaVWlgyETvNfmjT5FlhJjJEem8ww0T36S9lddhBTvZk1Wn8BI73qfbO9275DjBpKtV9rl43kMRDRXvYPnVlg1Q/tPleOSVb2DR6w0ZqvVvFQFlIQkLlS1htaW4rJThbN2TFQ5UyqN4/6shMFsVIU89HtQUk5S+YRXBpNRLbNAnFRbAVEVk8NQ/ROEtF+opqWWE2SEejzU+QxkjIQ01VQEArT3xvU2Q+z0alZ8tIZNBZOdfLSm9P8ABg8YAz4zRL9etV6/UA9iDwBsB7aDxA9uX4Bf2rmeXwArAD4fMM/KX/Rf3l8YbyJhfkUALm3GH1hvkh9sb3ZvoG+yb7DUH9Zv8BMusiBOjQOrDU79E5RPtaQ0L0Yl5tNNUgWTjVKtNDR0zWQkoTN0L4Yt/rPMhHrklACihDSEtC8GlW7zWI3jTioUlCP81PxENOM05zY1AAY/IDNG0xw/Nj9IO04/aD+wejFO04Q/voKXVpXjQtiUNHtw7qKjVe3TRVWavfRUzYO6VE0k7OQ6tVTFdFP1079TZSODNVM9szc0pPpSDQRsJNRz0O6jUoWzBhxEyVGq3dOMTPQ7LET9FHTB2mT0gRR0QVBlIwNQWhWjiqykD0+1M3cEdJSzUE4iiMwEMJRPlmITAIxHtkVGk8RPFr/oT/pJFoMATL8eXzBfQl9UXz6tfg2GXwCYX4KvlK++XQ5vyK/ar+yvACZvgEM2bSa/UB9Kv1y/fm8QmG+Sv6S/5tL6zG/2bwh7rF6jVESFUZXjElQka6BUJz51LuNMd9YyruQ0MjD85MswloWW4vJV9eODcLI2ggGMd7biAFi1M1dFWE0kWA30tHe2Mie8JAsDWC2z5fx3FoX+LSY1ANbP2Hv+JSaPOIuG7b6TxMQtiMzURVdNI/h0h75SWUSEj04iWFW14xB8dMXKrISItI/GjR6CRlMi5dMKHPRLcLbikPSPBpWyhkNRtXRc9A5RTZPPihR0kXT0QzyfTpUGc05W7RMYTrXjoBSkQnSXqB6ThJfeYjg8BFwUpIIGHLSZTa0ktJ/Gn9if6pEABuM0DwavGK9qAWYNPq9gXwA6/0z/dq9w/6qvlP+m/7j/AMr/3P8evwAPEg+svzYPiG/Akm9sD34P0GvObYZCDE60lTRclFRsRDNQzTPtoPy3liMMzzZ1puNSPeRTWlXzsFx0NFQl1FS11GlVHTRcxFqUNOFWRdNhZXTPhsWGxYZCXFh1c1sxWF2jC1iF4+kEhwD+JR6F5n3uk7wX7s8A3zqPhBzfTnKzPNe200zXTiKorVblY1hWFQMFRCS1pHTfhkLMjNdeokvMNA3BVFV2rjO038bdZgJTUioVAxUMFNgMlJz03wbtaq4yUkxEFCTkqk8l00EuNOf+I0TvhhP09Uw1NgqGQizs5GC8R4blrp3WTwCo696d/nP0n+bt7u0G/zCvACL59jVW/yhPYv9MT15PkP8Agk+UT6ZPEL/6/9xPvk/QTwAqDyRfTg9oD1pfbF9+XYYTyiQ0gDzkWMwH5kLFUJJVNFFNVOzUXBTHTpKPtAQXHoIWpNSPUxV0VFblY5hUZUMkfNTQVCWNVk2T31addMx3XtNYZgXTc1h9dExkWljVsyUwjBQJjBd+UtfUH87NgAaFBo+Aax6P8B8i2d6CuirEZJZM1FhUhA1M1Dsg1obiWVZdgwckdLdVmn0jbZSEJVUlZJzUnFZ8JE1UTZRUvaPRlCQ1lpwkWqQkHVPt5LQka6NSxQRSXYMXUnXTrMsoTpJfUTVDIATE4loc5KMc5FNQ7VRQleRpT30UzASzPOQ4Tn0jgb10506TPD9ONcYDzLR4gmxElIzvfj+QP8LpJtLOAKw3vj/QP+I/9D8e/yj/Ok8ARE8mnzifSp8MX26fgJ+SnwD0T56fqJ+6nxRfvr0OryCvoIK/RK9Wr2CjHuNOtSROCoXjGQw0DrRfxlVWY5x0aYcUx86yqCTE/FINk5OQU2XklNSaDGc2w1UGzYM2Vh3UTBRL0DZvSGOsXsNcZGBYnXM3fBQRClxk8ETU1bRvjm+oY8YfgNgf0m+0v+5vAHsu4+y0v9VW7QRWVWMaBMTKVSrtBFVl4yM0dN0EZz4j1VQFxFTdI97cpKNTmn3EUyXjGlPd5NxUn9bU1GNSPXRSncPnUaoFNFF9I13cJB68dOBq7CShFORj/CQkUHXTVcgMNE4s5K/EBDQ85BW4nIRYZKQXHIdW5Z5yASfsxz6PUI9ij6zvho+YjwDi7/Tvzo/gj8rfFJ8Wn1CfIBLvJO9en+iTrrLxRO9G7wBY74rv1J+W7/CfYqkGr/DvgAL/FP8m/zj/cq+EryYzUFY98zdRZXRRxSNIhMSou6/NphaCb/RU75QkdiJkdAH0rw4jLGRDpLdeZUTuA3QUfDS/Rr32Atu0FwBmv5CzvhWmbT4Nxm22vwgrrA4lPuKkV2UzaWQEIbD0vwbFZiM0dH1VHRRVig0j7mwkqDTPRs3GYmYqXMQqpCTtrCSwdM+GzZqG0mzMJCxRTbTsJLFQtM/GzW7T3MRUZPTZ9NRZcPTH3iL+TK3TBgzXmHYjzBfOUoxNrcS81KoAPN9O32DTnj9403ZjjN+2jwDIj7rfpC/W3/DfAu/sJ94vAAg/Gj8sN67vSD9aP2w/9k8AQD+iP7Q35uXm79g/Oq/8P1gOT9jv0jY3ToXUTm3+WP5zhP/2MoNSBYONzKShnKz/vv/Q84bSjDx0FSVWBYOd7P/uc1g1dAwHosYDWD1mnsP8RPQMdN0AjLdGBUYFPgVWDW4PgA+qv1h8X7YFBtKiV51zZ8wHVgbS0lb9U4Hk9C7sB6oWgn/8pVXFc/JMdKyFVAUEVMVUXHSjQC7TU2zFBGTELFNFw+5SjRRalHR0ZBQ3UpU0UZ3zK6tRtQNuVGQuvHSLEGz2c5wUdFA9czVQzSStT80jUE+tM9XkxFgSBITdzBcG0iLcF94VtmUCnnJH/B928xQvJi84L0ovBFwndnLadC+e35Avmi+MfwCefe4v0C8CP+R/9n8477I/ACyPPo9Qj2KPhD9uj3iPkjEAHk/Aj9KP9Df2PyhP0jH2gikzREeWY0+to3pcR/7yQdBsT571hkUWsyxkUZxHEB7TrE++TVbyI7wH3k/wS1oG0kIstBpYbXP2FFcAPg9wv4KxHq1WX2hfel9kr1CeX7BfwlH+81aF8+HkVGGS3F/uXwBjLmLxUwWDQbSkRRxvLm9Aa4bSvJTEIX1cb25vgGuWQ0995LwXIKZvuG/iEeYDTHRA3G/ubwAAfxJ/JHdu3XbVRnVGw0x/AIYvgH+if3TPzn8Ij7p/rM8Qzs/gz+rBftL4hI8O3yDfADLfRN8G34g/Ytmuj5jfqt8AvN/2j+Df6tZDQE5zxBU0l0bmohFR5QNzEP7zUjWUUFyfbp1GkwxkVSQVVMUEUJyfrpUOYzSkHPxEZAwHQlaicdyXnuX+w9QE3xxfAC5dXg9QWw6lRq9Yo1avcKuqhrKthKR3vAQ0JPTmsLxfTnO0p+7SR1XFcwAKBBS+zKR8/F/upYaTFGStOUQU/VLFc8AUtISwHL8uvbazRLQAUR10UEJNo4Ncv261RtPEFHmEtBH9BCf+A1x0AnwHBlO0t6pWE00NY4VkJJxMxKZCDMSu5L/2vyh7dsLPHM8ALs9Az1LPXM9OH4jLts/ozwB6H6Qfth8Qj1rf7B/+H3DfAOofNC8mL0AvIiHOP4Avki+Q1N+2L8grBlNO1bR8tJQRT2XkHO/WAi40535F7iMKfETNTOQzXOd+s2zvxqMqlJR8rKQBLPSDnO+u7bZWEk9YhaMnWA1jBQVYVSPlBPfm7Q6t3j/g44Ae/zD/Qv+UV05jZPfmojHUdPcHUpWslEPMRPNVwlUjpZz3pqKr/zWjPFTapfRUxRPEU4Wjh1OirbM65P/29dZjUkUTCoo85MtUZI4cDy4PgOBFrVBVIwVQVROPlGQVsU9dD28MBkIGTcVETAKtIxN0B54PsAvev9ADzgUA3g8wf0JxPn9Qf2p/FG9WHwA4b2ofVG+eH4Bvkm+kb0YvAFgv2m+8b+Zv+G8KfxR/Ln0Axi9of3p/pC+Gf6hzlrPkJ9KecpP0J66y6jwEhVEKTaMTPORrHD8uNW7zBLRrrlPFozKcRLxUDWNRRlw/bjUGQoYE9AHM5JVY5JR6zOR4nD+ecgMEtDdm4tU8r9Y/4OP+5fY9QOblTq9I/zJJxgOkhIh09C1GpIT4VqVzl2RH5qO1Ve2Do5z0V1U9Yw+1VQ2kVK2zilQlYzpWzKT8U+30UzUEUy1zbUW8RApTbQPMUhVDy5FSnZRSXVQEBMlRam0EUT3jS/REDlH1BGr8JJFMtEMUVANQ9URWdLQRT810TuXjGATkQNOwvuNcV561blXm4jj0VFNgTZ2krGSUfFSjnF8Azg/AX9JRDsXeXwgbHh8QbwD6r0RvHr2edY4feG9av2y/AH6/8M8C37S/xr/Yvxov5L8A5r8Az4rfRM9Wz2jPes+MxzRmkwTkgMx0U08lhNx3YPbz7H8+5S5TBAS5UiWkoByPrvU2hb4zbJRafPThKlxEZdTk/3T0VmyPZoVqLuNYLTMNxOTsV/0EANyPtoX25caP2I/qjwSfDp94IJ8ykQ6y+lZAKRDBs6hWZYQ8lAdW3UO3pVUd41hkl/bjVB3jiJVU3ZRUbdRUPTbO0pPGtERHU+VErJeGQpBStK3EvJQV9MTYUQ2zmmjcn+6dlvJSxMQUUB3kBU9tAywcry6tZpNEpx71RPbjjFRcZK92pW4CrISvALZf6A/6CcavEBMu09yv7q8AEL/y/wQPnnU2vzAPQg9UDwCWv6izrm8Qz6IPJM/GD9gPALoP/A8OH2gvei9EHx4Njs9ooM+yyfYixSxUX1FlFFIENFrcz/Zyu+REGoyUU5BTbVR8lJo0hCYc30Au1RYSO9D2IrswfkNYzdNRc0zca4AuMi2kNAekNAHnnIeG37iLvjW+NbbfyNtQzt/o3/rR5vK6VESWpITbWFdNUwxXpZOqVmKNo1ks7/ZzPIQiVU1TkdzsF17l9nILbOe2k1OwRdS8RNsQ9tLeUvWToVic767tTlJcUaXTHgRUi+BQFUOh3O/u7QYCrylOFYREVL2ktFgc9/azUUxFNDT3tmJUpLR4TP8AXv+Qq5alpq+4o57/sP/C/wDc/+b/0E/iT1wfJg8YXypfADxfdg+gv/oPhF+WX6hfIh8AxF+2X/Bf2l9sHyZvmH8yaWpu4gCMFU6d0xxPbdQsnBeOImFR5XP1tBeGgpmH/HemIqhSNRTkxVO29ZMRVKUjmFRFUyS1VR2EVa1DNlbtNFas/ZS0JONXRVNElIR1bVidM3xYxfNiWI2jTTmUhBVYRVQkJNecLwCW3a7Vji+gL7opln3GLZ4yabzkL5aiDjzUv1bVxNVWbWRWrZRV7WNtVWrVa94shJwUhFxUpTRtVD3T31M106VTPeS2rJQcU23j4FJFU6RWvJRlUh3jKGSE6LQUNaqkNF6sNCBRxfQEpK2jnBRlUKUjKKQUz61PTbNQTy1jtwT0OEjsNz71LmIXBEe+MgKkRKEiHE8uTR7jTLSwbFS4AHT/fvVuT4BPkk+cR87/wE8A6k+8n+5PAF8SXwSvFq8orwBSX2xf9l9wrwJvXK+Gr5ivAKqvtK/WrS5vEL8iv1xvbm1adjNQVSM3Uf0UUaUjoUicZ74VrmWe0vzkxG/WxGTxUwWUVLUjA1VKJZRVxYRWxSQ01EXEdJXGpHQxbNRtFHdu4mAIJH82dT4y25zX3rWmJZ7fALDbPsWmJd61ti/w2/bV7mOtV8Xzoldtg2hMxCBM3Hc2EmpW1RTExMr8dGt9VXXDM0Tk71T9JGo0NFr0xBokhN5TpcStUyWzZ1NNQymM5Oy2lOSwUnXDY1KdgyWtUiWz51FNQ6m85GutUT3DLFFt4/CEZLG1UEVjY5SEI1A9M8tYtIdWk+Q0VE5NQ9kklNlw3I9mQgZNVSMnTQA9NLTX3hM8tBPwHp8wk15FAD6fUJNOlV6fcJuWTZafoJ8A0p+c796fwO/6n+Tv9u8I/wBCr1xf7q9Q/2L/5K9u/5j/gHr/hP+u/zAfKr8EDz5qM4pMtNys1U9dv2+8RmKDCLwXFoM81OOct6bjrLemclsBVT3DjFWdgxXsZEOdVoXUdMzruF5CfgTEkWk0dAtwpjNY7fScxN0AXM9uL0jPWs/cvKtwbnKreGDec2wXns+wy74y0latM6uAVo3DLsy04OzEfw1VzfM1VW3U9MceMxSE0SwshIsApnKxPIRoU1Y9MytTrTPwdDSxVITNdEzUN1LF9FTUuVFC/XRRrRSsNHPQRmKzxDTVdMQ0NKyE79w0b08CpXPRpNf+A7TX1tXuivOAJGYz1NRHtNeeMoz03yaVAmZStExPRpVmRVadPu12nwSAk6cy5Xzvhu+o42Y/iD8Asu/U774/0D/iPyT/Lv9oWwDO/4D/Mk88T15PcE96T5RPgP6vyE/aT+xPJg84AxZzUAqdExJk1KxUD6ZlbgWuQlXlXARTTITQNIRVtLfYngXeg8y0oFatQyVXtDWEPMQcNHRkWH0zeq1YbeNmWGVzQLRUGglYVaTcdN9sd05/QM8yH1B8f45/gM+Szq08dHeUH6imH7gT9oKSBIREzBQApVX91FTdBLxkKdwU61ZMhLBT/WNzPIQ4BCTR+zTXHiXWsjWMtPhRWn2zt3SEelFFgzx8hKH+dNdeJQZzjNTrdCzxBU6tQ3Ws1MPwttX2hS5zUUyFdrYltnJA3CRo3CQBiNQv5i/4Lwo/JD9ulW6fAEg/Wj98P1aPaI+qP7Q/no8AsI/CjxxP3o/Yj1qvHJ8unwC4/xqfRJ9en4ifcp/s9+7/KMif0pHuA05Ng6oUXyZdRm6CL1K1VERXPvKURNSQW1CW02Rf7tLg3BWkZPSCnAR8tAeeX7BT9rX2EnEm7LRNWH10vFT2HMcGZRZGAsdXVdPJBGfmVeZVMGZTPBfWpY6SxVeFg3vAoBa1PmVuHW4V9rKsjBR4WjRkM2xk51Zt45a0BKFDtBfu06RnVmL+/MS6KVSNBk6COvzE+tRnJlK1chzUNyTU+VIV5FJafWOCdARDUs3UUhV+Wr6SOiR0/FAV5FD1ExWBdNRBfNQDbCR7IFZiDe6k1HRODZaudWYjpCcgxtWWf6h7TlMshKXEfw7vAOh7Nu0mP1jvKokuj0iPco8ARN9+j2jfko+M357fAJ8STwDU38bdnp9In3qfLO8+71DvgJqfZO++T5jvqu/kny6jT1ptVFBFs+xQTROGFK+0Jq3+ksx0BDNTVWOuRry0MlQ1NFynJlLybKdUlgNMFIZcFAHUVFiUr7ZO0k9YreMnWC3EWERVVBS009SnzqUGIstUZAALaOZVvvWu/b4FXhVeFW4flIATBnK1zKSHVLe+UubYZL9208QUpVUt01pVmv3zEYy0vlT9lOQUPKlUjbT0FMFsVIXMtElVU0WzDAwkwBwkhPS0rUcMdAhStWPIPCSN1vTkT1FNYxBMJMBQavXzg0R0RUR0BVBVY1uOT33jFU9105MMVKMcTs0mXsXus01lY/2lTHXTE1zH/lJcPDSBAJTHvnVGs6zPHgPEz9bFTtIhz+TPFo8oi75y6PQXTt8AcD8y31zfRi+A3+LfbC/G3wCQL6IvvC8On4DvEu/8L+4vAPgvCjkGPzg/Yjmu75A7LiIbD05NY4BOJRTc576STeo8dIRRVRQU9GwU9KWM1LSOFPcuMjXUbDOZVE1knLRIVcUUbKRcinSkA+xUiBS0m/C+UlZS1FR4VEe+klqkpC2E9AX/RGThBGcOtQ61BrXG9QDmVQ5l3v/Qoxa1/v8wvxIBNCYNLjJFJGT6VrVkJFShWFQHfqNkD/5TVL2TihlUpaQ09A5UlQ+nDAZjauS0k+y0VvS0F1K9k6HK3A/uBa5DLMST/ARTavwEE+TkjFx0EU+NM62XTMQYTvXzo6QUQoVNPfMLTB9eH3ATlhKYAJzHhhWmxZYfqB+6H8wf3h8AEN8q3+xv5m84L1ovZC9GfwBYf2p/zC9+L4h7Lj/Af0I/AMx/Dj/of/J/HI8ejzCDvp9gaI9ygSZjrDdugldPLfSKDBTFNMRf1D9eUzykkDK0VLqsVZRUjlNtBIQEm7xUjWNGVUWkRFVWqsVkVk2jZVS041y0R0FY/eRUTHPwbkX2sgdUlAHnpP+2/falZpXW9cb1vvWAzqWORd5P8E8SAfaDDLSVZBRfXoKqLFeOwghW9bQ1VQXzbWSkJFUV9FxXUj7yS2xX1vNT7ZRTLVRSrAQclFcewpG8BFSsV7Z2YthRPfObUcWjXqL0BCDUX+ZfSLFPtQMwCiQUs0zEOBRvpjNsxyZlKt4yLKR0VNwkeFRvhh8AuM+Kb5xvrm/Aa8ZtHt8IfwDav+y/Ln8Qzzp/NM++L0jPAJJ5xi/gL0KPrM9Gj1A/ms8A9M/Gz+jPgj88307dNkO0NLFTbNXcpbykw1AF811VUUX0UWUEUk3Th+Q3VNaFpgIZBESQLPQShAQtnPyEJlVtZFXtpFQEo+NWBdMjkLazVz3DRKVY9fNzNJcWQmCc9DUUVJemAukM5NRsn55FvvUAtkW2RZ6f0EvWT8if4p88RCVYhEQOtOUEpGoUp6YCBbk0pGwspzb11tUOk3wEYRxUp55TZK8WQuBSHcO1o5xUY6TUJ1LNs9qonK+upWay4vwEowwUZQVQBdMl1K/mrX5lZhVO0iEXDL8evzCzXsKUZNQbYAB+FW5lTrV+b3C7pkOEv5a/AKi/8hnOvwB/8r/UDx7P+A8AMsl2z0DPOh8cH37PkM8K3wB8H6Yf0M+iH7wf1h/oHyrfSCQvLiUWQgBs1w5jT1VTLQyshJ9QbbM2lN+m1VSm1Q5SZ1z0M4Sk9LSEW7NRtfNcUfUTFcRU1c/ENIpsJEa8pANQVkUDgk8tZE5lRE5VU83cRARiTV2U9PRrTKqtdEvlJEulNEutNEpa/VRKlVOeSZ0kSSUDq8hIpaRI/QRHvQOK1UeNVEclBEa9M0VGpr1T3UVNZJQ0IZQ0wbVEHZRE5dPwQ+2UQ9aFUzlDxWRCfeOOQgo9ZEK1NEFttOw35jUOUqsnQhU0QrX0Qm0EQtbFYwFDnfMjzDRBQ2xFlCxEY0M9E3RDVVNTfEP1VDxEmCxEo0xEDbTENLlDpYSER7ZDlEeI/iOkR8ZjQ12UvEe+guyozE/WRX7i7kxE9MQ0+cD0RwZfGFv+Rf5FTqL+QxJFJERFXl6DQ11eRl+AXwhaX6RXJkNEtV/HVA</prop>
			</obj>
			<obj name="Protocol" class="HTCProtocol" version="1">
				<prop name="Created">2013-12-04T17:00:50.315</prop>
				<prop name="LastModified">2013-12-04T17:01:22.592</prop>
				<obj name="Programs" class="HTCRunProgramList" version="5">
					<list name="emlist" count="3">
						<obj name="item" class="HTCRunProgram" version="1">
							<prop name="name">pre-incubation</prop>
							<prop name="Cycles">1</prop>
							<prop name="AnalysisMode">None</prop>
							<obj name="Segments" class="TEMRunSegmentList" version="1">
								<list name="emlist" count="1">
									<obj name="item" class="HTCRunSegment" version="2">
										<prop name="Hold">600</prop>
										<prop name="Slope">4.8</prop>
										<prop name="StepDelay">0</prop>
										<prop name="StepSize">0</prop>
										<prop name="Target">95</prop>
										<prop name="Target2">0</prop>
										<prop name="AcquisitionMode">0</prop>
										<prop name="AcqPerDegree">5</prop>
									</obj>
								</list>
							</obj>
						</obj>
						<obj name="item" class="HTCRunProgram" version="1">
							<prop name="name">amplification</prop>
							<prop name="Cycles">50</prop>
							<prop name="AnalysisMode">Quantification</prop>
							<obj name="Segments" class="TEMRunSegmentList" version="1">
								<list name="emlist" count="3">
									<obj name="item" class="HTCRunSegment" version="2">
										<prop name="Hold">10</prop>
										<prop name="Slope">4.8</prop>
										<prop name="StepDelay">0</prop>
										<prop name="StepSize">0</prop>
										<prop name="Target">95</prop>
										<prop name="Target2">0</prop>
										<prop name="AcquisitionMode">0</prop>
										<prop name="AcqPerDegree">5</prop>
									</obj>
									<obj name="item" class="HTCRunSegment" version="2">
										<prop name="Hold">30</prop>
										<prop name="Slope">2.5</prop>
										<prop name="StepDelay">0</prop>
										<prop name="StepSize">0</prop>
										<prop name="Target">60</prop>
										<prop name="Target2">0</prop>
										<prop name="AcquisitionMode">1</prop>
										<prop name="AcqPerDegree">5</prop>
									</obj>
									<obj name="item" class="HTCRunSegment" version="2">
										<prop name="Hold">1</prop>
										<prop name="Slope">4.8</prop>
										<prop name="StepDelay">0</prop>
										<prop name="StepSize">0</prop>
										<prop name="Target">72</prop>
										<prop name="Target2">0</prop>
										<prop name="AcquisitionMode">0</prop>
										<prop name="AcqPerDegree">5</prop>
									</obj>
								</list>
							</obj>
						</obj>
						<obj name="item" class="HTCRunProgram" version="1">
							<prop name="name">cooling</prop>
							<prop name="Cycles">1</prop>
							<prop name="AnalysisMode">None</prop>
							<obj name="Segments" class="TEMRunSegmentList" version="1">
								<list name="emlist" count="1">
									<obj name="item" class="HTCRunSegment" version="2">
										<prop name="Hold">30</prop>
										<prop name="Slope">2.5</prop>
										<prop name="StepDelay">0</prop>
										<prop name="StepSize">0</prop>
										<prop name="Target">40</prop>
										<prop name="Target2">0</prop>
										<prop name="AcquisitionMode">0</prop>
										<prop name="AcqPerDegree">5</prop>
									</obj>
								</list>
							</obj>
						</obj>
					</list>
					<list name="AnalysisModes" count="4">
						<item>None</item>
						<item>Quantification</item>
						<item>Melting Curves</item>
						<item>Color Compensation</item>
					</list>
					<prop name="ChannelCount">1</prop>
					<prop name="InstrumentSubclass">HTC_VER_10</prop>
					<obj name="Container" class="HTCBlockType" version="1">
						<prop name="Id">bt384TC5</prop>
						<prop name="RowCount">16</prop>
						<prop name="ColCount">24</prop>
						<prop name="OvershootDnDelay">0</prop>
						<prop name="OvershootUpDelay">2</prop>
						<prop name="RampRateMaxDn">2.5</prop>
						<prop name="RampRateMaxUp">4.8</prop>
						<prop name="ReactionVolMin">3</prop>
						<prop name="ReactionVolMax">20</prop>
						<prop name="ReactionVolDefault">20</prop>
						<prop name="HorVertCrosstalkCoefficient">0.0008</prop>
						<prop name="DiagCrosstalkCoefficent">0.0004</prop>
					</obj>
					<prop name="MaxPositionsToSeek">384</prop>
					<obj name="DetectionFormats" class="DetectionFormats" version="2">
						<list name="emlist" count="1">
							<obj name="item" class="HTCDetectionFormat" version="1">
								<list name="emlist" count="1">
									<obj name="item" class="HTCChannel" version="2">
										<prop name="name">FAM</prop>
										<prop name="Active">1</prop>
										<prop name="EmissionWL">510</prop>
										<prop name="ExcitationWL">465</prop>
										<prop name="IntgrTime">250</prop>
										<prop name="MaxIntgrTime">2000</prop>
										<prop name="MeltFactor">1</prop>
										<prop name="QuantFactor">10</prop>
									</obj>
								</list>
								<prop name="name">Mono Color Hydrolysis Probe / UPL Probe</prop>
								<prop name="Active">1</prop>
								<prop name="DefChannelNdx">0</prop>
								<prop name="DenominatorNdx">-1</prop>
								<prop name="ReadOnly">0</prop>
								<list name="EmissionWLAvail" count="6">
									<item>488</item>
									<item>510</item>
									<item>580</item>
									<item>610</item>
									<item>640</item>
									<item>660</item>
								</list>
								<list name="ExcitationWLAvail" count="5">
									<item>440</item>
									<item>465</item>
									<item>498</item>
									<item>533</item>
									<item>618</item>
								</list>
								<prop name="MeasuringMode">hmmDynamic</prop>
							</obj>
						</list>
						<prop name="DefFormatName">Mono Color Hydrolysis Probe / UPL Probe</prop>
					</obj>
					<list name="AcquisitionModes" count="4">
						<item>None</item>
						<item>Single</item>
						<item>Continuous</item>
						<item>Step</item>
					</list>
					<prop name="SeekTemp">30</prop>
					<prop name="SampleVolume">10</prop>
					<prop name="PlateID">01659744</prop>
				</obj>
			</obj>
			<prop name="CompletedProgramNo">4</prop>
			<prop name="StopPoint">3</prop>
			<prop name="CarouselConstMoved">0</prop>
		</obj>
		<obj name="AnlsAndSampleInfo" class="AnlsAndSampleInfo" version="1">
			<obj name="AnlsPropTypes" class="PropertyTypeList" version="1">
				<list name="emlist" count="3">
					<obj name="item" class="SamplePropType" version="1">
						<prop name="name">Units</prop>
						<prop name="PropClass">QuantUnitsProp</prop>
						<prop name="IsChannelProperty">0</prop>
						<prop name="SelectorOrder">0</prop>
						<prop name="ShowInSelector">0</prop>
						<prop name="ShowInTable">0</prop>
						<prop name="TableOrder">0</prop>
					</obj>
					<obj name="item" class="SamplePropType" version="1">
						<prop name="name">ExtRef</prop>
						<prop name="PropClass">RQExtRefProp</prop>
						<prop name="IsChannelProperty">0</prop>
						<prop name="SelectorOrder">0</prop>
						<prop name="ShowInSelector">0</prop>
						<prop name="ShowInTable">0</prop>
						<prop name="TableOrder">0</prop>
					</obj>
					<obj name="item" class="SamplePropType" version="1">
						<prop name="name">Endpt External Experiment</prop>
						<prop name="PropClass">EndptGenoExtExp</prop>
						<prop name="IsChannelProperty">0</prop>
						<prop name="SelectorOrder">0</prop>
						<prop name="ShowInSelector">0</prop>
						<prop name="ShowInTable">0</prop>
						<prop name="TableOrder">0</prop>
					</obj>
				</list>
			</obj>
			<obj name="SamplePropTypes" class="PropertyTypeList" version="1">
				<list name="emlist" count="26">
					<obj name="item" class="SamplePosPropType" version="1">
						<prop name="name">Position</prop>
						<prop name="PropClass">GenSampleEditPosition</prop>
						<prop name="AnalysisClass">General</prop>
						<prop name="IsChannelProperty">0</prop>
						<prop name="SelectorOrder">0</prop>
						<prop name="ShowInSelector">0</prop>
						<prop name="ShowInTable">1</prop>
						<prop name="TableOrder">0</prop>
					</obj>
					<obj name="item" class="SamplePropType" version="1">
						<prop name="name">Color</prop>
						<prop name="PropClass">SamplePrefColor</prop>
						<prop name="AnalysisClass">General</prop>
						<prop name="IsChannelProperty">0</prop>
						<prop name="SelectorOrder">1</prop>
						<prop name="ShowInSelector">0</prop>
						<prop name="ShowInTable">1</prop>
						<prop name="TableOrder">1</prop>
					</obj>
					<obj name="item" class="SamplePropType" version="1">
						<prop name="name">Replicate of</prop>
						<prop name="PropClass">GenSampleEditReplicate</prop>
						<prop name="AnalysisClass">General</prop>
						<prop name="IsChannelProperty">0</prop>
						<prop name="SelectorOrder">2</prop>
						<prop name="ShowInSelector">0</prop>
						<prop name="ShowInTable">1</prop>
						<prop name="TableOrder">2</prop>
					</obj>
					<obj name="item" class="SamplePropType" version="1">
						<prop name="name">Sample Name</prop>
						<prop name="PropClass">GenSampleEditName</prop>
						<prop name="AnalysisClass">General</prop>
						<prop name="IsChannelProperty">0</prop>
						<prop name="SelectorOrder">3</prop>
						<prop name="ShowInSelector">1</prop>
						<prop name="ShowInTable">1</prop>
						<prop name="TableOrder">3</prop>
					</obj>
					<obj name="item" class="SamplePropType" version="1">
						<prop name="name">Subsets</prop>
						<prop name="PropClass">GenSampleEditSubset</prop>
						<prop name="AnalysisClass">General</prop>
						<prop name="IsChannelProperty">0</prop>
						<prop name="SelectorOrder">4</prop>
						<prop name="ShowInSelector">0</prop>
						<prop name="ShowInTable">0</prop>
						<prop name="TableOrder">4</prop>
					</obj>
					<obj name="item" class="SamplePropType" version="1">
						<prop name="name">Notes</prop>
						<prop name="PropClass">GenSampleEditNotes</prop>
						<prop name="AnalysisClass">General</prop>
						<prop name="IsChannelProperty">0</prop>
						<prop name="SelectorOrder">5</prop>
						<prop name="ShowInSelector">0</prop>
						<prop name="ShowInTable">0</prop>
						<prop name="TableOrder">5</prop>
					</obj>
					<obj name="item" class="SamplePropType" version="1">
						<prop name="name">Sample ID</prop>
						<prop name="PropClass">HTCSampleID</prop>
						<prop name="AnalysisClass">General</prop>
						<prop name="IsChannelProperty">0</prop>
						<prop name="SelectorOrder">6</prop>
						<prop name="ShowInSelector">0</prop>
						<prop name="ShowInTable">0</prop>
						<prop name="TableOrder">6</prop>
					</obj>
					<obj name="item" class="SamplePropType" version="1">
						<prop name="name">Sample Prep Notes</prop>
						<prop name="PropClass">HTCSamplePrepNotes</prop>
						<prop name="AnalysisClass">General</prop>
						<prop name="IsChannelProperty">0</prop>
						<prop name="SelectorOrder">7</prop>
						<prop name="ShowInSelector">0</prop>
						<prop name="ShowInTable">0</prop>
						<prop name="TableOrder">7</prop>
					</obj>
					<obj name="item" class="SamplePrefWidthType" version="1">
						<prop name="name">Width</prop>
						<prop name="PropClass">SamplePrefWidth</prop>
						<prop name="AnalysisClass">Sample preferences</prop>
						<prop name="IsChannelProperty">0</prop>
						<prop name="SelectorOrder">8</prop>
						<prop name="ShowInSelector">0</prop>
						<prop name="ShowInTable">0</prop>
						<prop name="TableOrder">8</prop>
					</obj>
					<obj name="item" class="SamplePrefLineStyleType" version="1">
						<prop name="name">Line Style</prop>
						<prop name="PropClass">SamplePrefLineStyle</prop>
						<prop name="AnalysisClass">Sample preferences</prop>
						<prop name="IsChannelProperty">0</prop>
						<prop name="SelectorOrder">9</prop>
						<prop name="ShowInSelector">0</prop>
						<prop name="ShowInTable">0</prop>
						<prop name="TableOrder">9</prop>
					</obj>
					<obj name="item" class="SamplePrefPointStyleType" version="1">
						<prop name="name">Point Style</prop>
						<prop name="PropClass">SamplePrefPointStyle</prop>
						<prop name="AnalysisClass">Sample preferences</prop>
						<prop name="IsChannelProperty">0</prop>
						<prop name="SelectorOrder">10</prop>
						<prop name="ShowInSelector">0</prop>
						<prop name="ShowInTable">0</prop>
						<prop name="TableOrder">10</prop>
					</obj>
					<obj name="item" class="SamplePropType" version="1">
						<prop name="name">Dominant Channel</prop>
						<prop name="PropClass">DominantChannelProp</prop>
						<prop name="AnalysisClass">Color Compensation Analysis</prop>
						<prop name="IsChannelProperty">0</prop>
						<prop name="SelectorOrder">11</prop>
						<prop name="ShowInSelector">0</prop>
						<prop name="ShowInTable">0</prop>
						<prop name="TableOrder">11</prop>
					</obj>
					<obj name="item" class="EndPtSampleTypePropertyType" version="1">
						<prop name="name">EndPt Sample Type</prop>
						<prop name="PropClass">GroupingSample</prop>
						<prop name="AnalysisClass">EndPtGenotyping</prop>
						<prop name="IsChannelProperty">0</prop>
						<prop name="SelectorOrder">12</prop>
						<prop name="ShowInSelector">0</prop>
						<prop name="ShowInTable">0</prop>
						<prop name="TableOrder">12</prop>
					</obj>
					<obj name="item" class="SamplePropType" version="1">
						<prop name="name">EndPt Genotype</prop>
						<prop name="PropClass">Genotype</prop>
						<prop name="AnalysisClass">EndPtGenotyping</prop>
						<prop name="IsChannelProperty">0</prop>
						<prop name="SelectorOrder">13</prop>
						<prop name="ShowInSelector">0</prop>
						<prop name="ShowInTable">0</prop>
						<prop name="TableOrder">13</prop>
					</obj>
					<obj name="item" class="SamplePropType" version="1">
						<prop name="name">Target Name</prop>
						<prop name="PropClass">TargetName</prop>
						<prop name="AnalysisClass">General</prop>
						<prop name="IsChannelProperty">1</prop>
						<prop name="SelectorOrder">22</prop>
						<prop name="ShowInSelector">1</prop>
						<prop name="ShowInTable">1</prop>
						<prop name="TableOrder">22</prop>
					</obj>
					<obj name="item" class="QuantSampleTypePropertyType" version="1">
						<prop name="name">Quantification Sample Type</prop>
						<prop name="PropClass">QuantSampleTypeProperty</prop>
						<prop name="AnalysisClass">Quantification Analysis</prop>
						<prop name="IsChannelProperty">1</prop>
						<prop name="SelectorOrder">15</prop>
						<prop name="ShowInSelector">0</prop>
						<prop name="ShowInTable">0</prop>
						<prop name="TableOrder">15</prop>
					</obj>
					<obj name="item" class="SamplePropType" version="1">
						<prop name="name">Concentration</prop>
						<prop name="PropClass">QuantConcProperty</prop>
						<prop name="AnalysisClass">Quantification Analysis</prop>
						<prop name="IsChannelProperty">1</prop>
						<prop name="SelectorOrder">16</prop>
						<prop name="ShowInSelector">1</prop>
						<prop name="ShowInTable">1</prop>
						<prop name="TableOrder">16</prop>
					</obj>
					<obj name="item" class="QuantCpType" version="1">
						<prop name="name">Cp Low</prop>
						<prop name="PropClass">QuantCpLowProp</prop>
						<prop name="AnalysisClass">Quantification Analysis</prop>
						<prop name="IsChannelProperty">1</prop>
						<prop name="SelectorOrder">17</prop>
						<prop name="ShowInSelector">0</prop>
						<prop name="ShowInTable">0</prop>
						<prop name="TableOrder">17</prop>
					</obj>
					<obj name="item" class="QuantCpType" version="1">
						<prop name="name">Cp High</prop>
						<prop name="PropClass">QuantCpHighProp</prop>
						<prop name="AnalysisClass">Quantification Analysis</prop>
						<prop name="IsChannelProperty">1</prop>
						<prop name="SelectorOrder">18</prop>
						<prop name="ShowInSelector">0</prop>
						<prop name="ShowInTable">0</prop>
						<prop name="TableOrder">18</prop>
					</obj>
					<obj name="item" class="GroupSampleTypePropertyType" version="1">
						<prop name="name">Melt Geno Sample Type</prop>
						<prop name="PropClass">GroupChannelTypeProp</prop>
						<prop name="AnalysisClass">Melt Geno</prop>
						<prop name="IsChannelProperty">1</prop>
						<prop name="SelectorOrder">19</prop>
						<prop name="ShowInSelector">0</prop>
						<prop name="ShowInTable">0</prop>
						<prop name="TableOrder">19</prop>
					</obj>
					<obj name="item" class="SamplePropType" version="1">
						<prop name="name">Melt Geno Genotype</prop>
						<prop name="PropClass">ChannelGenotype</prop>
						<prop name="AnalysisClass">Melt Geno</prop>
						<prop name="IsChannelProperty">1</prop>
						<prop name="SelectorOrder">20</prop>
						<prop name="ShowInSelector">0</prop>
						<prop name="ShowInTable">0</prop>
						<prop name="TableOrder">20</prop>
					</obj>
					<obj name="item" class="RQTargetPropertyType" version="1">
						<prop name="name">Target Type</prop>
						<prop name="PropClass">RQTargetProperty</prop>
						<prop name="AnalysisClass">Relative Quantification</prop>
						<prop name="IsChannelProperty">1</prop>
						<prop name="SelectorOrder">21</prop>
						<prop name="ShowInSelector">0</prop>
						<prop name="ShowInTable">0</prop>
						<prop name="TableOrder">21</prop>
					</obj>
					<obj name="item" class="RQSampleTargetPropertyType" version="1">
						<prop name="name">Combined Sample and Target Type</prop>
						<prop name="PropClass">RQSampleTargetProperty</prop>
						<prop name="AnalysisClass">Relative Quantification</prop>
						<prop name="IsChannelProperty">1</prop>
						<prop name="SelectorOrder">15</prop>
						<prop name="ShowInSelector">1</prop>
						<prop name="ShowInTable">1</prop>
						<prop name="TableOrder">15</prop>
					</obj>
					<obj name="item" class="SamplePropType" version="1">
						<prop name="name">Efficiency</prop>
						<prop name="PropClass">RQEffProp</prop>
						<prop name="AnalysisClass">Relative Quantification</prop>
						<prop name="IsChannelProperty">1</prop>
						<prop name="SelectorOrder">23</prop>
						<prop name="ShowInSelector">0</prop>
						<prop name="ShowInTable">1</prop>
						<prop name="TableOrder">23</prop>
					</obj>
					<obj name="item" class="GroupSampleTypePropertyTypeNoPos" version="1">
						<prop name="name">Scanning Sample Type</prop>
						<prop name="PropClass">GroupChannelTypeProp</prop>
						<prop name="AnalysisClass">Scanning</prop>
						<prop name="IsChannelProperty">1</prop>
						<prop name="SelectorOrder">24</prop>
						<prop name="ShowInSelector">0</prop>
						<prop name="ShowInTable">0</prop>
						<prop name="TableOrder">24</prop>
					</obj>
					<obj name="item" class="SamplePropType" version="1">
						<prop name="name">Scanning Genotype</prop>
						<prop name="PropClass">ChannelGenotype</prop>
						<prop name="AnalysisClass">Scanning</prop>
						<prop name="IsChannelProperty">1</prop>
						<prop name="SelectorOrder">25</prop>
						<prop name="ShowInSelector">0</prop>
						<prop name="ShowInTable">0</prop>
						<prop name="TableOrder">25</prop>
					</obj>
				</list>
			</obj>
			<obj name="SelectedChannels" class="TEMIntegerSet" version="1">
				<list name="Items" count="1">
					<prop name="Item">0</prop>
				</list>
			</obj>
			<obj name="AnalysisProperties" class="ExpPropList" version="1">
				<list name="emlist" count="3">
					<obj name="PropertyObject" class="EndptGenoExtExp" version="3">
						<prop name="PropertyTypeName">Endpt External Experiment</prop>
					</obj>
					<obj name="PropertyObject" class="RQExtRefProp" version="3">
						<prop name="PropertyTypeName">ExtRef</prop>
						<prop name="RefExpProg">-1</prop>
					</obj>
					<obj name="PropertyObject" class="QuantUnitsProp" version="3">
						<prop name="PropertyTypeName">Units</prop>
					</obj>
				</list>
			</obj>
			<obj name="SampleInfoList" class="SamplePropInfoList" version="1">
				<list name="emlist" count="384">
					<obj name="item" class="SamplePropInfo" version="1">
						<obj name="ChannelProperties" class="ChanPropList" version="2">
							<obj name="ChannelProperties" class="EMList" version="1">
								<list name="emlist" count="2">
									<obj name="item" class="PropertyList" version="1">
										<list name="emlist" count="12">
											<obj name="PropertyObject" class="RQSampleTargetProperty" version="4">
												<prop name="PropertyTypeName">Combined Sample and Target Type</prop>
												<prop name="Position">0</prop>
												<prop name="IsDefault">0</prop>
												<obj name="ChannelProp" class="ChannelProperty" version="1">
													<prop name="ChannelIdx">0</prop>
												</obj>
											</obj>
											<obj name="PropertyObject" class="QuantConcProperty" version="4">
												<prop name="PropertyTypeName">Concentration</prop>
												<prop name="Position">0</prop>
												<prop name="IsDefault">1</prop>
												<prop name="Concentration">0</prop>
												<obj name="ChannelProp" class="ChannelProperty" version="1">
													<prop name="ChannelIdx">0</prop>
												</obj>
												<prop name="ReadOnly">1</prop>
											</obj>
											<obj name="PropertyObject" class="QuantCpHighProp" version="4">
												<prop name="PropertyTypeName">Cp High</prop>
												<prop name="Position">0</prop>
												<prop name="IsDefault">1</prop>
												<prop name="CpRangeHigh">0</prop>
												<obj name="ChannelProp" class="ChannelProperty" version="1">
													<prop name="ChannelIdx">0</prop>
												</obj>
												<prop name="ReadOnly">1</prop>
											</obj>
											<obj name="PropertyObject" class="QuantCpLowProp" version="4">
												<prop name="PropertyTypeName">Cp Low</prop>
												<prop name="Position">0</prop>
												<prop name="IsDefault">1</prop>
												<prop name="CpRangeLow">0</prop>
												<obj name="ChannelProp" class="ChannelProperty" version="1">
													<prop name="ChannelIdx">0</prop>
												</obj>
												<prop name="ReadOnly">1</prop>
											</obj>
											<obj name="PropertyObject" class="RQEffProp" version="4">
												<prop name="PropertyTypeName">Efficiency</prop>
												<prop name="Position">0</prop>
												<prop name="IsDefault">1</prop>
												<prop name="Efficiency">2</prop>
												<obj name="ChannelProp" class="ChannelProperty" version="1">
													<prop name="ChannelIdx">0</prop>
												</obj>
											</obj>
											<obj name="PropertyObject" class="ChannelGenotype" version="4">
												<prop name="PropertyTypeName">Melt Geno Genotype</prop>
												<prop name="Position">0</prop>
												<prop name="IsDefault">1</prop>
												<prop name="ReadOnly">1</prop>
												<obj name="ChannelProp" class="ChannelProperty" version="1">
													<prop name="ChannelIdx">0</prop>
												</obj>
											</obj>
											<obj name="PropertyObject" class="GroupChannelTypeProp" version="4">
												<prop name="PropertyTypeName">Melt Geno Sample Type</prop>
												<prop name="Position">0</prop>
												<prop name="IsDefault">0</prop>
												<prop name="GroupSampleType">mstUnknown</prop>
												<obj name="ChannelProp" class="ChannelProperty" version="1">
													<prop name="ChannelIdx">0</prop>
												</obj>
											</obj>
											<obj name="PropertyObject" class="QuantSampleTypeProperty" version="4">
												<prop name="PropertyTypeName">Quantification Sample Type</prop>
												<prop name="Position">0</prop>
												<prop name="IsDefault">0</prop>
												<prop name="SampleType">qsUnknown</prop>
												<obj name="ChannelProp" class="ChannelProperty" version="1">
													<prop name="ChannelIdx">0</prop>
												</obj>
											</obj>
											<obj name="PropertyObject" class="ChannelGenotype" version="4">
												<prop name="PropertyTypeName">Scanning Genotype</prop>
												<prop name="Position">0</prop>
												<prop name="IsDefault">1</prop>
												<prop name="ReadOnly">1</prop>
												<obj name="ChannelProp" class="ChannelProperty" version="1">
													<prop name="ChannelIdx">0</prop>
												</obj>
											</obj>
											<obj name="PropertyObject" class="GroupChannelTypeProp" version="4">
												<prop name="PropertyTypeName">Scanning Sample Type</prop>
												<prop name="Position">0</prop>
												<prop name="IsDefault">0</prop>
												<prop name="GroupSampleType">mstUnknown</prop>
												<obj name="ChannelProp" class="ChannelProperty" version="1">
													<prop name="ChannelIdx">0</prop>
												</obj>
											</obj>
											<obj name="PropertyObject" class="TargetName" version="4">
												<prop name="PropertyTypeName">Target Name</prop>
												<prop name="Position">0</prop>
												<prop name="IsDefault">1</prop>
												<obj name="ChannelProp" class="ChannelProperty" version="1">
													<prop name="ChannelIdx">0</prop>
												</obj>
											</obj>
											<obj name="PropertyObject" class="RQTargetProperty" version="4">
												<prop name="PropertyTypeName">Target Type</prop>
												<prop name="Position">0</prop>
												<prop name="IsDefault">0</prop>
												<prop name="TargetType">dtNone</prop>
												<obj name="ChannelProp" class="ChannelProperty" version="1">
													<prop name="ChannelIdx">0</prop>
												</obj>
											</obj>
										</list>
									</obj>
									<obj name="item" class="PropertyList" version="1">
										<list name="emlist" count="12">
											<obj name="PropertyObject" class="RQSampleTargetProperty" version="4">
												<prop name="PropertyTypeName">Combined Sample and Target Type</prop>
												<prop name="Position">0</prop>
												<prop name="IsDefault">0</prop>
												<obj name="ChannelProp" class="ChannelProperty" version="1">
													<prop name="ChannelIdx">1</prop>
												</obj>
											</obj>
											<obj name="PropertyObject" class="QuantConcProperty" version="4">
												<prop name="PropertyTypeName">Concentration</prop>
												<prop name="Position">0</prop>
												<prop name="IsDefault">1</prop>
												<prop name="Concentration">0</prop>
												<obj name="ChannelProp" class="ChannelProperty" version="1">
													<prop name="ChannelIdx">1</prop>
												</obj>
												<prop name="ReadOnly">1</prop>
											</obj>
											<obj name="PropertyObject" class="QuantCpHighProp" version="4">
												<prop name="PropertyTypeName">Cp High</prop>
												<prop name="Position">0</prop>
												<prop name="IsDefault">1</prop>
												<prop name="CpRangeHigh">0</prop>
												<obj name="ChannelProp" class="ChannelProperty" version="1">
													<prop name="ChannelIdx">1</prop>
												</obj>
												<prop name="ReadOnly">1</prop>
											</obj>
											<obj name="PropertyObject" class="QuantCpLowProp" version="4">
												<prop name="PropertyTypeName">Cp Low</prop>
												<prop name="Position">0</prop>
												<prop name="IsDefault">1</prop>
												<prop name="CpRangeLow">0</prop>
												<obj name="ChannelProp" class="ChannelProperty" version="1">
													<prop name="ChannelIdx">1</prop>
												</obj>
												<prop name="ReadOnly">1</prop>
											</obj>
											<obj name="PropertyObject" class="RQEffProp" version="4">
												<prop name="PropertyTypeName">Efficiency</prop>
												<prop name="Position">0</prop>
												<prop name="IsDefault">1</prop>
												<prop name="Efficiency">2</prop>
												<obj name="ChannelProp" class="ChannelProperty" version="1">
													<prop name="ChannelIdx">1</prop>
												</obj>
											</obj>
											<obj name="PropertyObject" class="ChannelGenotype" version="4">
												<prop name="PropertyTypeName">Melt Geno Genotype</prop>
												<prop name="Position">0</prop>
												<prop name="IsDefault">1</prop>
												<prop name="ReadOnly">1</prop>
												<obj name="ChannelProp" class="ChannelProperty" version="1">
													<prop name="ChannelIdx">1</prop>
												</obj>
											</obj>
											<obj name="PropertyObject" class="GroupChannelTypeProp" version="4">
												<prop name="PropertyTypeName">Melt Geno Sample Type</prop>
												<prop name="Position">0</prop>
												<prop name="IsDefault">0</prop>
												<prop name="GroupSampleType">mstUnknown</prop>
												<obj name="ChannelProp" class="ChannelProperty" version="1">
													<prop name="ChannelIdx">1</prop>
												</obj>
											</obj>
											<obj name="PropertyObject" class="QuantSampleTypeProperty" version="4">
												<prop name="PropertyTypeName">Quantification Sample Type</prop>
												<prop name="Position">0</prop>
												<prop name="IsDefault">0</prop>
												<prop name="SampleType">qsUnknown</prop>
												<obj name="ChannelProp" class="ChannelProperty" version="1">
													<prop name="ChannelIdx">1</prop>
												</obj>
											</obj>
											<obj name="PropertyObject" class="ChannelGenotype" version="4">
												<prop name="PropertyTypeName">Scanning Genotype</prop>
												<prop name="Position">0</prop>
												<prop name="IsDefault">1</prop>
												<prop name="ReadOnly">1</prop>
												<obj name="ChannelProp" class="ChannelProperty" version="1">
													<prop name="ChannelIdx">1</prop>
												</obj>
											</obj>
											<obj name="PropertyObject" class="GroupChannelTypeProp" version="4">
												<prop name="PropertyTypeName">Scanning Sample Type</prop>
												<prop name="Position">0</prop>
												<prop name="IsDefault">0</prop>
												<prop name="GroupSampleType">mstUnknown</prop>
												<obj name="ChannelProp" class="ChannelProperty" version="1">
													<prop name="ChannelIdx">1</prop>
												</obj>
											</obj>
											<obj name="PropertyObject" class="TargetName" version="4">
												<prop name="PropertyTypeName">Target Name</prop>
												<prop name="Position">0</prop>
												<prop name="IsDefault">1</prop>
												<obj name="ChannelProp" class="ChannelProperty" version="1">
													<prop name="ChannelIdx">1</prop>
												</obj>
											</obj>
											<obj name="PropertyObject" class="RQTargetProperty" version="4">
												<prop name="PropertyTypeName">Target Type</prop>
												<prop name="Position">0</prop>
												<prop name="IsDefault">0</prop>
												<prop name="TargetType">dtNone</prop>
												<obj name="ChannelProp" class="ChannelProperty" version="1">
													<prop name="ChannelIdx">1</prop>
												</obj>
											</obj>
										</list>
									</obj>
								</list>
							</obj>
						</obj>
						<prop name="ChannelPropertyCount">1</prop>
						<prop name="ContainerPosition">0</prop>
						<prop name="HasSampleProperties">1</prop>
						<obj name="SampleProperties" class="PropertyList" version="1">
							<list name="emlist" count="14">
								<obj name="PropertyObject" class="SamplePrefColor" version="4">
									<prop name="PropertyTypeName">Color</prop>
									<prop name="Position">0</prop>
									<prop name="IsDefault">0</prop>
									<prop name="Color">$00FF8000</prop>
								</obj>
								<obj name="PropertyObject" class="DominantChannelProp" version="4">
									<prop name="PropertyTypeName">Dominant Channel</prop>
									<prop name="Position">0</prop>
									<prop name="IsDefault">0</prop>
									<prop name="DominantChannel">0</prop>
								</obj>
								<obj name="PropertyObject" class="Genotype" version="4">
									<prop name="PropertyTypeName">EndPt Genotype</prop>
									<prop name="Position">0</prop>
									<prop name="IsDefault">1</prop>
									<prop name="ReadOnly">1</prop>
								</obj>
								<obj name="PropertyObject" class="GroupingSample" version="4">
									<prop name="PropertyTypeName">EndPt Sample Type</prop>
									<prop name="Position">0</prop>
									<prop name="IsDefault">0</prop>
									<prop name="GroupSampleType">mstUnknown</prop>
								</obj>
								<obj name="PropertyObject" class="SamplePrefLineStyle" version="4">
									<prop name="PropertyTypeName">Line Style</prop>
									<prop name="Position">0</prop>
									<prop name="IsDefault">0</prop>
									<prop name="LineStyle">psSolid</prop>
								</obj>
								<obj name="PropertyObject" class="GenSampleEditNotes" version="4">
									<prop name="PropertyTypeName">Notes</prop>
									<prop name="Position">0</prop>
									<prop name="IsDefault">1</prop>
								</obj>
								<obj name="PropertyObject" class="SamplePrefPointStyle" version="4">
									<prop name="PropertyTypeName">Point Style</prop>
									<prop name="Position">0</prop>
									<prop name="IsDefault">0</prop>
									<prop name="PointStyle">psNothing</prop>
								</obj>
								<obj name="PropertyObject" class="GenSampleEditPosition" version="4">
									<prop name="PropertyTypeName">Position</prop>
									<prop name="Position">0</prop>
									<prop name="IsDefault">1</prop>
								</obj>
								<obj name="PropertyObject" class="GenSampleEditReplicate" version="4">
									<prop name="PropertyTypeName">Replicate of</prop>
									<prop name="Position">0</prop>
									<prop name="IsDefault">1</prop>
									<prop name="ReplicateOf">-1</prop>
								</obj>
								<obj name="PropertyObject" class="HTCSampleID" version="4">
									<prop name="PropertyTypeName">Sample ID</prop>
									<prop name="Position">0</prop>
									<prop name="IsDefault">1</prop>
								</obj>
								<obj name="PropertyObject" class="GenSampleEditName" version="4">
									<prop name="PropertyTypeName">Sample Name</prop>
									<prop name="Position">0</prop>
									<prop name="IsDefault">1</prop>
									<prop name="name">Sample 1</prop>
								</obj>
								<obj name="PropertyObject" class="HTCSamplePrepNotes" version="4">
									<prop name="PropertyTypeName">Sample Prep Notes</prop>
									<prop name="Position">0</prop>
									<prop name="IsDefault">1</prop>
								</obj>
								<obj name="PropertyObject" class="GenSampleEditSubset" version="4">
									<prop name="PropertyTypeName">Subsets</prop>
									<prop name="Position">0</prop>
									<prop name="IsDefault">1</prop>
								</obj>
								<obj name="PropertyObject" class="SamplePrefWidth" version="5">
									<prop name="PropertyTypeName">Width</prop>
									<prop name="Position">0</prop>
									<prop name="IsDefault">1</prop>
									<prop name="Width">1</prop>
								</obj>
							</list>
						</obj>
					</obj>
					<obj name="item" class="SamplePropInfo" version="1">
						<obj name="ChannelProperties" class="ChanPropList" version="2">
							<obj name="ChannelProperties" class="EMList" version="1">
								<list name="emlist" count="2">
									<obj name="item" class="PropertyList" version="1">
										<list name="emlist" count="12">
											<obj name="PropertyObject" class="RQSampleTargetProperty" version="4">
												<prop name="PropertyTypeName">Combined Sample and Target Type</prop>
												<prop name="Position">1</prop>
												<prop name="IsDefault">0</prop>
												<obj name="ChannelProp" class="ChannelProperty" version="1">
													<prop name="ChannelIdx">0</prop>
												</obj>
											</obj>
											<obj name="PropertyObject" class="QuantConcProperty" version="4">
												<prop name="PropertyTypeName">Concentration</prop>
												<prop name="Position">1</prop>
												<prop name="IsDefault">1</prop>
												<prop name="Concentration">0</prop>
												<obj name="ChannelProp" class="ChannelProperty" version="1">
													<prop name="ChannelIdx">0</prop>
												</obj>
												<prop name="ReadOnly">1</prop>
											</obj>
											<obj name="PropertyObject" class="QuantCpHighProp" version="4">
												<prop name="PropertyTypeName">Cp High</prop>
												<prop name="Position">1</prop>
												<prop name="IsDefault">1</prop>
												<prop name="CpRangeHigh">0</prop>
												<obj name="ChannelProp" class="ChannelProperty" version="1">
													<prop name="ChannelIdx">0</prop>
												</obj>
												<prop name="ReadOnly">1</prop>
											</obj>
											<obj name="PropertyObject" class="QuantCpLowProp" version="4">
												<prop name="PropertyTypeName">Cp Low</prop>
												<prop name="Position">1</prop>
												<prop name="IsDefault">1</prop>
												<prop name="CpRangeLow">0</prop>
												<obj name="ChannelProp" class="ChannelProperty" version="1">
													<prop name="ChannelIdx">0</prop>
												</obj>
												<prop name="ReadOnly">1</prop>
											</obj>
											<obj name="PropertyObject" class="RQEffProp" version="4">
												<prop name="PropertyTypeName">Efficiency</prop>
												<prop name="Position">1</prop>
												<prop name="IsDefault">1</prop>
												<prop name="Efficiency">2</prop>
												<obj name="ChannelProp" class="ChannelProperty" version="1">
													<prop name="ChannelIdx">0</prop>
												</obj>
											</obj>
											<obj name="PropertyObject" class="ChannelGenotype" version="4">
												<prop name="PropertyTypeName">Melt Geno Genotype</prop>
												<prop name="Position">1</prop>
												<prop name="IsDefault">1</prop>
												<prop name="ReadOnly">1</prop>
												<obj name="ChannelProp" class="ChannelProperty" version="1">
													<prop name="ChannelIdx">0</prop>
												</obj>
											</obj>
											<obj name="PropertyObject" class="GroupChannelTypeProp" version="4">
												<prop name="PropertyTypeName">Melt Geno Sample Type</prop>
												<prop name="Position">1</prop>
												<prop name="IsDefault">0</prop>
												<prop name="GroupSampleType">mstUnknown</prop>
												<obj name="ChannelProp" class="ChannelProperty" version="1">
													<prop name="ChannelIdx">0</prop>
												</obj>
											</obj>
											<obj name="PropertyObject" class="QuantSampleTypeProperty" version="4">
												<prop name="PropertyTypeName">Quantification Sample Type</prop>
												<prop name="Position">1</prop>
												<prop name="IsDefault">0</prop>
												<prop name="SampleType">qsUnknown</prop>
												<obj name="ChannelProp" class="ChannelProperty" version="1">
													<prop name="ChannelIdx">0</prop>
												</obj>
											</obj>
											<obj name="PropertyObject" class="ChannelGenotype" version="4">
												<prop name="PropertyTypeName">Scanning Genotype</prop>
												<prop name="Position">1</prop>
												<prop name="IsDefault">1</prop>
												<prop name="ReadOnly">1</prop>
												<obj name="ChannelProp" class="ChannelProperty" version="1">
													<prop name="ChannelIdx">0</prop>
												</obj>
											</obj>
											<obj name="PropertyObject" class="GroupChannelTypeProp" version="4">
												<prop name="PropertyTypeName">Scanning Sample Type</prop>
												<prop name="Position">1</prop>
												<prop name="IsDefault">0</prop>
												<prop name="GroupSampleType">mstUnknown</prop>
												<obj name="ChannelProp" class="ChannelProperty" version="1">
													<prop name="ChannelIdx">0</prop>
												</obj>
											</obj>
											<obj name="PropertyObject" class="TargetName" version="4">
												<prop name="PropertyTypeName">Target Name</prop>
												<prop name="Position">1</prop>
												<prop name="IsDefault">1</prop>
												<obj name="ChannelProp" class="ChannelProperty" version="1">
													<prop name="ChannelIdx">0</prop>
												</obj>
											</obj>
											<obj name="PropertyObject" class="RQTargetProperty" version="4">
												<prop name="PropertyTypeName">Target Type</prop>
												<prop name="Position">1</prop>
												<prop name="IsDefault">0</prop>
												<prop name="TargetType">dtNone</prop>
												<obj name="ChannelProp" class="ChannelProperty" version="1">
													<prop name="ChannelIdx">0</prop>
												</obj>
											</obj>
										</list>
									</obj>
									<obj name="item" class="PropertyList" version="1">
										<list name="emlist" count="12">
											<obj name="PropertyObject" class="RQSampleTargetProperty" version="4">
												<prop name="PropertyTypeName">Combined Sample and Target Type</prop>
												<prop name="Position">1</prop>
												<prop name="IsDefault">0</prop>
												<obj name="ChannelProp" class="ChannelProperty" version="1">
													<prop name="ChannelIdx">1</prop>
												</obj>
											</obj>
											<obj name="PropertyObject" class="QuantConcProperty" version="4">
												<prop name="PropertyTypeName">Concentration</prop>
												<prop name="Position">1</prop>
												<prop name="IsDefault">1</prop>
												<prop name="Concentration">0</prop>
												<obj name="ChannelProp" class="ChannelProperty" version="1">
													<prop name="ChannelIdx">1</prop>
												</obj>
												<prop name="ReadOnly">1</prop>
											</obj>
											<obj name="PropertyObject" class="QuantCpHighProp" version="4">
												<prop name="PropertyTypeName">Cp High</prop>
												<prop name="Position">1</prop>
												<prop name="IsDefault">1</prop>
												<prop name="CpRangeHigh">0</prop>
												<obj name="ChannelProp" class="ChannelProperty" version="1">
													<prop name="ChannelIdx">1</prop>
												</obj>
												<prop name="ReadOnly">1</prop>
											</obj>
											<obj name="PropertyObject" class="QuantCpLowProp" version="4">
												<prop name="PropertyTypeName">Cp Low</prop>
												<prop name="Position">1</prop>
												<prop name="IsDefault">1</prop>
												<prop name="CpRangeLow">0</prop>
												<obj name="ChannelProp" class="ChannelProperty" version="1">
													<prop name="ChannelIdx">1</prop>
												</obj>
												<prop name="ReadOnly">1</prop>
											</obj>
											<obj name="PropertyObject" class="RQEffProp" version="4">
												<prop name="PropertyTypeName">Efficiency</prop>
												<prop name="Position">1</prop>
												<prop name="IsDefault">1</prop>
												<prop name="Efficiency">2</prop>
												<obj name="ChannelProp" class="ChannelProperty" version="1">
													<prop name="ChannelIdx">1</prop>
												</obj>
											</obj>
											<obj name="PropertyObject" class="ChannelGenotype" version="4">
												<prop name="PropertyTypeName">Melt Geno Genotype</prop>
												<prop name="Position">1</prop>
												<prop name="IsDefault">1</prop>
												<prop name="ReadOnly">1</prop>
												<obj name="ChannelProp" class="ChannelProperty" version="1">
													<prop name="ChannelIdx">1</prop>
												</obj>
											</obj>
											<obj name="PropertyObject" class="GroupChannelTypeProp" version="4">
												<prop name="PropertyTypeName">Melt Geno Sample Type</prop>
												<prop name="Position">1</prop>
												<prop name="IsDefault">0</prop>
												<prop name="GroupSampleType">mstUnknown</prop>
												<obj name="ChannelProp" class="ChannelProperty" version="1">
													<prop name="ChannelIdx">1</prop>
												</obj>
											</obj>
											<obj name="PropertyObject" class="QuantSampleTypeProperty" version="4">
												<prop name="PropertyTypeName">Quantification Sample Type</prop>
												<prop name="Position">1</prop>
												<prop name="IsDefault">0</prop>
												<prop name="SampleType">qsUnknown</prop>
												<obj name="ChannelProp" class="ChannelProperty" version="1">
													<prop name="ChannelIdx">1</prop>
												</obj>
											</obj>
											<obj name="PropertyObject" class="ChannelGenotype" version="4">
												<prop name="PropertyTypeName">Scanning Genotype</prop>
												<prop name="Position">1</prop>
												<prop name="IsDefault">1</prop>
												<prop name="ReadOnly">1</prop>
												<obj name="ChannelProp" class="ChannelProperty" version="1">
													<prop name="ChannelIdx">1</prop>
												</obj>
											</obj>
											<obj name="PropertyObject" class="GroupChannelTypeProp" version="4">
												<prop name="PropertyTypeName">Scanning Sample Type</prop>
												<prop name="Position">1</prop>
												<prop name="IsDefault">0</prop>
												<prop name="GroupSampleType">mstUnknown</prop>
												<obj name="ChannelProp" class="ChannelProperty" version="1">
													<prop name="ChannelIdx">1</prop>
												</obj>
											</obj>
											<obj name="PropertyObject" class="TargetName" version="4">
												<prop name="PropertyTypeName">Target Name</prop>
												<prop name="Position">1</prop>
												<prop name="IsDefault">1</prop>
												<obj name="ChannelProp" class="ChannelProperty" version="1">
													<prop name="ChannelIdx">1</prop>
												</obj>
											</obj>
											<obj name="PropertyObject" class="RQTargetProperty" version="4">
												<prop name="PropertyTypeName">Target Type</prop>
												<prop name="Position">1</prop>
												<prop name="IsDefault">0</prop>
												<prop name="TargetType">dtNone</prop>
												<obj name="ChannelProp" class="ChannelProperty" version="1">
													<prop name="ChannelIdx">1</prop>
												</obj>
											</obj>
										</list>
									</obj>
								</list>
							</obj>
						</obj>
						<prop name="ChannelPropertyCount">1</prop>
						<prop name="ContainerPosition">1</prop>
						<prop name="HasSampleProperties">1</prop>
						<obj name="SampleProperties" class="PropertyList" version="1">
							<list name="emlist" count="14">
								<obj name="PropertyObject" class="SamplePrefColor" version="4">
									<prop name="PropertyTypeName">Color</prop>
									<prop name="Position">1</prop>
									<prop name="IsDefault">0</prop>
									<prop name="Color">clRed</prop>
								</obj>
								<obj name="PropertyObject" class="DominantChannelProp" version="4">
									<prop name="PropertyTypeName">Dominant Channel</prop>
									<prop name="Position">1</prop>
									<prop name="IsDefault">0</prop>
									<prop name="DominantChannel">0</prop>
								</obj>
								<obj name="PropertyObject" class="Genotype" version="4">
									<prop name="PropertyTypeName">EndPt Genotype</prop>
									<prop name="Position">1</prop>
									<prop name="IsDefault">1</prop>
									<prop name="ReadOnly">1</prop>
								</obj>
								<obj name="PropertyObject" class="GroupingSample" version="4">
									<prop name="PropertyTypeName">EndPt Sample Type</prop>
									<prop name="Position">1</prop>
									<prop name="IsDefault">0</prop>
									<prop name="GroupSampleType">mstUnknown</prop>
								</obj>
								<obj name="PropertyObject" class="SamplePrefLineStyle" version="4">
									<prop name="PropertyTypeName">Line Style</prop>
									<prop name="Position">1</prop>
									<prop name="IsDefault">0</prop>
									<prop name="LineStyle">psSolid</prop>
								</obj>
								<obj name="PropertyObject" class="GenSampleEditNotes" version="4">
									<prop name="PropertyTypeName">Notes</prop>
									<prop name="Position">1</prop>
									<prop name="IsDefault">1</prop>
								</obj>
								<obj name="PropertyObject" class="SamplePrefPointStyle" version="4">
									<prop name="PropertyTypeName">Point Style</prop>
									<prop name="Position">1</prop>
									<prop name="IsDefault">0</prop>
									<prop name="PointStyle">psNothing</prop>
								</obj>
								<obj name="PropertyObject" class="GenSampleEditPosition" version="4">
									<prop name="PropertyTypeName">Position</prop>
									<prop name="Position">1</prop>
									<prop name="IsDefault">1</prop>
								</obj>
								<obj name="PropertyObject" class="GenSampleEditReplicate" version="4">
									<prop name="PropertyTypeName">Replicate of</prop>
									<prop name="Position">1</prop>
									<prop name="IsDefault">1</prop>
									<prop name="ReplicateOf">-1</prop>
								</obj>
								<obj name="PropertyObject" class="HTCSampleID" version="4">
									<prop name="PropertyTypeName">Sample ID</prop>
									<prop name="Position">1</prop>
									<prop name="IsDefault">1</prop>
								</obj>
								<obj name="PropertyObject" class="GenSampleEditName" version="4">
									<prop name="PropertyTypeName">Sample Name</prop>
									<prop name="Position">1</prop>
									<prop name="IsDefault">1</prop>
									<prop name="name">Sample 2</prop>
								</obj>
								<obj name="PropertyObject" class="HTCSamplePrepNotes" version="4">
									<prop name="PropertyTypeName">Sample Prep Notes</prop>
									<prop name="Position">1</prop>
									<prop name="IsDefault">1</prop>
								</obj>
								<obj name="PropertyObject" class="GenSampleEditSubset" version="4">
									<prop name="PropertyTypeName">Subsets</prop>
									<prop name="Position">1</prop>
									<prop name="IsDefault">1</prop>
								</obj>
								<obj name="PropertyObject" class="SamplePrefWidth" version="5">
									<prop name="PropertyTypeName">Width</prop>
									<prop name="Position">1</prop>
									<prop name="IsDefault">1</prop>
									<prop name="Width">1</prop>
								</obj>
							</list>
						</obj>
					</obj>
					<obj name="item" class="SamplePropInfo" version="1">
						<obj name="ChannelProperties" class="ChanPropList" version="2">
							<obj name="ChannelProperties" class="EMList" version="1">
								<list name="emlist" count="2">
									<obj name="item" class="PropertyList" version="1">
										<list name="emlist" count="12">
											<obj name="PropertyObject" class="RQSampleTargetProperty" version="4">
												<prop name="PropertyTypeName">Combined Sample and Target Type</prop>
												<prop name="Position">2</prop>
												<prop name="IsDefault">0</prop>
												<obj name="ChannelProp" class="ChannelProperty" version="1">
													<prop name="ChannelIdx">0</prop>
												</obj>
											</obj>
											<obj name="PropertyObject" class="QuantConcProperty" version="4">
												<prop name="PropertyTypeName">Concentration</prop>
												<prop name="Position">2</prop>
												<prop name="IsDefault">1</prop>
												<prop name="Concentration">0</prop>
												<obj name="ChannelProp" class="ChannelProperty" version="1">
													<prop name="ChannelIdx">0</prop>
												</obj>
												<prop name="ReadOnly">1</prop>
											</obj>
											<obj name="PropertyObject" class="QuantCpHighProp" version="4">
												<prop name="PropertyTypeName">Cp High</prop>
												<prop name="Position">2</prop>
												<prop name="IsDefault">1</prop>
												<prop name="CpRangeHigh">0</prop>
												<obj name="ChannelProp" class="ChannelProperty" version="1">
													<prop name="ChannelIdx">0</prop>
												</obj>
												<prop name="ReadOnly">1</prop>
											</obj>
											<obj name="PropertyObject" class="QuantCpLowProp" version="4">
												<prop name="PropertyTypeName">Cp Low</prop>
												<prop name="Position">2</prop>
												<prop name="IsDefault">1</prop>
												<prop name="CpRangeLow">0</prop>
												<obj name="ChannelProp" class="ChannelProperty" version="1">
													<prop name="ChannelIdx">0</prop>
												</obj>
												<prop name="ReadOnly">1</prop>
											</obj>
											<obj name="PropertyObject" class="RQEffProp" version="4">
												<prop name="PropertyTypeName">Efficiency</prop>
												<prop name="Position">2</prop>
												<prop name="IsDefault">1</prop>
												<prop name="Efficiency">2</prop>
												<obj name="ChannelProp" class="ChannelProperty" version="1">
													<prop name="ChannelIdx">0</prop>
												</obj>
											</obj>
											<obj name="PropertyObject" class="ChannelGenotype" version="4">
												<prop name="PropertyTypeName">Melt Geno Genotype</prop>
												<prop name="Position">2</prop>
												<prop name="IsDefault">1</prop>
												<prop name="ReadOnly">1</prop>
												<obj name="ChannelProp" class="ChannelProperty" version="1">
													<prop name="ChannelIdx">0</prop>
												</obj>
											</obj>
											<obj name="PropertyObject" class="GroupChannelTypeProp" version="4">
												<prop name="PropertyTypeName">Melt Geno Sample Type</prop>
												<prop name="Position">2</prop>
												<prop name="IsDefault">0</prop>
												<prop name="GroupSampleType">mstUnknown</prop>
												<obj name="ChannelProp" class="ChannelProperty" version="1">
													<prop name="ChannelIdx">0</prop>
												</obj>
											</obj>
											<obj name="PropertyObject" class="QuantSampleTypeProperty" version="4">
												<prop name="PropertyTypeName">Quantification Sample Type</prop>
												<prop name="Position">2</prop>
												<prop name="IsDefault">0</prop>
												<prop name="SampleType">qsUnknown</prop>
												<obj name="ChannelProp" class="ChannelProperty" version="1">
													<prop name="ChannelIdx">0</prop>
												</obj>
											</obj>
											<obj name="PropertyObject" class="ChannelGenotype" version="4">
												<prop name="PropertyTypeName">Scanning Genotype</prop>
												<prop name="Position">2</prop>
												<prop name="IsDefault">1</prop>
												<prop name="ReadOnly">1</prop>
												<obj name="ChannelProp" class="ChannelProperty" version="1">
													<prop name="ChannelIdx">0</prop>
												</obj>
											</obj>
											<obj name="PropertyObject" class="GroupChannelTypeProp" version="4">
												<prop name="PropertyTypeName">Scanning Sample Type</prop>
												<prop name="Position">2</prop>
												<prop name="IsDefault">0</prop>
												<prop name="GroupSampleType">mstUnknown</prop>
												<obj name="ChannelProp" class="ChannelProperty" version="1">
													<prop name="ChannelIdx">0</prop>
												</obj>
											</obj>
											<obj name="PropertyObject" class="TargetName" version="4">
												<prop name="PropertyTypeName">Target Name</prop>
												<prop name="Position">2</prop>
												<prop name="IsDefault">1</prop>
												<obj name="ChannelProp" class="ChannelProperty" version="1">
													<prop name="ChannelIdx">0</prop>
												</obj>
											</obj>
											<obj name="PropertyObject" class="RQTargetProperty" version="4">
												<prop name="PropertyTypeName">Target Type</prop>
												<prop name="Position">2</prop>
												<prop name="IsDefault">0</prop>
												<prop name="TargetType">dtNone</prop>
												<obj name="ChannelProp" class="ChannelProperty" version="1">
													<prop name="ChannelIdx">0</prop>
												</obj>
											</obj>
										</list>
									</obj>
									<obj name="item" class="PropertyList" version="1">
										<list name="emlist" count="12">
											<obj name="PropertyObject" class="RQSampleTargetProperty" version="4">
												<prop name="PropertyTypeName">Combined Sample and Target Type</prop>
												<prop name="Position">2</prop>
												<prop name="IsDefault">0</prop>
												<obj name="ChannelProp" class="ChannelProperty" version="1">
													<prop name="ChannelIdx">1</prop>
												</obj>
											</obj>
											<obj name="PropertyObject" class="QuantConcProperty" version="4">
												<prop name="PropertyTypeName">Concentration</prop>
												<prop name="Position">2</prop>
												<prop name="IsDefault">1</prop>
												<prop name="Concentration">0</prop>
												<obj name="ChannelProp" class="ChannelProperty" version="1">
													<prop name="ChannelIdx">1</prop>
												</obj>
												<prop name="ReadOnly">1</prop>
											</obj>
											<obj name="PropertyObject" class="QuantCpHighProp" version="4">
												<prop name="PropertyTypeName">Cp High</prop>
												<prop name="Position">2</prop>
												<prop name="IsDefault">1</prop>
												<prop name="CpRangeHigh">0</prop>
												<obj name="ChannelProp" class="ChannelProperty" version="1">
													<prop name="ChannelIdx">1</prop>
												</obj>
												<prop name="ReadOnly">1</prop>
											</obj>
											<obj name="PropertyObject" class="QuantCpLowProp" version="4">
												<prop name="PropertyTypeName">Cp Low</prop>
												<prop name="Position">2</prop>
												<prop name="IsDefault">1</prop>
												<prop name="CpRangeLow">0</prop>
												<obj name="ChannelProp" class="ChannelProperty" version="1">
													<prop name="ChannelIdx">1</prop>
												</obj>
												<prop name="ReadOnly">1</prop>
											</obj>
											<obj name="PropertyObject" class="RQEffProp" version="4">
												<prop name="PropertyTypeName">Efficiency</prop>
												<prop name="Position">2</prop>
												<prop name="IsDefault">1</prop>
												<prop name="Efficiency">2</prop>
												<obj name="ChannelProp" class="ChannelProperty" version="1">
													<prop name="ChannelIdx">1</prop>
												</obj>
											</obj>
											<obj name="PropertyObject" class="ChannelGenotype" version="4">
												<prop name="PropertyTypeName">Melt Geno Genotype</prop>
												<prop name="Position">2</prop>
												<prop name="IsDefault">1</prop>
												<prop name="ReadOnly">1</prop>
												<obj name="ChannelProp" class="ChannelProperty" version="1">
													<prop name="ChannelIdx">1</prop>
												</obj>
											</obj>
											<obj name="PropertyObject" class="GroupChannelTypeProp" version="4">
												<prop name="PropertyTypeName">Melt Geno Sample Type</prop>
												<prop name="Position">2</prop>
												<prop name="IsDefault">0</prop>
												<prop name="GroupSampleType">mstUnknown</prop>
												<obj name="ChannelProp" class="ChannelProperty" version="1">
													<prop name="ChannelIdx">1</prop>
												</obj>
											</obj>
											<obj name="PropertyObject" class="QuantSampleTypeProperty" version="4">
												<prop name="PropertyTypeName">Quantification Sample Type</prop>
												<prop name="Position">2</prop>
												<prop name="IsDefault">0</prop>
												<prop name="SampleType">qsUnknown</prop>
												<obj name="ChannelProp" class="ChannelProperty" version="1">
													<prop name="ChannelIdx">1</prop>
												</obj>
											</obj>
											<obj name="PropertyObject" class="ChannelGenotype" version="4">
												<prop name="PropertyTypeName">Scanning Genotype</prop>
												<prop name="Position">2</prop>
												<prop name="IsDefault">1</prop>
												<prop name="ReadOnly">1</prop>
												<obj name="ChannelProp" class="ChannelProperty" version="1">
													<prop name="ChannelIdx">1</prop>
												</obj>
											</obj>
											<obj name="PropertyObject" class="GroupChannelTypeProp" version="4">
												<prop name="PropertyTypeName">Scanning Sample Type</prop>
												<prop name="Position">2</prop>
												<prop name="IsDefault">0</prop>
												<prop name="GroupSampleType">mstUnknown</prop>
												<obj name="ChannelProp" class="ChannelProperty" version="1">
													<prop name="ChannelIdx">1</prop>
												</obj>
											</obj>
											<obj name="PropertyObject" class="TargetName" version="4">
												<prop name="PropertyTypeName">Target Name</prop>
												<prop name="Position">2</prop>
												<prop name="IsDefault">1</prop>
												<obj name="ChannelProp" class="ChannelProperty" version="1">
													<prop name="ChannelIdx">1</prop>
												</obj>
											</obj>
											<obj name="PropertyObject" class="RQTargetProperty" version="4">
												<prop name="PropertyTypeName">Target Type</prop>
												<prop name="Position">2</prop>
												<prop name="IsDefault">0</prop>
												<prop name="TargetType">dtNone</prop>
												<obj name="ChannelProp" class="ChannelProperty" version="1">
													<prop name="ChannelIdx">1</prop>
												</obj>
											</obj>
										</list>
									</obj>
								</list>
							</obj>
						</obj>
						<prop name="ChannelPropertyCount">1</prop>
						<prop name="ContainerPosition">2</prop>
						<prop name="HasSampleProperties">1</prop>
						<obj name="SampleProperties" class="PropertyList" version="1">
							<list name="emlist" count="14">
								<obj name="PropertyObject" class="SamplePrefColor" version="4">
									<prop name="PropertyTypeName">Color</prop>
									<prop name="Position">2</prop>
									<prop name="IsDefault">0</prop>
									<prop name="Color">$0030D700</prop>
								</obj>
								<obj name="PropertyObject" class="DominantChannelProp" version="4">
									<prop name="PropertyTypeName">Dominant Channel</prop>
									<prop name="Position">2</prop>
									<prop name="IsDefault">0</prop>
									<prop name="DominantChannel">0</prop>
								</obj>
								<obj name="PropertyObject" class="Genotype" version="4">
									<prop name="PropertyTypeName">EndPt Genotype</prop>
									<prop name="Position">2</prop>
									<prop name="IsDefault">1</prop>
									<prop name="ReadOnly">1</prop>
								</obj>
								<obj name="PropertyObject" class="GroupingSample" version="4">
									<prop name="PropertyTypeName">EndPt Sample Type</prop>
									<prop name="Position">2</prop>
									<prop name="IsDefault">0</prop>
									<prop name="GroupSampleType">mstUnknown</prop>
								</obj>
								<obj name="PropertyObject" class="SamplePrefLineStyle" version="4">
									<prop name="PropertyTypeName">Line Style</prop>
									<prop name="Position">2</prop>
									<prop name="IsDefault">0</prop>
									<prop name="LineStyle">psSolid</prop>
								</obj>
								<obj name="PropertyObject" class="GenSampleEditNotes" version="4">
									<prop name="PropertyTypeName">Notes</prop>
									<prop name="Position">2</prop>
									<prop name="IsDefault">1</prop>
								</obj>
								<obj name="PropertyObject" class="SamplePrefPointStyle" version="4">
									<prop name="PropertyTypeName">Point Style</prop>
									<prop name="Position">2</prop>
									<prop name="IsDefault">0</prop>
									<prop name="PointStyle">psNothing</prop>
								</obj>
								<obj name="PropertyObject" class="GenSampleEditPosition" version="4">
									<prop name="PropertyTypeName">Position</prop>
									<prop name="Position">2</prop>
									<prop name="IsDefault">1</prop>
								</obj>
								<obj name="PropertyObject" class="GenSampleEditReplicate" version="4">
									<prop name="PropertyTypeName">Replicate of</prop>
									<prop name="Position">2</prop>
									<prop name="IsDefault">1</prop>
									<prop name="ReplicateOf">-1</prop>
								</obj>
								<obj name="PropertyObject" class="HTCSampleID" version="4">
									<prop name="PropertyTypeName">Sample ID</prop>
									<prop name="Position">2</prop>
									<prop name="IsDefault">1</prop>
								</obj>
								<obj name="PropertyObject" class="GenSampleEditName" version="4">
									<prop name="PropertyTypeName">Sample Name</prop>
									<prop name="Position">2</prop>
									<prop name="IsDefault">1</prop>
									<prop name="name">Sample 3</prop>
								</obj>
								<obj name="PropertyObject" class="HTCSamplePrepNotes" version="4">
									<prop name="PropertyTypeName">Sample Prep Notes</prop>
									<prop name="Position">2</prop>
									<prop name="IsDefault">1</prop>
								</obj>
								<obj name="PropertyObject" class="GenSampleEditSubset" version="4">
									<prop name="PropertyTypeName">Subsets</prop>
									<prop name="Position">2</prop>
									<prop name="IsDefault">1</prop>
								</obj>
								<obj name="PropertyObject" class="SamplePrefWidth" version="5">
									<prop name="PropertyTypeName">Width</prop>
									<prop name="Position">2</prop>
									<prop name="IsDefault">1</prop>
									<prop name="Width">1</prop>
								</obj>
							</list>
						</obj>
					</obj>
					<obj name="item" class="SamplePropInfo" version="1">
						<obj name="ChannelProperties" class="ChanPropList" version="2">
							<obj name="ChannelProperties" class="EMList" version="1">
								<list name="emlist" count="2">
									<obj name="item" class="PropertyList" version="1">
										<list name="emlist" count="12">
											<obj name="PropertyObject" class="RQSampleTargetProperty" version="4">
												<prop name="PropertyTypeName">Combined Sample and Target Type</prop>
												<prop name="Position">3</prop>
												<prop name="IsDefault">0</prop>
												<obj name="ChannelProp" class="ChannelProperty" version="1">
													<prop name="ChannelIdx">0</prop>
												</obj>
											</obj>
											<obj name="PropertyObject" class="QuantConcProperty" version="4">
												<prop name="PropertyTypeName">Concentration</prop>
												<prop name="Position">3</prop>
												<prop name="IsDefault">1</prop>
												<prop name="Concentration">0</prop>
												<obj name="ChannelProp" class="ChannelProperty" version="1">
													<prop name="ChannelIdx">0</prop>
												</obj>
												<prop name="ReadOnly">1</prop>
											</obj>
											<obj name="PropertyObject" class="QuantCpHighProp" version="4">
												<prop name="PropertyTypeName">Cp High</prop>
												<prop name="Position">3</prop>
												<prop name="IsDefault">1</prop>
												<prop name="CpRangeHigh">0</prop>
												<obj name="ChannelProp" class="ChannelProperty" version="1">
													<prop name="ChannelIdx">0</prop>
												</obj>
												<prop name="ReadOnly">1</prop>
											</obj>
											<obj name="PropertyObject" class="QuantCpLowProp" version="4">
												<prop name="PropertyTypeName">Cp Low</prop>
												<prop name="Position">3</prop>
												<prop name="IsDefault">1</prop>
												<prop name="CpRangeLow">0</prop>
												<obj name="ChannelProp" class="ChannelProperty" version="1">
													<prop name="ChannelIdx">0</prop>
												</obj>
												<prop name="ReadOnly">1</prop>
											</obj>
											<obj name="PropertyObject" class="RQEffProp" version="4">
												<prop name="PropertyTypeName">Efficiency</prop>
												<prop name="Position">3</prop>
												<prop name="IsDefault">1</prop>
												<prop name="Efficiency">2</prop>
												<obj name="ChannelProp" class="ChannelProperty" version="1">
													<prop name="ChannelIdx">0</prop>
												</obj>
											</obj>
											<obj name="PropertyObject" class="ChannelGenotype" version="4">
												<prop name="PropertyTypeName">Melt Geno Genotype</prop>
												<prop name="Position">3</prop>
												<prop name="IsDefault">1</prop>
												<prop name="ReadOnly">1</prop>
												<obj name="ChannelProp" class="ChannelProperty" version="1">
													<prop name="ChannelIdx">0</prop>
												</obj>
											</obj>
											<obj name="PropertyObject" class="GroupChannelTypeProp" version="4">
												<prop name="PropertyTypeName">Melt Geno Sample Type</prop>
												<prop name="Position">3</prop>
												<prop name="IsDefault">0</prop>
												<prop name="GroupSampleType">mstUnknown</prop>
												<obj name="ChannelProp" class="ChannelProperty" version="1">
													<prop name="ChannelIdx">0</prop>
												</obj>
											</obj>
											<obj name="PropertyObject" class="QuantSampleTypeProperty" version="4">
												<prop name="PropertyTypeName">Quantification Sample Type</prop>
												<prop name="Position">3</prop>
												<prop name="IsDefault">0</prop>
												<prop name="SampleType">qsUnknown</prop>
												<obj name="ChannelProp" class="ChannelProperty" version="1">
													<prop name="ChannelIdx">0</prop>
												</obj>
											</obj>
											<obj name="PropertyObject" class="ChannelGenotype" version="4">
												<prop name="PropertyTypeName">Scanning Genotype</prop>
												<prop name="Position">3</prop>
												<prop name="IsDefault">1</prop>
												<prop name="ReadOnly">1</prop>
												<obj name="ChannelProp" class="ChannelProperty" version="1">
													<prop name="ChannelIdx">0</prop>
												</obj>
											</obj>
											<obj name="PropertyObject" class="GroupChannelTypeProp" version="4">
												<prop name="PropertyTypeName">Scanning Sample Type</prop>
												<prop name="Position">3</prop>
												<prop name="IsDefault">0</prop>
												<prop name="GroupSampleType">mstUnknown</prop>
												<obj name="ChannelProp" class="ChannelProperty" version="1">
													<prop name="ChannelIdx">0</prop>
												</obj>
											</obj>
											<obj name="PropertyObject" class="TargetName" version="4">
												<prop name="PropertyTypeName">Target Name</prop>
												<prop name="Position">3</prop>
												<prop name="IsDefault">1</prop>
												<obj name="ChannelProp" class="ChannelProperty" version="1">
													<prop name="ChannelIdx">0</prop>
												</obj>
											</obj>
											<obj name="PropertyObject" class="RQTargetProperty" version="4">
												<prop name="PropertyTypeName">Target Type</prop>
												<prop name="Position">3</prop>
												<prop name="IsDefault">0</prop>
												<prop name="TargetType">dtNone</prop>
												<obj name="ChannelProp" class="ChannelProperty" version="1">
													<prop name="ChannelIdx">0</prop>
												</obj>
											</obj>
										</list>
									</obj>
									<obj name="item" class="PropertyList" version="1">
										<list name="emlist" count="12">
											<obj name="PropertyObject" class="RQSampleTargetProperty" version="4">
												<prop name="PropertyTypeName">Combined Sample and Target Type</prop>
												<prop name="Position">3</prop>
												<prop name="IsDefault">0</prop>
												<obj name="ChannelProp" class="ChannelProperty" version="1">
													<prop name="ChannelIdx">1</prop>
												</obj>
											</obj>
											<obj name="PropertyObject" class="QuantConcProperty" version="4">
												<prop name="PropertyTypeName">Concentration</prop>
												<prop name="Position">3</prop>
												<prop name="IsDefault">1</prop>
												<prop name="Concentration">0</prop>
												<obj name="ChannelProp" class="ChannelProperty" version="1">
													<prop name="ChannelIdx">1</prop>
												</obj>
												<prop name="ReadOnly">1</prop>
											</obj>
											<obj name="PropertyObject" class="QuantCpHighProp" version="4">
												<prop name="PropertyTypeName">Cp High</prop>
												<prop name="Position">3</prop>
												<prop name="IsDefault">1</prop>
												<prop name="CpRangeHigh">0</prop>
												<obj name="ChannelProp" class="ChannelProperty" version="1">
													<prop name="ChannelIdx">1</prop>
												</obj>
												<prop name="ReadOnly">1</prop>
											</obj>
											<obj name="PropertyObject" class="QuantCpLowProp" version="4">
												<prop name="PropertyTypeName">Cp Low</prop>
												<prop name="Position">3</prop>
												<prop name="IsDefault">1</prop>
												<prop name="CpRangeLow">0</prop>
												<obj name="ChannelProp" class="ChannelProperty" version="1">
													<prop name="ChannelIdx">1</prop>
												</obj>
												<prop name="ReadOnly">1</prop>
											</obj>
											<obj name="PropertyObject" class="RQEffProp" version="4">
												<prop name="PropertyTypeName">Efficiency</prop>
												<prop name="Position">3</prop>
												<prop name="IsDefault">1</prop>
												<prop name="Efficiency">2</prop>
												<obj name="ChannelProp" class="ChannelProperty" version="1">
													<prop name="ChannelIdx">1</prop>
												</obj>
											</obj>
											<obj name="PropertyObject" class="ChannelGenotype" version="4">
												<prop name="PropertyTypeName">Melt Geno Genotype</prop>
												<prop name="Position">3</prop>
												<prop name="IsDefault">1</prop>
												<prop name="ReadOnly">1</prop>
												<obj name="ChannelProp" class="ChannelProperty" version="1">
													<prop name="ChannelIdx">1</prop>
												</obj>
											</obj>
											<obj name="PropertyObject" class="GroupChannelTypeProp" version="4">
												<prop name="PropertyTypeName">Melt Geno Sample Type</prop>
												<prop name="Position">3</prop>
												<prop name="IsDefault">0</prop>
												<prop name="GroupSampleType">mstUnknown</prop>
												<obj name="ChannelProp" class="ChannelProperty" version="1">
													<prop name="ChannelIdx">1</prop>
												</obj>
											</obj>
											<obj name="PropertyObject" class="QuantSampleTypeProperty" version="4">
												<prop name="PropertyTypeName">Quantification Sample Type</prop>
												<prop name="Position">3</prop>
												<prop name="IsDefault">0</prop>
												<prop name="SampleType">qsUnknown</prop>
												<obj name="ChannelProp" class="ChannelProperty" version="1">
													<prop name="ChannelIdx">1</prop>
												</obj>
											</obj>
											<obj name="PropertyObject" class="ChannelGenotype" version="4">
												<prop name="PropertyTypeName">Scanning Genotype</prop>
												<prop name="Position">3</prop>
												<prop name="IsDefault">1</prop>
												<prop name="ReadOnly">1</prop>
												<obj name="ChannelProp" class="ChannelProperty" version="1">
													<prop name="ChannelIdx">1</prop>
												</obj>
											</obj>
											<obj name="PropertyObject" class="GroupChannelTypeProp" version="4">
												<prop name="PropertyTypeName">Scanning Sample Type</prop>
												<prop name="Position">3</prop>
												<prop name="IsDefault">0</prop>
												<prop name="GroupSampleType">mstUnknown</prop>
												<obj name="ChannelProp" class="ChannelProperty" version="1">
													<prop name="ChannelIdx">1</prop>
												</obj>
											</obj>
											<obj name="PropertyObject" class="TargetName" version="4">
												<prop name="PropertyTypeName">Target Name</prop>
												<prop name="Position">3</prop>
												<prop name="IsDefault">1</prop>
												<obj name="ChannelProp" class="ChannelProperty" version="1">
													<prop name="ChannelIdx">1</prop>
												</obj>
											</obj>
											<obj name="PropertyObject" class="RQTargetProperty" version="4">
												<prop name="PropertyTypeName">Target Type</prop>
												<prop name="Position">3</prop>
												<prop name="IsDefault">0</prop>
												<prop name="TargetType">dtNone</prop>
												<obj name="ChannelProp" class="ChannelProperty" version="1">
													<prop name="ChannelIdx">1</prop>
												</obj>
											</obj>
										</list>
									</obj>
								</list>
							</obj>
						</obj>
						<prop name="ChannelPropertyCount">1</prop>
						<prop name="ContainerPosition">3</prop>
						<prop name="HasSampleProperties">1</prop>
						<obj name="SampleProperties" class="PropertyList" version="1">
							<list name="emlist" count="14">
								<obj name="PropertyObject" class="SamplePrefColor" version="4">
									<prop name="PropertyTypeName">Color</prop>
									<prop name="Position">3</prop>
									<prop name="IsDefault">0</prop>
									<prop name="Color">clFuchsia</prop>
								</obj>
								<obj name="PropertyObject" class="DominantChannelProp" version="4">
									<prop name="PropertyTypeName">Dominant Channel</prop>
									<prop name="Position">3</prop>
									<prop name="IsDefault">0</prop>
									<prop name="DominantChannel">0</prop>
								</obj>
								<obj name="PropertyObject" class="Genotype" version="4">
									<prop name="PropertyTypeName">EndPt Genotype</prop>
									<prop name="Position">3</prop>
									<prop name="IsDefault">1</prop>
									<prop name="ReadOnly">1</prop>
								</obj>
								<obj name="PropertyObject" class="GroupingSample" version="4">
									<prop name="PropertyTypeName">EndPt Sample Type</prop>
									<prop name="Position">3</prop>
									<prop name="IsDefault">0</prop>
									<prop name="GroupSampleType">mstUnknown</prop>
								</obj>
								<obj name="PropertyObject" class="SamplePrefLineStyle" version="4">
									<prop name="PropertyTypeName">Line Style</prop>
									<prop name="Position">3</prop>
									<prop name="IsDefault">0</prop>
									<prop name="LineStyle">psSolid</prop>
								</obj>
								<obj name="PropertyObject" class="GenSampleEditNotes" version="4">
									<prop name="PropertyTypeName">Notes</prop>
									<prop name="Position">3</prop>
									<prop name="IsDefault">1</prop>
								</obj>
								<obj name="PropertyObject" class="SamplePrefPointStyle" version="4">
									<prop name="PropertyTypeName">Point Style</prop>
									<prop name="Position">3</prop>
									<prop name="IsDefault">0</prop>
									<prop name="PointStyle">psNothing</prop>
								</obj>
								<obj name="PropertyObject" class="GenSampleEditPosition" version="4">
									<prop name="PropertyTypeName">Position</prop>
									<prop name="Position">3</prop>
									<prop name="IsDefault">1</prop>
								</obj>
								<obj name="PropertyObject" class="GenSampleEditReplicate" version="4">
									<prop name="PropertyTypeName">Replicate of</prop>
									<prop name="Position">3</prop>
									<prop name="IsDefault">1</prop>
									<prop name="ReplicateOf">-1</prop>
								</obj>
								<obj name="PropertyObject" class="HTCSampleID" version="4">
									<prop name="PropertyTypeName">Sample ID</prop>
									<prop name="Position">3</prop>
									<prop name="IsDefault">1</prop>
								</obj>
								<obj name="PropertyObject" class="GenSampleEditName" version="4">
									<prop name="PropertyTypeName">Sample Name</prop>
									<prop name="Position">3</prop>
									<prop name="IsDefault">1</prop>
									<prop name="name">Sample 4</prop>
								</obj>
								<obj name="PropertyObject" class="HTCSamplePrepNotes" version="4">
									<prop name="PropertyTypeName">Sample Prep Notes</prop>
									<prop name="Position">3</prop>
									<prop name="IsDefault">1</prop>
								</obj>
								<obj name="PropertyObject" class="GenSampleEditSubset" version="4">
									<prop name="PropertyTypeName">Subsets</prop>
									<prop name="Position">3</prop>
									<prop name="IsDefault">1</prop>
								</obj>
								<obj name="PropertyObject" class="SamplePrefWidth" version="5">
									<prop name="PropertyTypeName">Width</prop>
									<prop name="Position">3</prop>
									<prop name="IsDefault">1</prop>
									<prop name="Width">1</prop>
								</obj>
							</list>
						</obj>
					</obj>
					<obj name="item" class="SamplePropInfo" version="1">
						<obj name="ChannelProperties" class="ChanPropList" version="2">
							<obj name="ChannelProperties" class="EMList" version="1">
								<list name="emlist" count="2">
									<obj name="item" class="PropertyList" version="1">
										<list name="emlist" count="12">
											<obj name="PropertyObject" class="RQSampleTargetProperty" version="4">
												<prop name="PropertyTypeName">Combined Sample and Target Type</prop>
												<prop name="Position">4</prop>
												<prop name="IsDefault">0</prop>
												<obj name="ChannelProp" class="ChannelProperty" version="1">
													<prop name="ChannelIdx">0</prop>
												</obj>
											</obj>
											<obj name="PropertyObject" class="QuantConcProperty" version="4">
												<prop name="PropertyTypeName">Concentration</prop>
												<prop name="Position">4</prop>
												<prop name="IsDefault">1</prop>
												<prop name="Concentration">0</prop>
												<obj name="ChannelProp" class="ChannelProperty" version="1">
													<prop name="ChannelIdx">0</prop>
												</obj>
												<prop name="ReadOnly">1</prop>
											</obj>
											<obj name="PropertyObject" class="QuantCpHighProp" version="4">
												<prop name="PropertyTypeName">Cp High</prop>
												<prop name="Position">4</prop>
												<prop name="IsDefault">1</prop>
												<prop name="CpRangeHigh">0</prop>
												<obj name="ChannelProp" class="ChannelProperty" version="1">
													<prop name="ChannelIdx">0</prop>
												</obj>
												<prop name="ReadOnly">1</prop>
											</obj>
											<obj name="PropertyObject" class="QuantCpLowProp" version="4">
												<prop name="PropertyTypeName">Cp Low</prop>
												<prop name="Position">4</prop>
												<prop name="IsDefault">1</prop>
												<prop name="CpRangeLow">0</prop>
												<obj name="ChannelProp" class="ChannelProperty" version="1">
													<prop name="ChannelIdx">0</prop>
												</obj>
												<prop name="ReadOnly">1</prop>
											</obj>
											<obj name="PropertyObject" class="RQEffProp" version="4">
												<prop name="PropertyTypeName">Efficiency</prop>
												<prop name="Position">4</prop>
												<prop name="IsDefault">1</prop>
												<prop name="Efficiency">2</prop>
												<obj name="ChannelProp" class="ChannelProperty" version="1">
													<prop name="ChannelIdx">0</prop>
												</obj>
											</obj>
											<obj name="PropertyObject" class="ChannelGenotype" version="4">
												<prop name="PropertyTypeName">Melt Geno Genotype</prop>
												<prop name="Position">4</prop>
												<prop name="IsDefault">1</prop>
												<prop name="ReadOnly">1</prop>
												<obj name="ChannelProp" class="ChannelProperty" version="1">
													<prop name="ChannelIdx">0</prop>
												</obj>
											</obj>
											<obj name="PropertyObject" class="GroupChannelTypeProp" version="4">
												<prop name="PropertyTypeName">Melt Geno Sample Type</prop>
												<prop name="Position">4</prop>
												<prop name="IsDefault">0</prop>
												<prop name="GroupSampleType">mstUnknown</prop>
												<obj name="ChannelProp" class="ChannelProperty" version="1">
													<prop name="ChannelIdx">0</prop>
												</obj>
											</obj>
											<obj name="PropertyObject" class="QuantSampleTypeProperty" version="4">
												<prop name="PropertyTypeName">Quantification Sample Type</prop>
												<prop name="Position">4</prop>
												<prop name="IsDefault">0</prop>
												<prop name="SampleType">qsUnknown</prop>
												<obj name="ChannelProp" class="ChannelProperty" version="1">
													<prop name="ChannelIdx">0</prop>
												</obj>
											</obj>
											<obj name="PropertyObject" class="ChannelGenotype" version="4">
												<prop name="PropertyTypeName">Scanning Genotype</prop>
												<prop name="Position">4</prop>
												<prop name="IsDefault">1</prop>
												<prop name="ReadOnly">1</prop>
												<obj name="ChannelProp" class="ChannelProperty" version="1">
													<prop name="ChannelIdx">0</prop>
												</obj>
											</obj>
											<obj name="PropertyObject" class="GroupChannelTypeProp" version="4">
												<prop name="PropertyTypeName">Scanning Sample Type</prop>
												<prop name="Position">4</prop>
												<prop name="IsDefault">0</prop>
												<prop name="GroupSampleType">mstUnknown</prop>
												<obj name="ChannelProp" class="ChannelProperty" version="1">
													<prop name="ChannelIdx">0</prop>
												</obj>
											</obj>
											<obj name="PropertyObject" class="TargetName" version="4">
												<prop name="PropertyTypeName">Target Name</prop>
												<prop name="Position">4</prop>
												<prop name="IsDefault">1</prop>
												<obj name="ChannelProp" class="ChannelProperty" version="1">
													<prop name="ChannelIdx">0</prop>
												</obj>
											</obj>
											<obj name="PropertyObject" class="RQTargetProperty" version="4">
												<prop name="PropertyTypeName">Target Type</prop>
												<prop name="Position">4</prop>
												<prop name="IsDefault">0</prop>
												<prop name="TargetType">dtNone</prop>
												<obj name="ChannelProp" class="ChannelProperty" version="1">
													<prop name="ChannelIdx">0</prop>
												</obj>
											</obj>
										</list>
									</obj>
									<obj name="item" class="PropertyList" version="1">
										<list name="emlist" count="12">
											<obj name="PropertyObject" class="RQSampleTargetProperty" version="4">
												<prop name="PropertyTypeName">Combined Sample and Target Type</prop>
												<prop name="Position">4</prop>
												<prop name="IsDefault">0</prop>
												<obj name="ChannelProp" class="ChannelProperty" version="1">
													<prop name="ChannelIdx">1</prop>
												</obj>
											</obj>
											<obj name="PropertyObject" class="QuantConcProperty" version="4">
												<prop name="PropertyTypeName">Concentration</prop>
												<prop name="Position">4</prop>
												<prop name="IsDefault">1</prop>
												<prop name="Concentration">0</prop>
												<obj name="ChannelProp" class="ChannelProperty" version="1">
													<prop name="ChannelIdx">1</prop>
												</obj>
												<prop name="ReadOnly">1</prop>
											</obj>
											<obj name="PropertyObject" class="QuantCpHighProp" version="4">
												<prop name="PropertyTypeName">Cp High</prop>
												<prop name="Position">4</prop>
												<prop name="IsDefault">1</prop>
												<prop name="CpRangeHigh">0</prop>
												<obj name="ChannelProp" class="ChannelProperty" version="1">
													<prop name="ChannelIdx">1</prop>
												</obj>
												<prop name="ReadOnly">1</prop>
											</obj>
											<obj name="PropertyObject" class="QuantCpLowProp" version="4">
												<prop name="PropertyTypeName">Cp Low</prop>
												<prop name="Position">4</prop>
												<prop name="IsDefault">1</prop>
												<prop name="CpRangeLow">0</prop>
												<obj name="ChannelProp" class="ChannelProperty" version="1">
													<prop name="ChannelIdx">1</prop>
												</obj>
												<prop name="ReadOnly">1</prop>
											</obj>
											<obj name="PropertyObject" class="RQEffProp" version="4">
												<prop name="PropertyTypeName">Efficiency</prop>
												<prop name="Position">4</prop>
												<prop name="IsDefault">1</prop>
												<prop name="Efficiency">2</prop>
												<obj name="ChannelProp" class="ChannelProperty" version="1">
													<prop name="ChannelIdx">1</prop>
												</obj>
											</obj>
											<obj name="PropertyObject" class="ChannelGenotype" version="4">
												<prop name="PropertyTypeName">Melt Geno Genotype</prop>
												<prop name="Position">4</prop>
												<prop name="IsDefault">1</prop>
												<prop name="ReadOnly">1</prop>
												<obj name="ChannelProp" class="ChannelProperty" version="1">
													<prop name="ChannelIdx">1</prop>
												</obj>
											</obj>
											<obj name="PropertyObject" class="GroupChannelTypeProp" version="4">
												<prop name="PropertyTypeName">Melt Geno Sample Type</prop>
												<prop name="Position">4</prop>
												<prop name="IsDefault">0</prop>
												<prop name="GroupSampleType">mstUnknown</prop>
												<obj name="ChannelProp" class="ChannelProperty" version="1">
													<prop name="ChannelIdx">1</prop>
												</obj>
											</obj>
											<obj name="PropertyObject" class="QuantSampleTypeProperty" version="4">
												<prop name="PropertyTypeName">Quantification Sample Type</prop>
												<prop name="Position">4</prop>
												<prop name="IsDefault">0</prop>
												<prop name="SampleType">qsUnknown</prop>
												<obj name="ChannelProp" class="ChannelProperty" version="1">
													<prop name="ChannelIdx">1</prop>
												</obj>
											</obj>
											<obj name="PropertyObject" class="ChannelGenotype" version="4">
												<prop name="PropertyTypeName">Scanning Genotype</prop>
												<prop name="Position">4</prop>
												<prop name="IsDefault">1</prop>
												<prop name="ReadOnly">1</prop>
												<obj name="ChannelProp" class="ChannelProperty" version="1">
													<prop name="ChannelIdx">1</prop>
												</obj>
											</obj>
											<obj name="PropertyObject" class="GroupChannelTypeProp" version="4">
												<prop name="PropertyTypeName">Scanning Sample Type</prop>
												<prop name="Position">4</prop>
												<prop name="IsDefault">0</prop>
												<prop name="GroupSampleType">mstUnknown</prop>
												<obj name="ChannelProp" class="ChannelProperty" version="1">
													<prop name="ChannelIdx">1</prop>
												</obj>
											</obj>
											<obj name="PropertyObject" class="TargetName" version="4">
												<prop name="PropertyTypeName">Target Name</prop>
												<prop name="Position">4</prop>
												<prop name="IsDefault">1</prop>
												<obj name="ChannelProp" class="ChannelProperty" version="1">
													<prop name="ChannelIdx">1</prop>
												</obj>
											</obj>
											<obj name="PropertyObject" class="RQTargetProperty" version="4">
												<prop name="PropertyTypeName">Target Type</prop>
												<prop name="Position">4</prop>
												<prop name="IsDefault">0</prop>
												<prop name="TargetType">dtNone</prop>
												<obj name="ChannelProp" class="ChannelProperty" version="1">
													<prop name="ChannelIdx">1</prop>
												</obj>
											</obj>
										</list>
									</obj>
								</list>
							</obj>
						</obj>
						<prop name="ChannelPropertyCount">1</prop>
						<prop name="ContainerPosition">4</prop>
						<prop name="HasSampleProperties">1</prop>
						<obj name="SampleProperties" class="PropertyList" version="1">
							<list name="emlist" count="14">
								<obj name="PropertyObject" class="SamplePrefColor" version="4">
									<prop name="PropertyTypeName">Color</prop>
									<prop name="Position">4</prop>
									<prop name="IsDefault">0</prop>
									<prop name="Color">clGray</prop>
								</obj>
								<obj name="PropertyObject" class="DominantChannelProp" version="4">
									<prop name="PropertyTypeName">Dominant Channel</prop>
									<prop name="Position">4</prop>
									<prop name="IsDefault">0</prop>
									<prop name="DominantChannel">0</prop>
								</obj>
								<obj name="PropertyObject" class="Genotype" version="4">
									<prop name="PropertyTypeName">EndPt Genotype</prop>
									<prop name="Position">4</prop>
									<prop name="IsDefault">1</prop>
									<prop name="ReadOnly">1</prop>
								</obj>
								<obj name="PropertyObject" class="GroupingSample" version="4">
									<prop name="PropertyTypeName">EndPt Sample Type</prop>
									<prop name="Position">4</prop>
									<prop name="IsDefault">0</prop>
									<prop name="GroupSampleType">mstUnknown</prop>
								</obj>
								<obj name="PropertyObject" class="SamplePrefLineStyle" version="4">
									<prop name="PropertyTypeName">Line Style</prop>
									<prop name="Position">4</prop>
									<prop name="IsDefault">0</prop>
									<prop name="LineStyle">psSolid</prop>
								</obj>
								<obj name="PropertyObject" class="GenSampleEditNotes" version="4">
									<prop name="PropertyTypeName">Notes</prop>
									<prop name="Position">4</prop>
									<prop name="IsDefault">1</prop>
								</obj>
								<obj name="PropertyObject" class="SamplePrefPointStyle" version="4">
									<prop name="PropertyTypeName">Point Style</prop>
									<prop name="Position">4</prop>
									<prop name="IsDefault">0</prop>
									<prop name="PointStyle">psNothing</prop>
								</obj>
								<obj name="PropertyObject" class="GenSampleEditPosition" version="4">
									<prop name="PropertyTypeName">Position</prop>
									<prop name="Position">4</prop>
									<prop name="IsDefault">1</prop>
								</obj>
								<obj name="PropertyObject" class="GenSampleEditReplicate" version="4">
									<prop name="PropertyTypeName">Replicate of</prop>
									<prop name="Position">4</prop>
									<prop name="IsDefault">1</prop>
									<prop name="ReplicateOf">-1</prop>
								</obj>
								<obj name="PropertyObject" class="HTCSampleID" version="4">
									<prop name="PropertyTypeName">Sample ID</prop>
									<prop name="Position">4</prop>
									<prop name="IsDefault">1</prop>
								</obj>
								<obj name="PropertyObject" class="GenSampleEditName" version="4">
									<prop name="PropertyTypeName">Sample Name</prop>
									<prop name="Position">4</prop>
									<prop name="IsDefault">1</prop>
									<prop name="name">Sample 5</prop>
								</obj>
								<obj name="PropertyObject" class="HTCSamplePrepNotes" version="4">
									<prop name="PropertyTypeName">Sample Prep Notes</prop>
									<prop name="Position">4</prop>
									<prop name="IsDefault">1</prop>
								</obj>
								<obj name="PropertyObject" class="GenSampleEditSubset" version="4">
									<prop name="PropertyTypeName">Subsets</prop>
									<prop name="Position">4</prop>
									<prop name="IsDefault">1</prop>
								</obj>
								<obj name="PropertyObject" class="SamplePrefWidth" version="5">
									<prop name="PropertyTypeName">Width</prop>
									<prop name="Position">4</prop>
									<prop name="IsDefault">1</prop>
									<prop name="Width">1</prop>
								</obj>
							</list>
						</obj>
					</obj>
					<obj name="item" class="SamplePropInfo" version="1">
						<obj name="ChannelProperties" class="ChanPropList" version="2">
							<obj name="ChannelProperties" class="EMList" version="1">
								<list name="emlist" count="2">
									<obj name="item" class="PropertyList" version="1">
										<list name="emlist" count="12">
											<obj name="PropertyObject" class="RQSampleTargetProperty" version="4">
												<prop name="PropertyTypeName">Combined Sample and Target Type</prop>
												<prop name="Position">5</prop>
												<prop name="IsDefault">0</prop>
												<obj name="ChannelProp" class="ChannelProperty" version="1">
													<prop name="ChannelIdx">0</prop>
												</obj>
											</obj>
											<obj name="PropertyObject" class="QuantConcProperty" version="4">
												<prop name="PropertyTypeName">Concentration</prop>
												<prop name="Position">5</prop>
												<prop name="IsDefault">1</prop>
												<prop name="Concentration">0</prop>
												<obj name="ChannelProp" class="ChannelProperty" version="1">
													<prop name="ChannelIdx">0</prop>
												</obj>
												<prop name="ReadOnly">1</prop>
											</obj>
											<obj name="PropertyObject" class="QuantCpHighProp" version="4">
												<prop name="PropertyTypeName">Cp High</prop>
												<prop name="Position">5</prop>
												<prop name="IsDefault">1</prop>
												<prop name="CpRangeHigh">0</prop>
												<obj name="ChannelProp" class="ChannelProperty" version="1">
													<prop name="ChannelIdx">0</prop>
												</obj>
												<prop name="ReadOnly">1</prop>
											</obj>
											<obj name="PropertyObject" class="QuantCpLowProp" version="4">
												<prop name="PropertyTypeName">Cp Low</prop>
												<prop name="Position">5</prop>
												<prop name="IsDefault">1</prop>
												<prop name="CpRangeLow">0</prop>
												<obj name="ChannelProp" class="ChannelProperty" version="1">
													<prop name="ChannelIdx">0</prop>
												</obj>
												<prop name="ReadOnly">1</prop>
											</obj>
											<obj name="PropertyObject" class="RQEffProp" version="4">
												<prop name="PropertyTypeName">Efficiency</prop>
												<prop name="Position">5</prop>
												<prop name="IsDefault">1</prop>
												<prop name="Efficiency">2</prop>
												<obj name="ChannelProp" class="ChannelProperty" version="1">
													<prop name="ChannelIdx">0</prop>
												</obj>
											</obj>
											<obj name="PropertyObject" class="ChannelGenotype" version="4">
												<prop name="PropertyTypeName">Melt Geno Genotype</prop>
												<prop name="Position">5</prop>
												<prop name="IsDefault">1</prop>
												<prop name="ReadOnly">1</prop>
												<obj name="ChannelProp" class="ChannelProperty" version="1">
													<prop name="ChannelIdx">0</prop>
												</obj>
											</obj>
											<obj name="PropertyObject" class="GroupChannelTypeProp" version="4">
												<prop name="PropertyTypeName">Melt Geno Sample Type</prop>
												<prop name="Position">5</prop>
												<prop name="IsDefault">0</prop>
												<prop name="GroupSampleType">mstUnknown</prop>
												<obj name="ChannelProp" class="ChannelProperty" version="1">
													<prop name="ChannelIdx">0</prop>
												</obj>
											</obj>
											<obj name="PropertyObject" class="QuantSampleTypeProperty" version="4">
												<prop name="PropertyTypeName">Quantification Sample Type</prop>
												<prop name="Position">5</prop>
												<prop name="IsDefault">0</prop>
												<prop name="SampleType">qsUnknown</prop>
												<obj name="ChannelProp" class="ChannelProperty" version="1">
													<prop name="ChannelIdx">0</prop>
												</obj>
											</obj>
											<obj name="PropertyObject" class="ChannelGenotype" version="4">
												<prop name="PropertyTypeName">Scanning Genotype</prop>
												<prop name="Position">5</prop>
												<prop name="IsDefault">1</prop>
												<prop name="ReadOnly">1</prop>
												<obj name="ChannelProp" class="ChannelProperty" version="1">
													<prop name="ChannelIdx">0</prop>
												</obj>
											</obj>
											<obj name="PropertyObject" class="GroupChannelTypeProp" version="4">
												<prop name="PropertyTypeName">Scanning Sample Type</prop>
												<prop name="Position">5</prop>
												<prop name="IsDefault">0</prop>
												<prop name="GroupSampleType">mstUnknown</prop>
												<obj name="ChannelProp" class="ChannelProperty" version="1">
													<prop name="ChannelIdx">0</prop>
												</obj>
											</obj>
											<obj name="PropertyObject" class="TargetName" version="4">
												<prop name="PropertyTypeName">Target Name</prop>
												<prop name="Position">5</prop>
												<prop name="IsDefault">1</prop>
												<obj name="ChannelProp" class="ChannelProperty" version="1">
													<prop name="ChannelIdx">0</prop>
												</obj>
											</obj>
											<obj name="PropertyObject" class="RQTargetProperty" version="4">
												<prop name="PropertyTypeName">Target Type</prop>
												<prop name="Position">5</prop>
												<prop name="IsDefault">0</prop>
												<prop name="TargetType">dtNone</prop>
												<obj name="ChannelProp" class="ChannelProperty" version="1">
													<prop name="ChannelIdx">0</prop>
												</obj>
											</obj>
										</list>
									</obj>
									<obj name="item" class="PropertyList" version="1">
										<list name="emlist" count="12">
											<obj name="PropertyObject" class="RQSampleTargetProperty" version="4">
												<prop name="PropertyTypeName">Combined Sample and Target Type</prop>
												<prop name="Position">5</prop>
												<prop name="IsDefault">0</prop>
												<obj name="ChannelProp" class="ChannelProperty" version="1">
													<prop name="ChannelIdx">1</prop>
												</obj>
											</obj>
											<obj name="PropertyObject" class="QuantConcProperty" version="4">
												<prop name="PropertyTypeName">Concentration</prop>
												<prop name="Position">5</prop>
												<prop name="IsDefault">1</prop>
												<prop name="Concentration">0</prop>
												<obj name="ChannelProp" class="ChannelProperty" version="1">
													<prop name="ChannelIdx">1</prop>
												</obj>
												<prop name="ReadOnly">1</prop>
											</obj>
											<obj name="PropertyObject" class="QuantCpHighProp" version="4">
												<prop name="PropertyTypeName">Cp High</prop>
												<prop name="Position">5</prop>
												<prop name="IsDefault">1</prop>
												<prop name="CpRangeHigh">0</prop>
												<obj name="ChannelProp" class="ChannelProperty" version="1">
													<prop name="ChannelIdx">1</prop>
												</obj>
												<prop name="ReadOnly">1</prop>
											</obj>
											<obj name="PropertyObject" class="QuantCpLowProp" version="4">
												<prop name="PropertyTypeName">Cp Low</prop>
												<prop name="Position">5</prop>
												<prop name="IsDefault">1</prop>
												<prop name="CpRangeLow">0</prop>
												<obj name="ChannelProp" class="ChannelProperty" version="1">
													<prop name="ChannelIdx">1</prop>
												</obj>
												<prop name="ReadOnly">1</prop>
											</obj>
											<obj name="PropertyObject" class="RQEffProp" version="4">
												<prop name="PropertyTypeName">Efficiency</prop>
												<prop name="Position">5</prop>
												<prop name="IsDefault">1</prop>
												<prop name="Efficiency">2</prop>
												<obj name="ChannelProp" class="ChannelProperty" version="1">
													<prop name="ChannelIdx">1</prop>
												</obj>
											</obj>
											<obj name="PropertyObject" class="ChannelGenotype" version="4">
												<prop name="PropertyTypeName">Melt Geno Genotype</prop>
												<prop name="Position">5</prop>
												<prop name="IsDefault">1</prop>
												<prop name="ReadOnly">1</prop>
												<obj name="ChannelProp" class="ChannelProperty" version="1">
													<prop name="ChannelIdx">1</prop>
												</obj>
											</obj>
											<obj name="PropertyObject" class="GroupChannelTypeProp" version="4">
												<prop name="PropertyTypeName">Melt Geno Sample Type</prop>
												<prop name="Position">5</prop>
												<prop name="IsDefault">0</prop>
												<prop name="GroupSampleType">mstUnknown</prop>
												<obj name="ChannelProp" class="ChannelProperty" version="1">
													<prop name="ChannelIdx">1</prop>
												</obj>
											</obj>
											<obj name="PropertyObject" class="QuantSampleTypeProperty" version="4">
												<prop name="PropertyTypeName">Quantification Sample Type</prop>
												<prop name="Position">5</prop>
												<prop name="IsDefault">0</prop>
												<prop name="SampleType">qsUnknown</prop>
												<obj name="ChannelProp" class="ChannelProperty" version="1">
													<prop name="ChannelIdx">1</prop>
												</obj>
											</obj>
											<obj name="PropertyObject" class="ChannelGenotype" version="4">
												<prop name="PropertyTypeName">Scanning Genotype</prop>
												<prop name="Position">5</prop>
												<prop name="IsDefault">1</prop>
												<prop name="ReadOnly">1</prop>
												<obj name="ChannelProp" class="ChannelProperty" version="1">
													<prop name="ChannelIdx">1</prop>
												</obj>
											</obj>
											<obj name="PropertyObject" class="GroupChannelTypeProp" version="4">
												<prop name="PropertyTypeName">Scanning Sample Type</prop>
												<prop name="Position">5</prop>
												<prop name="IsDefault">0</prop>
												<prop name="GroupSampleType">mstUnknown</prop>
												<obj name="ChannelProp" class="ChannelProperty" version="1">
													<prop name="ChannelIdx">1</prop>
												</obj>
											</obj>
											<obj name="PropertyObject" class="TargetName" version="4">
												<prop name="PropertyTypeName">Target Name</prop>
												<prop name="Position">5</prop>
												<prop name="IsDefault">1</prop>
												<obj name="ChannelProp" class="ChannelProperty" version="1">
													<prop name="ChannelIdx">1</prop>
												</obj>
											</obj>
											<obj name="PropertyObject" class="RQTargetProperty" version="4">
												<prop name="PropertyTypeName">Target Type</prop>
												<prop name="Position">5</prop>
												<prop name="IsDefault">0</prop>
												<prop name="TargetType">dtNone</prop>
												<obj name="ChannelProp" class="ChannelProperty" version="1">
													<prop name="ChannelIdx">1</prop>
												</obj>
											</obj>
										</list>
									</obj>
								</list>
							</obj>
						</obj>
						<prop name="ChannelPropertyCount">1</prop>
						<prop name="ContainerPosition">5</prop>
						<prop name="HasSampleProperties">1</prop>
						<obj name="SampleProperties" class="PropertyList" version="1">
							<list name="emlist" count="14">
								<obj name="PropertyObject" class="SamplePrefColor" version="4">
									<prop name="PropertyTypeName">Color</prop>
									<prop name="Position">5</prop>
									<prop name="IsDefault">0</prop>
									<prop name="Color">$0012D7FA</prop>
								</obj>
								<obj name="PropertyObject" class="DominantChannelProp" version="4">
									<prop name="PropertyTypeName">Dominant Channel</prop>
									<prop name="Position">5</prop>
									<prop name="IsDefault">0</prop>
									<prop name="DominantChannel">0</prop>
								</obj>
								<obj name="PropertyObject" class="Genotype" version="4">
									<prop name="PropertyTypeName">EndPt Genotype</prop>
									<prop name="Position">5</prop>
									<prop name="IsDefault">1</prop>
									<prop name="ReadOnly">1</prop>
								</obj>
								<obj name="PropertyObject" class="GroupingSample" version="4">
									<prop name="PropertyTypeName">EndPt Sample Type</prop>
									<prop name="Position">5</prop>
									<prop name="IsDefault">0</prop>
									<prop name="GroupSampleType">mstUnknown</prop>
								</obj>
								<obj name="PropertyObject" class="SamplePrefLineStyle" version="4">
									<prop name="PropertyTypeName">Line Style</prop>
									<prop name="Position">5</prop>
									<prop name="IsDefault">0</prop>
									<prop name="LineStyle">psSolid</prop>
								</obj>
								<obj name="PropertyObject" class="GenSampleEditNotes" version="4">
									<prop name="PropertyTypeName">Notes</prop>
									<prop name="Position">5</prop>
									<prop name="IsDefault">1</prop>
								</obj>
								<obj name="PropertyObject" class="SamplePrefPointStyle" version="4">
									<prop name="PropertyTypeName">Point Style</prop>
									<prop name="Position">5</prop>
									<prop name="IsDefault">0</prop>
									<prop name="PointStyle">psNothing</prop>
								</obj>
								<obj name="PropertyObject" class="GenSampleEditPosition" version="4">
									<prop name="PropertyTypeName">Position</prop>
									<prop name="Position">5</prop>
									<prop name="IsDefault">1</prop>
								</obj>
								<obj name="PropertyObject" class="GenSampleEditReplicate" version="4">
									<prop name="PropertyTypeName">Replicate of</prop>
									<prop name="Position">5</prop>
									<prop name="IsDefault">1</prop>
									<prop name="ReplicateOf">-1</prop>
								</obj>
								<obj name="PropertyObject" class="HTCSampleID" version="4">
									<prop name="PropertyTypeName">Sample ID</prop>
									<prop name="Position">5</prop>
									<prop name="IsDefault">1</prop>
								</obj>
								<obj name="PropertyObject" class="GenSampleEditName" version="4">
									<prop name="PropertyTypeName">Sample Name</prop>
									<prop name="Position">5</prop>
									<prop name="IsDefault">1</prop>
									<prop name="name">Sample 6</prop>
								</obj>
								<obj name="PropertyObject" class="HTCSamplePrepNotes" version="4">
									<prop name="PropertyTypeName">Sample Prep Notes</prop>
									<prop name="Position">5</prop>
									<prop name="IsDefault">1</prop>
								</obj>
								<obj name="PropertyObject" class="GenSampleEditSubset" version="4">
									<prop name="PropertyTypeName">Subsets</prop>
									<prop name="Position">5</prop>
									<prop name="IsDefault">1</prop>
								</obj>
								<obj name="PropertyObject" class="SamplePrefWidth" version="5">
									<prop name="PropertyTypeName">Width</prop>
									<prop name="Position">5</prop>
									<prop name="IsDefault">1</prop>
									<prop name="Width">1</prop>
								</obj>
							</list>
						</obj>
					</obj>
					<obj name="item" class="SamplePropInfo" version="1">
						<obj name="ChannelProperties" class="ChanPropList" version="2">
							<obj name="ChannelProperties" class="EMList" version="1">
								<list name="emlist" count="2">
									<obj name="item" class="PropertyList" version="1">
										<list name="emlist" count="12">
											<obj name="PropertyObject" class="RQSampleTargetProperty" version="4">
												<prop name="PropertyTypeName">Combined Sample and Target Type</prop>
												<prop name="Position">6</prop>
												<prop name="IsDefault">0</prop>
												<obj name="ChannelProp" class="ChannelProperty" version="1">
													<prop name="ChannelIdx">0</prop>
												</obj>
											</obj>
											<obj name="PropertyObject" class="QuantConcProperty" version="4">
												<prop name="PropertyTypeName">Concentration</prop>
												<prop name="Position">6</prop>
												<prop name="IsDefault">1</prop>
												<prop name="Concentration">0</prop>
												<obj name="ChannelProp" class="ChannelProperty" version="1">
													<prop name="ChannelIdx">0</prop>
												</obj>
												<prop name="ReadOnly">1</prop>
											</obj>
											<obj name="PropertyObject" class="QuantCpHighProp" version="4">
												<prop name="PropertyTypeName">Cp High</prop>
												<prop name="Position">6</prop>
												<prop name="IsDefault">1</prop>
												<prop name="CpRangeHigh">0</prop>
												<obj name="ChannelProp" class="ChannelProperty" version="1">
													<prop name="ChannelIdx">0</prop>
												</obj>
												<prop name="ReadOnly">1</prop>
											</obj>
											<obj name="PropertyObject" class="QuantCpLowProp" version="4">
												<prop name="PropertyTypeName">Cp Low</prop>
												<prop name="Position">6</prop>
												<prop name="IsDefault">1</prop>
												<prop name="CpRangeLow">0</prop>
												<obj name="ChannelProp" class="ChannelProperty" version="1">
													<prop name="ChannelIdx">0</prop>
												</obj>
												<prop name="ReadOnly">1</prop>
											</obj>
											<obj name="PropertyObject" class="RQEffProp" version="4">
												<prop name="PropertyTypeName">Efficiency</prop>
												<prop name="Position">6</prop>
												<prop name="IsDefault">1</prop>
												<prop name="Efficiency">2</prop>
												<obj name="ChannelProp" class="ChannelProperty" version="1">
													<prop name="ChannelIdx">0</prop>
												</obj>
											</obj>
											<obj name="PropertyObject" class="ChannelGenotype" version="4">
												<prop name="PropertyTypeName">Melt Geno Genotype</prop>
												<prop name="Position">6</prop>
												<prop name="IsDefault">1</prop>
												<prop name="ReadOnly">1</prop>
												<obj name="ChannelProp" class="ChannelProperty" version="1">
													<prop name="ChannelIdx">0</prop>
												</obj>
											</obj>
											<obj name="PropertyObject" class="GroupChannelTypeProp" version="4">
												<prop name="PropertyTypeName">Melt Geno Sample Type</prop>
												<prop name="Position">6</prop>
												<prop name="IsDefault">0</prop>
												<prop name="GroupSampleType">mstUnknown</prop>
												<obj name="ChannelProp" class="ChannelProperty" version="1">
													<prop name="ChannelIdx">0</prop>
												</obj>
											</obj>
											<obj name="PropertyObject" class="QuantSampleTypeProperty" version="4">
												<prop name="PropertyTypeName">Quantification Sample Type</prop>
												<prop name="Position">6</prop>
												<prop name="IsDefault">0</prop>
												<prop name="SampleType">qsUnknown</prop>
												<obj name="ChannelProp" class="ChannelProperty" version="1">
													<prop name="ChannelIdx">0</prop>
												</obj>
											</obj>
											<obj name="PropertyObject" class="ChannelGenotype" version="4">
												<prop name="PropertyTypeName">Scanning Genotype</prop>
												<prop name="Position">6</prop>
												<prop name="IsDefault">1</prop>
												<prop name="ReadOnly">1</prop>
												<obj name="ChannelProp" class="ChannelProperty" version="1">
													<prop name="ChannelIdx">0</prop>
												</obj>
											</obj>
											<obj name="PropertyObject" class="GroupChannelTypeProp" version="4">
												<prop name="PropertyTypeName">Scanning Sample Type</prop>
												<prop name="Position">6</prop>
												<prop name="IsDefault">0</prop>
												<prop name="GroupSampleType">mstUnknown</prop>
												<obj name="ChannelProp" class="ChannelProperty" version="1">
													<prop name="ChannelIdx">0</prop>
												</obj>
											</obj>
											<obj name="PropertyObject" class="TargetName" version="4">
												<prop name="PropertyTypeName">Target Name</prop>
												<prop name="Position">6</prop>
												<prop name="IsDefault">1</prop>
												<obj name="ChannelProp" class="ChannelProperty" version="1">
													<prop name="ChannelIdx">0</prop>
												</obj>
											</obj>
											<obj name="PropertyObject" class="RQTargetProperty" version="4">
												<prop name="PropertyTypeName">Target Type</prop>
												<prop name="Position">6</prop>
												<prop name="IsDefault">0</prop>
												<prop name="TargetType">dtNone</prop>
												<obj name="ChannelProp" class="ChannelProperty" version="1">
													<prop name="ChannelIdx">0</prop>
												</obj>
											</obj>
										</list>
									</obj>
									<obj name="item" class="PropertyList" version="1">
										<list name="emlist" count="12">
											<obj name="PropertyObject" class="RQSampleTargetProperty" version="4">
												<prop name="PropertyTypeName">Combined Sample and Target Type</prop>
												<prop name="Position">6</prop>
												<prop name="IsDefault">0</prop>
												<obj name="ChannelProp" class="ChannelProperty" version="1">
													<prop name="ChannelIdx">1</prop>
												</obj>
											</obj>
											<obj name="PropertyObject" class="QuantConcProperty" version="4">
												<prop name="PropertyTypeName">Concentration</prop>
												<prop name="Position">6</prop>
												<prop name="IsDefault">1</prop>
												<prop name="Concentration">0</prop>
												<obj name="ChannelProp" class="ChannelProperty" version="1">
													<prop name="ChannelIdx">1</prop>
												</obj>
												<prop name="ReadOnly">1</prop>
											</obj>
											<obj name="PropertyObject" class="QuantCpHighProp" version="4">
												<prop name="PropertyTypeName">Cp High</prop>
												<prop name="Position">6</prop>
												<prop name="IsDefault">1</prop>
												<prop name="CpRangeHigh">0</prop>
												<obj name="ChannelProp" class="ChannelProperty" version="1">
													<prop name="ChannelIdx">1</prop>
												</obj>
												<prop name="ReadOnly">1</prop>
											</obj>
											<obj name="PropertyObject" class="QuantCpLowProp" version="4">
												<prop name="PropertyTypeName">Cp Low</prop>
												<prop name="Position">6</prop>
												<prop name="IsDefault">1</prop>
												<prop name="CpRangeLow">0</prop>
												<obj name="ChannelProp" class="ChannelProperty" version="1">
													<prop name="ChannelIdx">1</prop>
												</obj>
												<prop name="ReadOnly">1</prop>
											</obj>
											<obj name="PropertyObject" class="RQEffProp" version="4">
												<prop name="PropertyTypeName">Efficiency</prop>
												<prop name="Position">6</prop>
												<prop name="IsDefault">1</prop>
												<prop name="Efficiency">2</prop>
												<obj name="ChannelProp" class="ChannelProperty" version="1">
													<prop name="ChannelIdx">1</prop>
												</obj>
											</obj>
											<obj name="PropertyObject" class="ChannelGenotype" version="4">
												<prop name="PropertyTypeName">Melt Geno Genotype</prop>
												<prop name="Position">6</prop>
												<prop name="IsDefault">1</prop>
												<prop name="ReadOnly">1</prop>
												<obj name="ChannelProp" class="ChannelProperty" version="1">
													<prop name="ChannelIdx">1</prop>
												</obj>
											</obj>
											<obj name="PropertyObject" class="GroupChannelTypeProp" version="4">
												<prop name="PropertyTypeName">Melt Geno Sample Type</prop>
												<prop name="Position">6</prop>
												<prop name="IsDefault">0</prop>
												<prop name="GroupSampleType">mstUnknown</prop>
												<obj name="ChannelProp" class="ChannelProperty" version="1">
													<prop name="ChannelIdx">1</prop>
												</obj>
											</obj>
											<obj name="PropertyObject" class="QuantSampleTypeProperty" version="4">
												<prop name="PropertyTypeName">Quantification Sample Type</prop>
												<prop name="Position">6</prop>
												<prop name="IsDefault">0</prop>
												<prop name="SampleType">qsUnknown</prop>
												<obj name="ChannelProp" class="ChannelProperty" version="1">
													<prop name="ChannelIdx">1</prop>
												</obj>
											</obj>
											<obj name="PropertyObject" class="ChannelGenotype" version="4">
												<prop name="PropertyTypeName">Scanning Genotype</prop>
												<prop name="Position">6</prop>
												<prop name="IsDefault">1</prop>
												<prop name="ReadOnly">1</prop>
												<obj name="ChannelProp" class="ChannelProperty" version="1">
													<prop name="ChannelIdx">1</prop>
												</obj>
											</obj>
											<obj name="PropertyObject" class="GroupChannelTypeProp" version="4">
												<prop name="PropertyTypeName">Scanning Sample Type</prop>
												<prop name="Position">6</prop>
												<prop name="IsDefault">0</prop>
												<prop name="GroupSampleType">mstUnknown</prop>
												<obj name="ChannelProp" class="ChannelProperty" version="1">
													<prop name="ChannelIdx">1</prop>
												</obj>
											</obj>
											<obj name="PropertyObject" class="TargetName" version="4">
												<prop name="PropertyTypeName">Target Name</prop>
												<prop name="Position">6</prop>
												<prop name="IsDefault">1</prop>
												<obj name="ChannelProp" class="ChannelProperty" version="1">
													<prop name="ChannelIdx">1</prop>
												</obj>
											</obj>
											<obj name="PropertyObject" class="RQTargetProperty" version="4">
												<prop name="PropertyTypeName">Target Type</prop>
												<prop name="Position">6</prop>
												<prop name="IsDefault">0</prop>
												<prop name="TargetType">dtNone</prop>
												<obj name="ChannelProp" class="ChannelProperty" version="1">
													<prop name="ChannelIdx">1</prop>
												</obj>
											</obj>
										</list>
									</obj>
								</list>
							</obj>
						</obj>
						<prop name="ChannelPropertyCount">1</prop>
						<prop name="ContainerPosition">6</prop>
						<prop name="HasSampleProperties">1</prop>
						<obj name="SampleProperties" class="PropertyList" version="1">
							<list name="emlist" count="14">
								<obj name="PropertyObject" class="SamplePrefColor" version="4">
									<prop name="PropertyTypeName">Color</prop>
									<prop name="Position">6</prop>
									<prop name="IsDefault">0</prop>
									<prop name="Color">$00000097</prop>
								</obj>
								<obj name="PropertyObject" class="DominantChannelProp" version="4">
									<prop name="PropertyTypeName">Dominant Channel</prop>
									<prop name="Position">6</prop>
									<prop name="IsDefault">0</prop>
									<prop name="DominantChannel">0</prop>
								</obj>
								<obj name="PropertyObject" class="Genotype" version="4">
									<prop name="PropertyTypeName">EndPt Genotype</prop>
									<prop name="Position">6</prop>
									<prop name="IsDefault">1</prop>
									<prop name="ReadOnly">1</prop>
								</obj>
								<obj name="PropertyObject" class="GroupingSample" version="4">
									<prop name="PropertyTypeName">EndPt Sample Type</prop>
									<prop name="Position">6</prop>
									<prop name="IsDefault">0</prop>
									<prop name="GroupSampleType">mstUnknown</prop>
								</obj>
								<obj name="PropertyObject" class="SamplePrefLineStyle" version="4">
									<prop name="PropertyTypeName">Line Style</prop>
									<prop name="Position">6</prop>
									<prop name="IsDefault">0</prop>
									<prop name="LineStyle">psSolid</prop>
								</obj>
								<obj name="PropertyObject" class="GenSampleEditNotes" version="4">
									<prop name="PropertyTypeName">Notes</prop>
									<prop name="Position">6</prop>
									<prop name="IsDefault">1</prop>
								</obj>
								<obj name="PropertyObject" class="SamplePrefPointStyle" version="4">
									<prop name="PropertyTypeName">Point Style</prop>
									<prop name="Position">6</prop>
									<prop name="IsDefault">0</prop>
									<prop name="PointStyle">psNothing</prop>
								</obj>
								<obj name="PropertyObject" class="GenSampleEditPosition" version="4">
									<prop name="PropertyTypeName">Position</prop>
									<prop name="Position">6</prop>
									<prop name="IsDefault">1</prop>
								</obj>
								<obj name="PropertyObject" class="GenSampleEditReplicate" version="4">
									<prop name="PropertyTypeName">Replicate of</prop>
									<prop name="Position">6</prop>
									<prop name="IsDefault">1</prop>
									<prop name="ReplicateOf">-1</prop>
								</obj>
								<obj name="PropertyObject" class="HTCSampleID" version="4">
									<prop name="PropertyTypeName">Sample ID</prop>
									<prop name="Position">6</prop>
									<prop name="IsDefault">1</prop>
								</obj>
								<obj name="PropertyObject" class="GenSampleEditName" version="4">
									<prop name="PropertyTypeName">Sample Name</prop>
									<prop name="Position">6</prop>
									<prop name="IsDefault">1</prop>
									<prop name="name">Sample 7</prop>
								</obj>
								<obj name="PropertyObject" class="HTCSamplePrepNotes" version="4">
									<prop name="PropertyTypeName">Sample Prep Notes</prop>
									<prop name="Position">6</prop>
									<prop name="IsDefault">1</prop>
								</obj>
								<obj name="PropertyObject" class="GenSampleEditSubset" version="4">
									<prop name="PropertyTypeName">Subsets</prop>
									<prop name="Position">6</prop>
									<prop name="IsDefault">1</prop>
								</obj>
								<obj name="PropertyObject" class="SamplePrefWidth" version="5">
									<prop name="PropertyTypeName">Width</prop>
									<prop name="Position">6</prop>
									<prop name="IsDefault">1</prop>
									<prop name="Width">1</prop>
								</obj>
							</list>
						</obj>
					</obj>
					<obj name="item" class="SamplePropInfo" version="1">
						<obj name="ChannelProperties" class="ChanPropList" version="2">
							<obj name="ChannelProperties" class="EMList" version="1">
								<list name="emlist" count="2">
									<obj name="item" class="PropertyList" version="1">
										<list name="emlist" count="12">
											<obj name="PropertyObject" class="RQSampleTargetProperty" version="4">
												<prop name="PropertyTypeName">Combined Sample and Target Type</prop>
												<prop name="Position">7</prop>
												<prop name="IsDefault">0</prop>
												<obj name="ChannelProp" class="ChannelProperty" version="1">
													<prop name="ChannelIdx">0</prop>
												</obj>
											</obj>
											<obj name="PropertyObject" class="QuantConcProperty" version="4">
												<prop name="PropertyTypeName">Concentration</prop>
												<prop name="Position">7</prop>
												<prop name="IsDefault">1</prop>
												<prop name="Concentration">0</prop>
												<obj name="ChannelProp" class="ChannelProperty" version="1">
													<prop name="ChannelIdx">0</prop>
												</obj>
												<prop name="ReadOnly">1</prop>
											</obj>
											<obj name="PropertyObject" class="QuantCpHighProp" version="4">
												<prop name="PropertyTypeName">Cp High</prop>
												<prop name="Position">7</prop>
												<prop name="IsDefault">1</prop>
												<prop name="CpRangeHigh">0</prop>
												<obj name="ChannelProp" class="ChannelProperty" version="1">
													<prop name="ChannelIdx">0</prop>
												</obj>
												<prop name="ReadOnly">1</prop>
											</obj>
											<obj name="PropertyObject" class="QuantCpLowProp" version="4">
												<prop name="PropertyTypeName">Cp Low</prop>
												<prop name="Position">7</prop>
												<prop name="IsDefault">1</prop>
												<prop name="CpRangeLow">0</prop>
												<obj name="ChannelProp" class="ChannelProperty" version="1">
													<prop name="ChannelIdx">0</prop>
												</obj>
												<prop name="ReadOnly">1</prop>
											</obj>
											<obj name="PropertyObject" class="RQEffProp" version="4">
												<prop name="PropertyTypeName">Efficiency</prop>
												<prop name="Position">7</prop>
												<prop name="IsDefault">1</prop>
												<prop name="Efficiency">2</prop>
												<obj name="ChannelProp" class="ChannelProperty" version="1">
													<prop name="ChannelIdx">0</prop>
												</obj>
											</obj>
											<obj name="PropertyObject" class="ChannelGenotype" version="4">
												<prop name="PropertyTypeName">Melt Geno Genotype</prop>
												<prop name="Position">7</prop>
												<prop name="IsDefault">1</prop>
												<prop name="ReadOnly">1</prop>
												<obj name="ChannelProp" class="ChannelProperty" version="1">
													<prop name="ChannelIdx">0</prop>
												</obj>
											</obj>
											<obj name="PropertyObject" class="GroupChannelTypeProp" version="4">
												<prop name="PropertyTypeName">Melt Geno Sample Type</prop>
												<prop name="Position">7</prop>
												<prop name="IsDefault">0</prop>
												<prop name="GroupSampleType">mstUnknown</prop>
												<obj name="ChannelProp" class="ChannelProperty" version="1">
													<prop name="ChannelIdx">0</prop>
												</obj>
											</obj>
											<obj name="PropertyObject" class="QuantSampleTypeProperty" version="4">
												<prop name="PropertyTypeName">Quantification Sample Type</prop>
												<prop name="Position">7</prop>
												<prop name="IsDefault">0</prop>
												<prop name="SampleType">qsUnknown</prop>
												<obj name="ChannelProp" class="ChannelProperty" version="1">
													<prop name="ChannelIdx">0</prop>
												</obj>
											</obj>
											<obj name="PropertyObject" class="ChannelGenotype" version="4">
												<prop name="PropertyTypeName">Scanning Genotype</prop>
												<prop name="Position">7</prop>
												<prop name="IsDefault">1</prop>
												<prop name="ReadOnly">1</prop>
												<obj name="ChannelProp" class="ChannelProperty" version="1">
													<prop name="ChannelIdx">0</prop>
												</obj>
											</obj>
											<obj name="PropertyObject" class="GroupChannelTypeProp" version="4">
												<prop name="PropertyTypeName">Scanning Sample Type</prop>
												<prop name="Position">7</prop>
												<prop name="IsDefault">0</prop>
												<prop name="GroupSampleType">mstUnknown</prop>
												<obj name="ChannelProp" class="ChannelProperty" version="1">
													<prop name="ChannelIdx">0</prop>
												</obj>
											</obj>
											<obj name="PropertyObject" class="TargetName" version="4">
												<prop name="PropertyTypeName">Target Name</prop>
												<prop name="Position">7</prop>
												<prop name="IsDefault">1</prop>
												<obj name="ChannelProp" class="ChannelProperty" version="1">
													<prop name="ChannelIdx">0</prop>
												</obj>
											</obj>
											<obj name="PropertyObject" class="RQTargetProperty" version="4">
												<prop name="PropertyTypeName">Target Type</prop>
												<prop name="Position">7</prop>
												<prop name="IsDefault">0</prop>
												<prop name="TargetType">dtNone</prop>
												<obj name="ChannelProp" class="ChannelProperty" version="1">
													<prop name="ChannelIdx">0</prop>
												</obj>
											</obj>
										</list>
									</obj>
									<obj name="item" class="PropertyList" version="1">
										<list name="emlist" count="12">
											<obj name="PropertyObject" class="RQSampleTargetProperty" version="4">
												<prop name="PropertyTypeName">Combined Sample and Target Type</prop>
												<prop name="Position">7</prop>
												<prop name="IsDefault">0</prop>
												<obj name="ChannelProp" class="ChannelProperty" version="1">
													<prop name="ChannelIdx">1</prop>
												</obj>
											</obj>
											<obj name="PropertyObject" class="QuantConcProperty" version="4">
												<prop name="PropertyTypeName">Concentration</prop>
												<prop name="Position">7</prop>
												<prop name="IsDefault">1</prop>
												<prop name="Concentration">0</prop>
												<obj name="ChannelProp" class="ChannelProperty" version="1">
													<prop name="ChannelIdx">1</prop>
												</obj>
												<prop name="ReadOnly">1</prop>
											</obj>
											<obj name="PropertyObject" class="QuantCpHighProp" version="4">
												<prop name="PropertyTypeName">Cp High</prop>
												<prop name="Position">7</prop>
												<prop name="IsDefault">1</prop>
												<prop name="CpRangeHigh">0</prop>
												<obj name="ChannelProp" class="ChannelProperty" version="1">
													<prop name="ChannelIdx">1</prop>
												</obj>
												<prop name="ReadOnly">1</prop>
											</obj>
											<obj name="PropertyObject" class="QuantCpLowProp" version="4">
												<prop name="PropertyTypeName">Cp Low</prop>
												<prop name="Position">7</prop>
												<prop name="IsDefault">1</prop>
												<prop name="CpRangeLow">0</prop>
												<obj name="ChannelProp" class="ChannelProperty" version="1">
													<prop name="ChannelIdx">1</prop>
												</obj>
												<prop name="ReadOnly">1</prop>
											</obj>
											<obj name="PropertyObject" class="RQEffProp" version="4">
												<prop name="PropertyTypeName">Efficiency</prop>
												<prop name="Position">7</prop>
												<prop name="IsDefault">1</prop>
												<prop name="Efficiency">2</prop>
												<obj name="ChannelProp" class="ChannelProperty" version="1">
													<prop name="ChannelIdx">1</prop>
												</obj>
											</obj>
											<obj name="PropertyObject" class="ChannelGenotype" version="4">
												<prop name="PropertyTypeName">Melt Geno Genotype</prop>
												<prop name="Position">7</prop>
												<prop name="IsDefault">1</prop>
												<prop name="ReadOnly">1</prop>
												<obj name="ChannelProp" class="ChannelProperty" version="1">
													<prop name="ChannelIdx">1</prop>
												</obj>
											</obj>
											<obj name="PropertyObject" class="GroupChannelTypeProp" version="4">
												<prop name="PropertyTypeName">Melt Geno Sample Type</prop>
												<prop name="Position">7</prop>
												<prop name="IsDefault">0</prop>
												<prop name="GroupSampleType">mstUnknown</prop>
												<obj name="ChannelProp" class="ChannelProperty" version="1">
													<prop name="ChannelIdx">1</prop>
												</obj>
											</obj>
											<obj name="PropertyObject" class="QuantSampleTypeProperty" version="4">
												<prop name="PropertyTypeName">Quantification Sample Type</prop>
												<prop name="Position">7</prop>
												<prop name="IsDefault">0</prop>
												<prop name="SampleType">qsUnknown</prop>
												<obj name="ChannelProp" class="ChannelProperty" version="1">
													<prop name="ChannelIdx">1</prop>
												</obj>
											</obj>
											<obj name="PropertyObject" class="ChannelGenotype" version="4">
												<prop name="PropertyTypeName">Scanning Genotype</prop>
												<prop name="Position">7</prop>
												<prop name="IsDefault">1</prop>
												<prop name="ReadOnly">1</prop>
												<obj name="ChannelProp" class="ChannelProperty" version="1">
													<prop name="ChannelIdx">1</prop>
												</obj>
											</obj>
											<obj name="PropertyObject" class="GroupChannelTypeProp" version="4">
												<prop name="PropertyTypeName">Scanning Sample Type</prop>
												<prop name="Position">7</prop>
												<prop name="IsDefault">0</prop>
												<prop name="GroupSampleType">mstUnknown</prop>
												<obj name="ChannelProp" class="ChannelProperty" version="1">
													<prop name="ChannelIdx">1</prop>
												</obj>
											</obj>
											<obj name="PropertyObject" class="TargetName" version="4">
												<prop name="PropertyTypeName">Target Name</prop>
												<prop name="Position">7</prop>
												<prop name="IsDefault">1</prop>
												<obj name="ChannelProp" class="ChannelProperty" version="1">
													<prop name="ChannelIdx">1</prop>
												</obj>
											</obj>
											<obj name="PropertyObject" class="RQTargetProperty" version="4">
												<prop name="PropertyTypeName">Target Type</prop>
												<prop name="Position">7</prop>
												<prop name="IsDefault">0</prop>
												<prop name="TargetType">dtNone</prop>
												<obj name="ChannelProp" class="ChannelProperty" version="1">
													<prop name="ChannelIdx">1</prop>
												</obj>
											</obj>
										</list>
									</obj>
								</list>
							</obj>
						</obj>
						<prop name="ChannelPropertyCount">1</prop>
						<prop name="ContainerPosition">7</prop>
						<prop name="HasSampleProperties">1</prop>
						<obj name="SampleProperties" class="PropertyList" version="1">
							<list name="emlist" count="14">
								<obj name="PropertyObject" class="SamplePrefColor" version="4">
									<prop name="PropertyTypeName">Color</prop>
									<prop name="Position">7</prop>
									<prop name="IsDefault">0</prop>
									<prop name="Color">$00FFFF0F</prop>
								</obj>
								<obj name="PropertyObject" class="DominantChannelProp" version="4">
									<prop name="PropertyTypeName">Dominant Channel</prop>
									<prop name="Position">7</prop>
									<prop name="IsDefault">0</prop>
									<prop name="DominantChannel">0</prop>
								</obj>
								<obj name="PropertyObject" class="Genotype" version="4">
									<prop name="PropertyTypeName">EndPt Genotype</prop>
									<prop name="Position">7</prop>
									<prop name="IsDefault">1</prop>
									<prop name="ReadOnly">1</prop>
								</obj>
								<obj name="PropertyObject" class="GroupingSample" version="4">
									<prop name="PropertyTypeName">EndPt Sample Type</prop>
									<prop name="Position">7</prop>
									<prop name="IsDefault">0</prop>
									<prop name="GroupSampleType">mstUnknown</prop>
								</obj>
								<obj name="PropertyObject" class="SamplePrefLineStyle" version="4">
									<prop name="PropertyTypeName">Line Style</prop>
									<prop name="Position">7</prop>
									<prop name="IsDefault">0</prop>
									<prop name="LineStyle">psSolid</prop>
								</obj>
								<obj name="PropertyObject" class="GenSampleEditNotes" version="4">
									<prop name="PropertyTypeName">Notes</prop>
									<prop name="Position">7</prop>
									<prop name="IsDefault">1</prop>
								</obj>
								<obj name="PropertyObject" class="SamplePrefPointStyle" version="4">
									<prop name="PropertyTypeName">Point Style</prop>
									<prop name="Position">7</prop>
									<prop name="IsDefault">0</prop>
									<prop name="PointStyle">psNothing</prop>
								</obj>
								<obj name="PropertyObject" class="GenSampleEditPosition" version="4">
									<prop name="PropertyTypeName">Position</prop>
									<prop name="Position">7</prop>
									<prop name="IsDefault">1</prop>
								</obj>
								<obj name="PropertyObject" class="GenSampleEditReplicate" version="4">
									<prop name="PropertyTypeName">Replicate of</prop>
									<prop name="Position">7</prop>
									<prop name="IsDefault">1</prop>
									<prop name="ReplicateOf">-1</prop>
								</obj>
								<obj name="PropertyObject" class="HTCSampleID" version="4">
									<prop name="PropertyTypeName">Sample ID</prop>
									<prop name="Position">7</prop>
									<prop name="IsDefault">1</prop>
								</obj>
								<obj name="PropertyObject" class="GenSampleEditName" version="4">
									<prop name="PropertyTypeName">Sample Name</prop>
									<prop name="Position">7</prop>
									<prop name="IsDefault">1</prop>
									<prop name="name">Sample 8</prop>
								</obj>
								<obj name="PropertyObject" class="HTCSamplePrepNotes" version="4">
									<prop name="PropertyTypeName">Sample Prep Notes</prop>
									<prop name="Position">7</prop>
									<prop name="IsDefault">1</prop>
								</obj>
								<obj name="PropertyObject" class="GenSampleEditSubset" version="4">
									<prop name="PropertyTypeName">Subsets</prop>
									<prop name="Position">7</prop>
									<prop name="IsDefault">1</prop>
								</obj>
								<obj name="PropertyObject" class="SamplePrefWidth" version="5">
									<prop name="PropertyTypeName">Width</prop>
									<prop name="Position">7</prop>
									<prop name="IsDefault">1</prop>
									<prop name="Width">1</prop>
								</obj>
							</list>
						</obj>
					</obj>
					<obj name="item" class="SamplePropInfo" version="1">
						<obj name="ChannelProperties" class="ChanPropList" version="2">
							<obj name="ChannelProperties" class="EMList" version="1">
								<list name="emlist" count="2">
									<obj name="item" class="PropertyList" version="1">
										<list name="emlist" count="12">
											<obj name="PropertyObject" class="RQSampleTargetProperty" version="4">
												<prop name="PropertyTypeName">Combined Sample and Target Type</prop>
												<prop name="Position">8</prop>
												<prop name="IsDefault">0</prop>
												<obj name="ChannelProp" class="ChannelProperty" version="1">
													<prop name="ChannelIdx">0</prop>
												</obj>
											</obj>
											<obj name="PropertyObject" class="QuantConcProperty" version="4">
												<prop name="PropertyTypeName">Concentration</prop>
												<prop name="Position">8</prop>
												<prop name="IsDefault">1</prop>
												<prop name="Concentration">0</prop>
												<obj name="ChannelProp" class="ChannelProperty" version="1">
													<prop name="ChannelIdx">0</prop>
												</obj>
												<prop name="ReadOnly">1</prop>
											</obj>
											<obj name="PropertyObject" class="QuantCpHighProp" version="4">
												<prop name="PropertyTypeName">Cp High</prop>
												<prop name="Position">8</prop>
												<prop name="IsDefault">1</prop>
												<prop name="CpRangeHigh">0</prop>
												<obj name="ChannelProp" class="ChannelProperty" version="1">
													<prop name="ChannelIdx">0</prop>
												</obj>
												<prop name="ReadOnly">1</prop>
											</obj>
											<obj name="PropertyObject" class="QuantCpLowProp" version="4">
												<prop name="PropertyTypeName">Cp Low</prop>
												<prop name="Position">8</prop>
												<prop name="IsDefault">1</prop>
												<prop name="CpRangeLow">0</prop>
												<obj name="ChannelProp" class="ChannelProperty" version="1">
													<prop name="ChannelIdx">0</prop>
												</obj>
												<prop name="ReadOnly">1</prop>
											</obj>
											<obj name="PropertyObject" class="RQEffProp" version="4">
												<prop name="PropertyTypeName">Efficiency</prop>
												<prop name="Position">8</prop>
												<prop name="IsDefault">1</prop>
												<prop name="Efficiency">2</prop>
												<obj name="ChannelProp" class="ChannelProperty" version="1">
													<prop name="ChannelIdx">0</prop>
												</obj>
											</obj>
											<obj name="PropertyObject" class="ChannelGenotype" version="4">
												<prop name="PropertyTypeName">Melt Geno Genotype</prop>
												<prop name="Position">8</prop>
												<prop name="IsDefault">1</prop>
												<prop name="ReadOnly">1</prop>
												<obj name="ChannelProp" class="ChannelProperty" version="1">
													<prop name="ChannelIdx">0</prop>
												</obj>
											</obj>
											<obj name="PropertyObject" class="GroupChannelTypeProp" version="4">
												<prop name="PropertyTypeName">Melt Geno Sample Type</prop>
												<prop name="Position">8</prop>
												<prop name="IsDefault">0</prop>
												<prop name="GroupSampleType">mstUnknown</prop>
												<obj name="ChannelProp" class="ChannelProperty" version="1">
													<prop name="ChannelIdx">0</prop>
												</obj>
											</obj>
											<obj name="PropertyObject" class="QuantSampleTypeProperty" version="4">
												<prop name="PropertyTypeName">Quantification Sample Type</prop>
												<prop name="Position">8</prop>
												<prop name="IsDefault">0</prop>
												<prop name="SampleType">qsUnknown</prop>
												<obj name="ChannelProp" class="ChannelProperty" version="1">
													<prop name="ChannelIdx">0</prop>
												</obj>
											</obj>
											<obj name="PropertyObject" class="ChannelGenotype" version="4">
												<prop name="PropertyTypeName">Scanning Genotype</prop>
												<prop name="Position">8</prop>
												<prop name="IsDefault">1</prop>
												<prop name="ReadOnly">1</prop>
												<obj name="ChannelProp" class="ChannelProperty" version="1">
													<prop name="ChannelIdx">0</prop>
												</obj>
											</obj>
											<obj name="PropertyObject" class="GroupChannelTypeProp" version="4">
												<prop name="PropertyTypeName">Scanning Sample Type</prop>
												<prop name="Position">8</prop>
												<prop name="IsDefault">0</prop>
												<prop name="GroupSampleType">mstUnknown</prop>
												<obj name="ChannelProp" class="ChannelProperty" version="1">
													<prop name="ChannelIdx">0</prop>
												</obj>
											</obj>
											<obj name="PropertyObject" class="TargetName" version="4">
												<prop name="PropertyTypeName">Target Name</prop>
												<prop name="Position">8</prop>
												<prop name="IsDefault">1</prop>
												<obj name="ChannelProp" class="ChannelProperty" version="1">
													<prop name="ChannelIdx">0</prop>
												</obj>
											</obj>
											<obj name="PropertyObject" class="RQTargetProperty" version="4">
												<prop name="PropertyTypeName">Target Type</prop>
												<prop name="Position">8</prop>
												<prop name="IsDefault">0</prop>
												<prop name="TargetType">dtNone</prop>
												<obj name="ChannelProp" class="ChannelProperty" version="1">
													<prop name="ChannelIdx">0</prop>
												</obj>
											</obj>
										</list>
									</obj>
									<obj name="item" class="PropertyList" version="1">
										<list name="emlist" count="12">
											<obj name="PropertyObject" class="RQSampleTargetProperty" version="4">
												<prop name="PropertyTypeName">Combined Sample and Target Type</prop>
												<prop name="Position">8</prop>
												<prop name="IsDefault">0</prop>
												<obj name="ChannelProp" class="ChannelProperty" version="1">
													<prop name="ChannelIdx">1</prop>
												</obj>
											</obj>
											<obj name="PropertyObject" class="QuantConcProperty" version="4">
												<prop name="PropertyTypeName">Concentration</prop>
												<prop name="Position">8</prop>
												<prop name="IsDefault">1</prop>
												<prop name="Concentration">0</prop>
												<obj name="ChannelProp" class="ChannelProperty" version="1">
													<prop name="ChannelIdx">1</prop>
												</obj>
												<prop name="ReadOnly">1</prop>
											</obj>
											<obj name="PropertyObject" class="QuantCpHighProp" version="4">
												<prop name="PropertyTypeName">Cp High</prop>
												<prop name="Position">8</prop>
												<prop name="IsDefault">1</prop>
												<prop name="CpRangeHigh">0</prop>
												<obj name="ChannelProp" class="ChannelProperty" version="1">
													<prop name="ChannelIdx">1</prop>
												</obj>
												<prop name="ReadOnly">1</prop>
											</obj>
											<obj name="PropertyObject" class="QuantCpLowProp" version="4">
												<prop name="PropertyTypeName">Cp Low</prop>
												<prop name="Position">8</prop>
												<prop name="IsDefault">1</prop>
												<prop name="CpRangeLow">0</prop>
												<obj name="ChannelProp" class="ChannelProperty" version="1">
													<prop name="ChannelIdx">1</prop>
												</obj>
												<prop name="ReadOnly">1</prop>
											</obj>
											<obj name="PropertyObject" class="RQEffProp" version="4">
												<prop name="PropertyTypeName">Efficiency</prop>
												<prop name="Position">8</prop>
												<prop name="IsDefault">1</prop>
												<prop name="Efficiency">2</prop>
												<obj name="ChannelProp" class="ChannelProperty" version="1">
													<prop name="ChannelIdx">1</prop>
												</obj>
											</obj>
											<obj name="PropertyObject" class="ChannelGenotype" version="4">
												<prop name="PropertyTypeName">Melt Geno Genotype</prop>
												<prop name="Position">8</prop>
												<prop name="IsDefault">1</prop>
												<prop name="ReadOnly">1</prop>
												<obj name="ChannelProp" class="ChannelProperty" version="1">
													<prop name="ChannelIdx">1</prop>
												</obj>
											</obj>
											<obj name="PropertyObject" class="GroupChannelTypeProp" version="4">
												<prop name="PropertyTypeName">Melt Geno Sample Type</prop>
												<prop name="Position">8</prop>
												<prop name="IsDefault">0</prop>
												<prop name="GroupSampleType">mstUnknown</prop>
												<obj name="ChannelProp" class="ChannelProperty" version="1">
													<prop name="ChannelIdx">1</prop>
												</obj>
											</obj>
											<obj name="PropertyObject" class="QuantSampleTypeProperty" version="4">
												<prop name="PropertyTypeName">Quantification Sample Type</prop>
												<prop name="Position">8</prop>
												<prop name="IsDefault">0</prop>
												<prop name="SampleType">qsUnknown</prop>
												<obj name="ChannelProp" class="ChannelProperty" version="1">
													<prop name="ChannelIdx">1</prop>
												</obj>
											</obj>
											<obj name="PropertyObject" class="ChannelGenotype" version="4">
												<prop name="PropertyTypeName">Scanning Genotype</prop>
												<prop name="Position">8</prop>
												<prop name="IsDefault">1</prop>
												<prop name="ReadOnly">1</prop>
												<obj name="ChannelProp" class="ChannelProperty" version="1">
													<prop name="ChannelIdx">1</prop>
												</obj>
											</obj>
											<obj name="PropertyObject" class="GroupChannelTypeProp" version="4">
												<prop name="PropertyTypeName">Scanning Sample Type</prop>
												<prop name="Position">8</prop>
												<prop name="IsDefault">0</prop>
												<prop name="GroupSampleType">mstUnknown</prop>
												<obj name="ChannelProp" class="ChannelProperty" version="1">
													<prop name="ChannelIdx">1</prop>
												</obj>
											</obj>
											<obj name="PropertyObject" class="TargetName" version="4">
												<prop name="PropertyTypeName">Target Name</prop>
												<prop name="Position">8</prop>
												<prop name="IsDefault">1</prop>
												<obj name="ChannelProp" class="ChannelProperty" version="1">
													<prop name="ChannelIdx">1</prop>
												</obj>
											</obj>
											<obj name="PropertyObject" class="RQTargetProperty" version="4">
												<prop name="PropertyTypeName">Target Type</prop>
												<prop name="Position">8</prop>
												<prop name="IsDefault">0</prop>
												<prop name="TargetType">dtNone</prop>
												<obj name="ChannelProp" class="ChannelProperty" version="1">
													<prop name="ChannelIdx">1</prop>
												</obj>
											</obj>
										</list>
									</obj>
								</list>
							</obj>
						</obj>
						<prop name="ChannelPropertyCount">1</prop>
						<prop name="ContainerPosition">8</prop>
						<prop name="HasSampleProperties">1</prop>
						<obj name="SampleProperties" class="PropertyList" version="1">
							<list name="emlist" count="14">
								<obj name="PropertyObject" class="SamplePrefColor" version="4">
									<prop name="PropertyTypeName">Color</prop>
									<prop name="Position">8</prop>
									<prop name="IsDefault">0</prop>
									<prop name="Color">$00404000</prop>
								</obj>
								<obj name="PropertyObject" class="DominantChannelProp" version="4">
									<prop name="PropertyTypeName">Dominant Channel</prop>
									<prop name="Position">8</prop>
									<prop name="IsDefault">0</prop>
									<prop name="DominantChannel">0</prop>
								</obj>
								<obj name="PropertyObject" class="Genotype" version="4">
									<prop name="PropertyTypeName">EndPt Genotype</prop>
									<prop name="Position">8</prop>
									<prop name="IsDefault">1</prop>
									<prop name="ReadOnly">1</prop>
								</obj>
								<obj name="PropertyObject" class="GroupingSample" version="4">
									<prop name="PropertyTypeName">EndPt Sample Type</prop>
									<prop name="Position">8</prop>
									<prop name="IsDefault">0</prop>
									<prop name="GroupSampleType">mstUnknown</prop>
								</obj>
								<obj name="PropertyObject" class="SamplePrefLineStyle" version="4">
									<prop name="PropertyTypeName">Line Style</prop>
									<prop name="Position">8</prop>
									<prop name="IsDefault">0</prop>
									<prop name="LineStyle">psSolid</prop>
								</obj>
								<obj name="PropertyObject" class="GenSampleEditNotes" version="4">
									<prop name="PropertyTypeName">Notes</prop>
									<prop name="Position">8</prop>
									<prop name="IsDefault">1</prop>
								</obj>
								<obj name="PropertyObject" class="SamplePrefPointStyle" version="4">
									<prop name="PropertyTypeName">Point Style</prop>
									<prop name="Position">8</prop>
									<prop name="IsDefault">0</prop>
									<prop name="PointStyle">psNothing</prop>
								</obj>
								<obj name="PropertyObject" class="GenSampleEditPosition" version="4">
									<prop name="PropertyTypeName">Position</prop>
									<prop name="Position">8</prop>
									<prop name="IsDefault">1</prop>
								</obj>
								<obj name="PropertyObject" class="GenSampleEditReplicate" version="4">
									<prop name="PropertyTypeName">Replicate of</prop>
									<prop name="Position">8</prop>
									<prop name="IsDefault">1</prop>
									<prop name="ReplicateOf">-1</prop>
								</obj>
								<obj name="PropertyObject" class="HTCSampleID" version="4">
									<prop name="PropertyTypeName">Sample ID</prop>
									<prop name="Position">8</prop>
									<prop name="IsDefault">1</prop>
								</obj>
								<obj name="PropertyObject" class="GenSampleEditName" version="4">
									<prop name="PropertyTypeName">Sample Name</prop>
									<prop name="Position">8</prop>
									<prop name="IsDefault">1</prop>
									<prop name="name">Sample 9</prop>
								</obj>
								<obj name="PropertyObject" class="HTCSamplePrepNotes" version="4">
									<prop name="PropertyTypeName">Sample Prep Notes</prop>
									<prop name="Position">8</prop>
									<prop name="IsDefault">1</prop>
								</obj>
								<obj name="PropertyObject" class="GenSampleEditSubset" version="4">
									<prop name="PropertyTypeName">Subsets</prop>
									<prop name="Position">8</prop>
									<prop name="IsDefault">1</prop>
								</obj>
								<obj name="PropertyObject" class="SamplePrefWidth" version="5">
									<prop name="PropertyTypeName">Width</prop>
									<prop name="Position">8</prop>
									<prop name="IsDefault">1</prop>
									<prop name="Width">1</prop>
								</obj>
							</list>
						</obj>
					</obj>
					<obj name="item" class="SamplePropInfo" version="1">
						<obj name="ChannelProperties" class="ChanPropList" version="2">
							<obj name="ChannelProperties" class="EMList" version="1">
								<list name="emlist" count="2">
									<obj name="item" class="PropertyList" version="1">
										<list name="emlist" count="12">
											<obj name="PropertyObject" class="RQSampleTargetProperty" version="4">
												<prop name="PropertyTypeName">Combined Sample and Target Type</prop>
												<prop name="Position">9</prop>
												<prop name="IsDefault">0</prop>
												<obj name="ChannelProp" class="ChannelProperty" version="1">
													<prop name="ChannelIdx">0</prop>
												</obj>
											</obj>
											<obj name="PropertyObject" class="QuantConcProperty" version="4">
												<prop name="PropertyTypeName">Concentration</prop>
												<prop name="Position">9</prop>
												<prop name="IsDefault">1</prop>
												<prop name="Concentration">0</prop>
												<obj name="ChannelProp" class="ChannelProperty" version="1">
													<prop name="ChannelIdx">0</prop>
												</obj>
												<prop name="ReadOnly">1</prop>
											</obj>
											<obj name="PropertyObject" class="QuantCpHighProp" version="4">
												<prop name="PropertyTypeName">Cp High</prop>
												<prop name="Position">9</prop>
												<prop name="IsDefault">1</prop>
												<prop name="CpRangeHigh">0</prop>
												<obj name="ChannelProp" class="ChannelProperty" version="1">
													<prop name="ChannelIdx">0</prop>
												</obj>
												<prop name="ReadOnly">1</prop>
											</obj>
											<obj name="PropertyObject" class="QuantCpLowProp" version="4">
												<prop name="PropertyTypeName">Cp Low</prop>
												<prop name="Position">9</prop>
												<prop name="IsDefault">1</prop>
												<prop name="CpRangeLow">0</prop>
												<obj name="ChannelProp" class="ChannelProperty" version="1">
													<prop name="ChannelIdx">0</prop>
												</obj>
												<prop name="ReadOnly">1</prop>
											</obj>
											<obj name="PropertyObject" class="RQEffProp" version="4">
												<prop name="PropertyTypeName">Efficiency</prop>
												<prop name="Position">9</prop>
												<prop name="IsDefault">1</prop>
												<prop name="Efficiency">2</prop>
												<obj name="ChannelProp" class="ChannelProperty" version="1">
													<prop name="ChannelIdx">0</prop>
												</obj>
											</obj>
											<obj name="PropertyObject" class="ChannelGenotype" version="4">
												<prop name="PropertyTypeName">Melt Geno Genotype</prop>
												<prop name="Position">9</prop>
												<prop name="IsDefault">1</prop>
												<prop name="ReadOnly">1</prop>
												<obj name="ChannelProp" class="ChannelProperty" version="1">
													<prop name="ChannelIdx">0</prop>
												</obj>
											</obj>
											<obj name="PropertyObject" class="GroupChannelTypeProp" version="4">
												<prop name="PropertyTypeName">Melt Geno Sample Type</prop>
												<prop name="Position">9</prop>
												<prop name="IsDefault">0</prop>
												<prop name="GroupSampleType">mstUnknown</prop>
												<obj name="ChannelProp" class="ChannelProperty" version="1">
													<prop name="ChannelIdx">0</prop>
												</obj>
											</obj>
											<obj name="PropertyObject" class="QuantSampleTypeProperty" version="4">
												<prop name="PropertyTypeName">Quantification Sample Type</prop>
												<prop name="Position">9</prop>
												<prop name="IsDefault">0</prop>
												<prop name="SampleType">qsUnknown</prop>
												<obj name="ChannelProp" class="ChannelProperty" version="1">
													<prop name="ChannelIdx">0</prop>
												</obj>
											</obj>
											<obj name="PropertyObject" class="ChannelGenotype" version="4">
												<prop name="PropertyTypeName">Scanning Genotype</prop>
												<prop name="Position">9</prop>
												<prop name="IsDefault">1</prop>
												<prop name="ReadOnly">1</prop>
												<obj name="ChannelProp" class="ChannelProperty" version="1">
													<prop name="ChannelIdx">0</prop>
												</obj>
											</obj>
											<obj name="PropertyObject" class="GroupChannelTypeProp" version="4">
												<prop name="PropertyTypeName">Scanning Sample Type</prop>
												<prop name="Position">9</prop>
												<prop name="IsDefault">0</prop>
												<prop name="GroupSampleType">mstUnknown</prop>
												<obj name="ChannelProp" class="ChannelProperty" version="1">
													<prop name="ChannelIdx">0</prop>
												</obj>
											</obj>
											<obj name="PropertyObject" class="TargetName" version="4">
												<prop name="PropertyTypeName">Target Name</prop>
												<prop name="Position">9</prop>
												<prop name="IsDefault">1</prop>
												<obj name="ChannelProp" class="ChannelProperty" version="1">
													<prop name="ChannelIdx">0</prop>
												</obj>
											</obj>
											<obj name="PropertyObject" class="RQTargetProperty" version="4">
												<prop name="PropertyTypeName">Target Type</prop>
												<prop name="Position">9</prop>
												<prop name="IsDefault">0</prop>
												<prop name="TargetType">dtNone</prop>
												<obj name="ChannelProp" class="ChannelProperty" version="1">
													<prop name="ChannelIdx">0</prop>
												</obj>
											</obj>
										</list>
									</obj>
									<obj name="item" class="PropertyList" version="1">
										<list name="emlist" count="12">
											<obj name="PropertyObject" class="RQSampleTargetProperty" version="4">
												<prop name="PropertyTypeName">Combined Sample and Target Type</prop>
												<prop name="Position">9</prop>
												<prop name="IsDefault">0</prop>
												<obj name="ChannelProp" class="ChannelProperty" version="1">
													<prop name="ChannelIdx">1</prop>
												</obj>
											</obj>
											<obj name="PropertyObject" class="QuantConcProperty" version="4">
												<prop name="PropertyTypeName">Concentration</prop>
												<prop name="Position">9</prop>
												<prop name="IsDefault">1</prop>
												<prop name="Concentration">0</prop>
												<obj name="ChannelProp" class="ChannelProperty" version="1">
													<prop name="ChannelIdx">1</prop>
												</obj>
												<prop name="ReadOnly">1</prop>
											</obj>
											<obj name="PropertyObject" class="QuantCpHighProp" version="4">
												<prop name="PropertyTypeName">Cp High</prop>
												<prop name="Position">9</prop>
												<prop name="IsDefault">1</prop>
												<prop name="CpRangeHigh">0</prop>
												<obj name="ChannelProp" class="ChannelProperty" version="1">
													<prop name="ChannelIdx">1</prop>
												</obj>
												<prop name="ReadOnly">1</prop>
											</obj>
											<obj name="PropertyObject" class="QuantCpLowProp" version="4">
												<prop name="PropertyTypeName">Cp Low</prop>
												<prop name="Position">9</prop>
												<prop name="IsDefault">1</prop>
												<prop name="CpRangeLow">0</prop>
												<obj name="ChannelProp" class="ChannelProperty" version="1">
													<prop name="ChannelIdx">1</prop>
												</obj>
												<prop name="ReadOnly">1</prop>
											</obj>
											<obj name="PropertyObject" class="RQEffProp" version="4">
												<prop name="PropertyTypeName">Efficiency</prop>
												<prop name="Position">9</prop>
												<prop name="IsDefault">1</prop>
												<prop name="Efficiency">2</prop>
												<obj name="ChannelProp" class="ChannelProperty" version="1">
													<prop name="ChannelIdx">1</prop>
												</obj>
											</obj>
											<obj name="PropertyObject" class="ChannelGenotype" version="4">
												<prop name="PropertyTypeName">Melt Geno Genotype</prop>
												<prop name="Position">9</prop>
												<prop name="IsDefault">1</prop>
												<prop name="ReadOnly">1</prop>
												<obj name="ChannelProp" class="ChannelProperty" version="1">
													<prop name="ChannelIdx">1</prop>
												</obj>
											</obj>
											<obj name="PropertyObject" class="GroupChannelTypeProp" version="4">
												<prop name="PropertyTypeName">Melt Geno Sample Type</prop>
												<prop name="Position">9</prop>
												<prop name="IsDefault">0</prop>
												<prop name="GroupSampleType">mstUnknown</prop>
												<obj name="ChannelProp" class="ChannelProperty" version="1">
													<prop name="ChannelIdx">1</prop>
												</obj>
											</obj>
											<obj name="PropertyObject" class="QuantSampleTypeProperty" version="4">
												<prop name="PropertyTypeName">Quantification Sample Type</prop>
												<prop name="Position">9</prop>
												<prop name="IsDefault">0</prop>
												<prop name="SampleType">qsUnknown</prop>
												<obj name="ChannelProp" class="ChannelProperty" version="1">
													<prop name="ChannelIdx">1</prop>
												</obj>
											</obj>
											<obj name="PropertyObject" class="ChannelGenotype" version="4">
												<prop name="PropertyTypeName">Scanning Genotype</prop>
												<prop name="Position">9</prop>
												<prop name="IsDefault">1</prop>
												<prop name="ReadOnly">1</prop>
												<obj name="ChannelProp" class="ChannelProperty" version="1">
													<prop name="ChannelIdx">1</prop>
												</obj>
											</obj>
											<obj name="PropertyObject" class="GroupChannelTypeProp" version="4">
												<prop name="PropertyTypeName">Scanning Sample Type</prop>
												<prop name="Position">9</prop>
												<prop name="IsDefault">0</prop>
												<prop name="GroupSampleType">mstUnknown</prop>
												<obj name="ChannelProp" class="ChannelProperty" version="1">
													<prop name="ChannelIdx">1</prop>
												</obj>
											</obj>
											<obj name="PropertyObject" class="TargetName" version="4">
												<prop name="PropertyTypeName">Target Name</prop>
												<prop name="Position">9</prop>
												<prop name="IsDefault">1</prop>
												<obj name="ChannelProp" class="ChannelProperty" version="1">
													<prop name="ChannelIdx">1</prop>
												</obj>
											</obj>
											<obj name="PropertyObject" class="RQTargetProperty" version="4">
												<prop name="PropertyTypeName">Target Type</prop>
												<prop name="Position">9</prop>
												<prop name="IsDefault">0</prop>
												<prop name="TargetType">dtNone</prop>
												<obj name="ChannelProp" class="ChannelProperty" version="1">
													<prop name="ChannelIdx">1</prop>
												</obj>
											</obj>
										</list>
									</obj>
								</list>
							</obj>
						</obj>
						<prop name="ChannelPropertyCount">1</prop>
						<prop name="ContainerPosition">9</prop>
						<prop name="HasSampleProperties">1</prop>
						<obj name="SampleProperties" class="PropertyList" version="1">
							<list name="emlist" count="14">
								<obj name="PropertyObject" class="SamplePrefColor" version="4">
									<prop name="PropertyTypeName">Color</prop>
									<prop name="Position">9</prop>
									<prop name="IsDefault">0</prop>
									<prop name="Color">$004080FF</prop>
								</obj>
								<obj name="PropertyObject" class="DominantChannelProp" version="4">
									<prop name="PropertyTypeName">Dominant Channel</prop>
									<prop name="Position">9</prop>
									<prop name="IsDefault">0</prop>
									<prop name="DominantChannel">0</prop>
								</obj>
								<obj name="PropertyObject" class="Genotype" version="4">
									<prop name="PropertyTypeName">EndPt Genotype</prop>
									<prop name="Position">9</prop>
									<prop name="IsDefault">1</prop>
									<prop name="ReadOnly">1</prop>
								</obj>
								<obj name="PropertyObject" class="GroupingSample" version="4">
									<prop name="PropertyTypeName">EndPt Sample Type</prop>
									<prop name="Position">9</prop>
									<prop name="IsDefault">0</prop>
									<prop name="GroupSampleType">mstUnknown</prop>
								</obj>
								<obj name="PropertyObject" class="SamplePrefLineStyle" version="4">
									<prop name="PropertyTypeName">Line Style</prop>
									<prop name="Position">9</prop>
									<prop name="IsDefault">0</prop>
									<prop name="LineStyle">psSolid</prop>
								</obj>
								<obj name="PropertyObject" class="GenSampleEditNotes" version="4">
									<prop name="PropertyTypeName">Notes</prop>
									<prop name="Position">9</prop>
									<prop name="IsDefault">1</prop>
								</obj>
								<obj name="PropertyObject" class="SamplePrefPointStyle" version="4">
									<prop name="PropertyTypeName">Point Style</prop>
									<prop name="Position">9</prop>
									<prop name="IsDefault">0</prop>
									<prop name="PointStyle">psNothing</prop>
								</obj>
								<obj name="PropertyObject" class="GenSampleEditPosition" version="4">
									<prop name="PropertyTypeName">Position</prop>
									<prop name="Position">9</prop>
									<prop name="IsDefault">1</prop>
								</obj>
								<obj name="PropertyObject" class="GenSampleEditReplicate" version="4">
									<prop name="PropertyTypeName">Replicate of</prop>
									<prop name="Position">9</prop>
									<prop name="IsDefault">1</prop>
									<prop name="ReplicateOf">-1</prop>
								</obj>
								<obj name="PropertyObject" class="HTCSampleID" version="4">
									<prop name="PropertyTypeName">Sample ID</prop>
									<prop name="Position">9</prop>
									<prop name="IsDefault">1</prop>
								</obj>
								<obj name="PropertyObject" class="GenSampleEditName" version="4">
									<prop name="PropertyTypeName">Sample Name</prop>
									<prop name="Position">9</prop>
									<prop name="IsDefault">1</prop>
									<prop name="name">Sample 10</prop>
								</obj>
								<obj name="PropertyObject" class="HTCSamplePrepNotes" version="4">
									<prop name="PropertyTypeName">Sample Prep Notes</prop>
									<prop name="Position">9</prop>
									<prop name="IsDefault">1</prop>
								</obj>
								<obj name="PropertyObject" class="GenSampleEditSubset" version="4">
									<prop name="PropertyTypeName">Subsets</prop>
									<prop name="Position">9</prop>
									<prop name="IsDefault">1</prop>
								</obj>
								<obj name="PropertyObject" class="SamplePrefWidth" version="5">
									<prop name="PropertyTypeName">Width</prop>
									<prop name="Position">9</prop>
									<prop name="IsDefault">1</prop>
									<prop name="Width">1</prop>
								</obj>
							</list>
						</obj>
					</obj>
					<obj name="item" class="SamplePropInfo" version="1">
						<obj name="ChannelProperties" class="ChanPropList" version="2">
							<obj name="ChannelProperties" class="EMList" version="1">
								<list name="emlist" count="2">
									<obj name="item" class="PropertyList" version="1">
										<list name="emlist" count="12">
											<obj name="PropertyObject" class="RQSampleTargetProperty" version="4">
												<prop name="PropertyTypeName">Combined Sample and Target Type</prop>
												<prop name="Position">10</prop>
												<prop name="IsDefault">0</prop>
												<obj name="ChannelProp" class="ChannelProperty" version="1">
													<prop name="ChannelIdx">0</prop>
												</obj>
											</obj>
											<obj name="PropertyObject" class="QuantConcProperty" version="4">
												<prop name="PropertyTypeName">Concentration</prop>
												<prop name="Position">10</prop>
												<prop name="IsDefault">1</prop>
												<prop name="Concentration">0</prop>
												<obj name="ChannelProp" class="ChannelProperty" version="1">
													<prop name="ChannelIdx">0</prop>
												</obj>
												<prop name="ReadOnly">1</prop>
											</obj>
											<obj name="PropertyObject" class="QuantCpHighProp" version="4">
												<prop name="PropertyTypeName">Cp High</prop>
												<prop name="Position">10</prop>
												<prop name="IsDefault">1</prop>
												<prop name="CpRangeHigh">0</prop>
												<obj name="ChannelProp" class="ChannelProperty" version="1">
													<prop name="ChannelIdx">0</prop>
												</obj>
												<prop name="ReadOnly">1</prop>
											</obj>
											<obj name="PropertyObject" class="QuantCpLowProp" version="4">
												<prop name="PropertyTypeName">Cp Low</prop>
												<prop name="Position">10</prop>
												<prop name="IsDefault">1</prop>
												<prop name="CpRangeLow">0</prop>
												<obj name="ChannelProp" class="ChannelProperty" version="1">
													<prop name="ChannelIdx">0</prop>
												</obj>
												<prop name="ReadOnly">1</prop>
											</obj>
											<obj name="PropertyObject" class="RQEffProp" version="4">
												<prop name="PropertyTypeName">Efficiency</prop>
												<prop name="Position">10</prop>
												<prop name="IsDefault">1</prop>
												<prop name="Efficiency">2</prop>
												<obj name="ChannelProp" class="ChannelProperty" version="1">
													<prop name="ChannelIdx">0</prop>
												</obj>
											</obj>
											<obj name="PropertyObject" class="ChannelGenotype" version="4">
												<prop name="PropertyTypeName">Melt Geno Genotype</prop>
												<prop name="Position">10</prop>
												<prop name="IsDefault">1</prop>
												<prop name="ReadOnly">1</prop>
												<obj name="ChannelProp" class="ChannelProperty" version="1">
													<prop name="ChannelIdx">0</prop>
												</obj>
											</obj>
											<obj name="PropertyObject" class="GroupChannelTypeProp" version="4">
												<prop name="PropertyTypeName">Melt Geno Sample Type</prop>
												<prop name="Position">10</prop>
												<prop name="IsDefault">0</prop>
												<prop name="GroupSampleType">mstUnknown</prop>
												<obj name="ChannelProp" class="ChannelProperty" version="1">
													<prop name="ChannelIdx">0</prop>
												</obj>
											</obj>
											<obj name="PropertyObject" class="QuantSampleTypeProperty" version="4">
												<prop name="PropertyTypeName">Quantification Sample Type</prop>
												<prop name="Position">10</prop>
												<prop name="IsDefault">0</prop>
												<prop name="SampleType">qsUnknown</prop>
												<obj name="ChannelProp" class="ChannelProperty" version="1">
													<prop name="ChannelIdx">0</prop>
												</obj>
											</obj>
											<obj name="PropertyObject" class="ChannelGenotype" version="4">
												<prop name="PropertyTypeName">Scanning Genotype</prop>
												<prop name="Position">10</prop>
												<prop name="IsDefault">1</prop>
												<prop name="ReadOnly">1</prop>
												<obj name="ChannelProp" class="ChannelProperty" version="1">
													<prop name="ChannelIdx">0</prop>
												</obj>
											</obj>
											<obj name="PropertyObject" class="GroupChannelTypeProp" version="4">
												<prop name="PropertyTypeName">Scanning Sample Type</prop>
												<prop name="Position">10</prop>
												<prop name="IsDefault">0</prop>
												<prop name="GroupSampleType">mstUnknown</prop>
												<obj name="ChannelProp" class="ChannelProperty" version="1">
													<prop name="ChannelIdx">0</prop>
												</obj>
											</obj>
											<obj name="PropertyObject" class="TargetName" version="4">
												<prop name="PropertyTypeName">Target Name</prop>
												<prop name="Position">10</prop>
												<prop name="IsDefault">1</prop>
												<obj name="ChannelProp" class="ChannelProperty" version="1">
													<prop name="ChannelIdx">0</prop>
												</obj>
											</obj>
											<obj name="PropertyObject" class="RQTargetProperty" version="4">
												<prop name="PropertyTypeName">Target Type</prop>
												<prop name="Position">10</prop>
												<prop name="IsDefault">0</prop>
												<prop name="TargetType">dtNone</prop>
												<obj name="ChannelProp" class="ChannelProperty" version="1">
													<prop name="ChannelIdx">0</prop>
												</obj>
											</obj>
										</list>
									</obj>
									<obj name="item" class="PropertyList" version="1">
										<list name="emlist" count="12">
											<obj name="PropertyObject" class="RQSampleTargetProperty" version="4">
												<prop name="PropertyTypeName">Combined Sample and Target Type</prop>
												<prop name="Position">10</prop>
												<prop name="IsDefault">0</prop>
												<obj name="ChannelProp" class="ChannelProperty" version="1">
													<prop name="ChannelIdx">1</prop>
												</obj>
											</obj>
											<obj name="PropertyObject" class="QuantConcProperty" version="4">
												<prop name="PropertyTypeName">Concentration</prop>
												<prop name="Position">10</prop>
												<prop name="IsDefault">1</prop>
												<prop name="Concentration">0</prop>
												<obj name="ChannelProp" class="ChannelProperty" version="1">
													<prop name="ChannelIdx">1</prop>
												</obj>
												<prop name="ReadOnly">1</prop>
											</obj>
											<obj name="PropertyObject" class="QuantCpHighProp" version="4">
												<prop name="PropertyTypeName">Cp High</prop>
												<prop name="Position">10</prop>
												<prop name="IsDefault">1</prop>
												<prop name="CpRangeHigh">0</prop>
												<obj name="ChannelProp" class="ChannelProperty" version="1">
													<prop name="ChannelIdx">1</prop>
												</obj>
												<prop name="ReadOnly">1</prop>
											</obj>
											<obj name="PropertyObject" class="QuantCpLowProp" version="4">
												<prop name="PropertyTypeName">Cp Low</prop>
												<prop name="Position">10</prop>
												<prop name="IsDefault">1</prop>
												<prop name="CpRangeLow">0</prop>
												<obj name="ChannelProp" class="ChannelProperty" version="1">
													<prop name="ChannelIdx">1</prop>
												</obj>
												<prop name="ReadOnly">1</prop>
											</obj>
											<obj name="PropertyObject" class="RQEffProp" version="4">
												<prop name="PropertyTypeName">Efficiency</prop>
												<prop name="Position">10</prop>
												<prop name="IsDefault">1</prop>
												<prop name="Efficiency">2</prop>
												<obj name="ChannelProp" class="ChannelProperty" version="1">
													<prop name="ChannelIdx">1</prop>
												</obj>
											</obj>
											<obj name="PropertyObject" class="ChannelGenotype" version="4">
												<prop name="PropertyTypeName">Melt Geno Genotype</prop>
												<prop name="Position">10</prop>
												<prop name="IsDefault">1</prop>
												<prop name="ReadOnly">1</prop>
												<obj name="ChannelProp" class="ChannelProperty" version="1">
													<prop name="ChannelIdx">1</prop>
												</obj>
											</obj>
											<obj name="PropertyObject" class="GroupChannelTypeProp" version="4">
												<prop name="PropertyTypeName">Melt Geno Sample Type</prop>
												<prop name="Position">10</prop>
												<prop name="IsDefault">0</prop>
												<prop name="GroupSampleType">mstUnknown</prop>
												<obj name="ChannelProp" class="ChannelProperty" version="1">
													<prop name="ChannelIdx">1</prop>
												</obj>
											</obj>
											<obj name="PropertyObject" class="QuantSampleTypeProperty" version="4">
												<prop name="PropertyTypeName">Quantification Sample Type</prop>
												<prop name="Position">10</prop>
												<prop name="IsDefault">0</prop>
												<prop name="SampleType">qsUnknown</prop>
												<obj name="ChannelProp" class="ChannelProperty" version="1">
													<prop name="ChannelIdx">1</prop>
												</obj>
											</obj>
											<obj name="PropertyObject" class="ChannelGenotype" version="4">
												<prop name="PropertyTypeName">Scanning Genotype</prop>
												<prop name="Position">10</prop>
												<prop name="IsDefault">1</prop>
												<prop name="ReadOnly">1</prop>
												<obj name="ChannelProp" class="ChannelProperty" version="1">
													<prop name="ChannelIdx">1</prop>
												</obj>
											</obj>
											<obj name="PropertyObject" class="GroupChannelTypeProp" version="4">
												<prop name="PropertyTypeName">Scanning Sample Type</prop>
												<prop name="Position">10</prop>
												<prop name="IsDefault">0</prop>
												<prop name="GroupSampleType">mstUnknown</prop>
												<obj name="ChannelProp" class="ChannelProperty" version="1">
													<prop name="ChannelIdx">1</prop>
												</obj>
											</obj>
											<obj name="PropertyObject" class="TargetName" version="4">
												<prop name="PropertyTypeName">Target Name</prop>
												<prop name="Position">10</prop>
												<prop name="IsDefault">1</prop>
												<obj name="ChannelProp" class="ChannelProperty" version="1">
													<prop name="ChannelIdx">1</prop>
												</obj>
											</obj>
											<obj name="PropertyObject" class="RQTargetProperty" version="4">
												<prop name="PropertyTypeName">Target Type</prop>
												<prop name="Position">10</prop>
												<prop name="IsDefault">0</prop>
												<prop name="TargetType">dtNone</prop>
												<obj name="ChannelProp" class="ChannelProperty" version="1">
													<prop name="ChannelIdx">1</prop>
												</obj>
											</obj>
										</list>
									</obj>
								</list>
							</obj>
						</obj>
						<prop name="ChannelPropertyCount">1</prop>
						<prop name="ContainerPosition">10</prop>
						<prop name="HasSampleProperties">1</prop>
						<obj name="SampleProperties" class="PropertyList" version="1">
							<list name="emlist" count="14">
								<obj name="PropertyObject" class="SamplePrefColor" version="4">
									<prop name="PropertyTypeName">Color</prop>
									<prop name="Position">10</prop>
									<prop name="IsDefault">0</prop>
									<prop name="Color">$00FD0299</prop>
								</obj>
								<obj name="PropertyObject" class="DominantChannelProp" version="4">
									<prop name="PropertyTypeName">Dominant Channel</prop>
									<prop name="Position">10</prop>
									<prop name="IsDefault">0</prop>
									<prop name="DominantChannel">0</prop>
								</obj>
								<obj name="PropertyObject" class="Genotype" version="4">
									<prop name="PropertyTypeName">EndPt Genotype</prop>
									<prop name="Position">10</prop>
									<prop name="IsDefault">1</prop>
									<prop name="ReadOnly">1</prop>
								</obj>
								<obj name="PropertyObject" class="GroupingSample" version="4">
									<prop name="PropertyTypeName">EndPt Sample Type</prop>
									<prop name="Position">10</prop>
									<prop name="IsDefault">0</prop>
									<prop name="GroupSampleType">mstUnknown</prop>
								</obj>
								<obj name="PropertyObject" class="SamplePrefLineStyle" version="4">
									<prop name="PropertyTypeName">Line Style</prop>
									<prop name="Position">10</prop>
									<prop name="IsDefault">0</prop>
									<prop name="LineStyle">psSolid</prop>
								</obj>
								<obj name="PropertyObject" class="GenSampleEditNotes" version="4">
									<prop name="PropertyTypeName">Notes</prop>
									<prop name="Position">10</prop>
									<prop name="IsDefault">1</prop>
								</obj>
								<obj name="PropertyObject" class="SamplePrefPointStyle" version="4">
									<prop name="PropertyTypeName">Point Style</prop>
									<prop name="Position">10</prop>
									<prop name="IsDefault">0</prop>
									<prop name="PointStyle">psNothing</prop>
								</obj>
								<obj name="PropertyObject" class="GenSampleEditPosition" version="4">
									<prop name="PropertyTypeName">Position</prop>
									<prop name="Position">10</prop>
									<prop name="IsDefault">1</prop>
								</obj>
								<obj name="PropertyObject" class="GenSampleEditReplicate" version="4">
									<prop name="PropertyTypeName">Replicate of</prop>
									<prop name="Position">10</prop>
									<prop name="IsDefault">1</prop>
									<prop name="ReplicateOf">-1</prop>
								</obj>
								<obj name="PropertyObject" class="HTCSampleID" version="4">
									<prop name="PropertyTypeName">Sample ID</prop>
									<prop name="Position">10</prop>
									<prop name="IsDefault">1</prop>
								</obj>
								<obj name="PropertyObject" class="GenSampleEditName" version="4">
									<prop name="PropertyTypeName">Sample Name</prop>
									<prop name="Position">10</prop>
									<prop name="IsDefault">1</prop>
									<prop name="name">Sample 11</prop>
								</obj>
								<obj name="PropertyObject" class="HTCSamplePrepNotes" version="4">
									<prop name="PropertyTypeName">Sample Prep Notes</prop>
									<prop name="Position">10</prop>
									<prop name="IsDefault">1</prop>
								</obj>
								<obj name="PropertyObject" class="GenSampleEditSubset" version="4">
									<prop name="PropertyTypeName">Subsets</prop>
									<prop name="Position">10</prop>
									<prop name="IsDefault">1</prop>
								</obj>
								<obj name="PropertyObject" class="SamplePrefWidth" version="5">
									<prop name="PropertyTypeName">Width</prop>
									<prop name="Position">10</prop>
									<prop name="IsDefault">1</prop>
									<prop name="Width">1</prop>
								</obj>
							</list>
						</obj>
					</obj>
					<obj name="item" class="SamplePropInfo" version="1">
						<obj name="ChannelProperties" class="ChanPropList" version="2">
							<obj name="ChannelProperties" class="EMList" version="1">
								<list name="emlist" count="2">
									<obj name="item" class="PropertyList" version="1">
										<list name="emlist" count="12">
											<obj name="PropertyObject" class="RQSampleTargetProperty" version="4">
												<prop name="PropertyTypeName">Combined Sample and Target Type</prop>
												<prop name="Position">11</prop>
												<prop name="IsDefault">0</prop>
												<obj name="ChannelProp" class="ChannelProperty" version="1">
													<prop name="ChannelIdx">0</prop>
												</obj>
											</obj>
											<obj name="PropertyObject" class="QuantConcProperty" version="4">
												<prop name="PropertyTypeName">Concentration</prop>
												<prop name="Position">11</prop>
												<prop name="IsDefault">1</prop>
												<prop name="Concentration">0</prop>
												<obj name="ChannelProp" class="ChannelProperty" version="1">
													<prop name="ChannelIdx">0</prop>
												</obj>
												<prop name="ReadOnly">1</prop>
											</obj>
											<obj name="PropertyObject" class="QuantCpHighProp" version="4">
												<prop name="PropertyTypeName">Cp High</prop>
												<prop name="Position">11</prop>
												<prop name="IsDefault">1</prop>
												<prop name="CpRangeHigh">0</prop>
												<obj name="ChannelProp" class="ChannelProperty" version="1">
													<prop name="ChannelIdx">0</prop>
												</obj>
												<prop name="ReadOnly">1</prop>
											</obj>
											<obj name="PropertyObject" class="QuantCpLowProp" version="4">
												<prop name="PropertyTypeName">Cp Low</prop>
												<prop name="Position">11</prop>
												<prop name="IsDefault">1</prop>
												<prop name="CpRangeLow">0</prop>
												<obj name="ChannelProp" class="ChannelProperty" version="1">
													<prop name="ChannelIdx">0</prop>
												</obj>
												<prop name="ReadOnly">1</prop>
											</obj>
											<obj name="PropertyObject" class="RQEffProp" version="4">
												<prop name="PropertyTypeName">Efficiency</prop>
												<prop name="Position">11</prop>
												<prop name="IsDefault">1</prop>
												<prop name="Efficiency">2</prop>
												<obj name="ChannelProp" class="ChannelProperty" version="1">
													<prop name="ChannelIdx">0</prop>
												</obj>
											</obj>
											<obj name="PropertyObject" class="ChannelGenotype" version="4">
												<prop name="PropertyTypeName">Melt Geno Genotype</prop>
												<prop name="Position">11</prop>
												<prop name="IsDefault">1</prop>
												<prop name="ReadOnly">1</prop>
												<obj name="ChannelProp" class="ChannelProperty" version="1">
													<prop name="ChannelIdx">0</prop>
												</obj>
											</obj>
											<obj name="PropertyObject" class="GroupChannelTypeProp" version="4">
												<prop name="PropertyTypeName">Melt Geno Sample Type</prop>
												<prop name="Position">11</prop>
												<prop name="IsDefault">0</prop>
												<prop name="GroupSampleType">mstUnknown</prop>
												<obj name="ChannelProp" class="ChannelProperty" version="1">
													<prop name="ChannelIdx">0</prop>
												</obj>
											</obj>
											<obj name="PropertyObject" class="QuantSampleTypeProperty" version="4">
												<prop name="PropertyTypeName">Quantification Sample Type</prop>
												<prop name="Position">11</prop>
												<prop name="IsDefault">0</prop>
												<prop name="SampleType">qsUnknown</prop>
												<obj name="ChannelProp" class="ChannelProperty" version="1">
													<prop name="ChannelIdx">0</prop>
												</obj>
											</obj>
											<obj name="PropertyObject" class="ChannelGenotype" version="4">
												<prop name="PropertyTypeName">Scanning Genotype</prop>
												<prop name="Position">11</prop>
												<prop name="IsDefault">1</prop>
												<prop name="ReadOnly">1</prop>
												<obj name="ChannelProp" class="ChannelProperty" version="1">
													<prop name="ChannelIdx">0</prop>
												</obj>
											</obj>
											<obj name="PropertyObject" class="GroupChannelTypeProp" version="4">
												<prop name="PropertyTypeName">Scanning Sample Type</prop>
												<prop name="Position">11</prop>
												<prop name="IsDefault">0</prop>
												<prop name="GroupSampleType">mstUnknown</prop>
												<obj name="ChannelProp" class="ChannelProperty" version="1">
													<prop name="ChannelIdx">0</prop>
												</obj>
											</obj>
											<obj name="PropertyObject" class="TargetName" version="4">
												<prop name="PropertyTypeName">Target Name</prop>
												<prop name="Position">11</prop>
												<prop name="IsDefault">1</prop>
												<obj name="ChannelProp" class="ChannelProperty" version="1">
													<prop name="ChannelIdx">0</prop>
												</obj>
											</obj>
											<obj name="PropertyObject" class="RQTargetProperty" version="4">
												<prop name="PropertyTypeName">Target Type</prop>
												<prop name="Position">11</prop>
												<prop name="IsDefault">0</prop>
												<prop name="TargetType">dtNone</prop>
												<obj name="ChannelProp" class="ChannelProperty" version="1">
													<prop name="ChannelIdx">0</prop>
												</obj>
											</obj>
										</list>
									</obj>
									<obj name="item" class="PropertyList" version="1">
										<list name="emlist" count="12">
											<obj name="PropertyObject" class="RQSampleTargetProperty" version="4">
												<prop name="PropertyTypeName">Combined Sample and Target Type</prop>
												<prop name="Position">11</prop>
												<prop name="IsDefault">0</prop>
												<obj name="ChannelProp" class="ChannelProperty" version="1">
													<prop name="ChannelIdx">1</prop>
												</obj>
											</obj>
											<obj name="PropertyObject" class="QuantConcProperty" version="4">
												<prop name="PropertyTypeName">Concentration</prop>
												<prop name="Position">11</prop>
												<prop name="IsDefault">1</prop>
												<prop name="Concentration">0</prop>
												<obj name="ChannelProp" class="ChannelProperty" version="1">
													<prop name="ChannelIdx">1</prop>
												</obj>
												<prop name="ReadOnly">1</prop>
											</obj>
											<obj name="PropertyObject" class="QuantCpHighProp" version="4">
												<prop name="PropertyTypeName">Cp High</prop>
												<prop name="Position">11</prop>
												<prop name="IsDefault">1</prop>
												<prop name="CpRangeHigh">0</prop>
												<obj name="ChannelProp" class="ChannelProperty" version="1">
													<prop name="ChannelIdx">1</prop>
												</obj>
												<prop name="ReadOnly">1</prop>
											</obj>
											<obj name="PropertyObject" class="QuantCpLowProp" version="4">
												<prop name="PropertyTypeName">Cp Low</prop>
												<prop name="Position">11</prop>
												<prop name="IsDefault">1</prop>
												<prop name="CpRangeLow">0</prop>
												<obj name="ChannelProp" class="ChannelProperty" version="1">
													<prop name="ChannelIdx">1</prop>
												</obj>
												<prop name="ReadOnly">1</prop>
											</obj>
											<obj name="PropertyObject" class="RQEffProp" version="4">
												<prop name="PropertyTypeName">Efficiency</prop>
												<prop name="Position">11</prop>
												<prop name="IsDefault">1</prop>
												<prop name="Efficiency">2</prop>
												<obj name="ChannelProp" class="ChannelProperty" version="1">
													<prop name="ChannelIdx">1</prop>
												</obj>
											</obj>
											<obj name="PropertyObject" class="ChannelGenotype" version="4">
												<prop name="PropertyTypeName">Melt Geno Genotype</prop>
												<prop name="Position">11</prop>
												<prop name="IsDefault">1</prop>
												<prop name="ReadOnly">1</prop>
												<obj name="ChannelProp" class="ChannelProperty" version="1">
													<prop name="ChannelIdx">1</prop>
												</obj>
											</obj>
											<obj name="PropertyObject" class="GroupChannelTypeProp" version="4">
												<prop name="PropertyTypeName">Melt Geno Sample Type</prop>
												<prop name="Position">11</prop>
												<prop name="IsDefault">0</prop>
												<prop name="GroupSampleType">mstUnknown</prop>
												<obj name="ChannelProp" class="ChannelProperty" version="1">
													<prop name="ChannelIdx">1</prop>
												</obj>
											</obj>
											<obj name="PropertyObject" class="QuantSampleTypeProperty" version="4">
												<prop name="PropertyTypeName">Quantification Sample Type</prop>
												<prop name="Position">11</prop>
												<prop name="IsDefault">0</prop>
												<prop name="SampleType">qsUnknown</prop>
												<obj name="ChannelProp" class="ChannelProperty" version="1">
													<prop name="ChannelIdx">1</prop>
												</obj>
											</obj>
											<obj name="PropertyObject" class="ChannelGenotype" version="4">
												<prop name="PropertyTypeName">Scanning Genotype</prop>
												<prop name="Position">11</prop>
												<prop name="IsDefault">1</prop>
												<prop name="ReadOnly">1</prop>
												<obj name="ChannelProp" class="ChannelProperty" version="1">
													<prop name="ChannelIdx">1</prop>
												</obj>
											</obj>
											<obj name="PropertyObject" class="GroupChannelTypeProp" version="4">
												<prop name="PropertyTypeName">Scanning Sample Type</prop>
												<prop name="Position">11</prop>
												<prop name="IsDefault">0</prop>
												<prop name="GroupSampleType">mstUnknown</prop>
												<obj name="ChannelProp" class="ChannelProperty" version="1">
													<prop name="ChannelIdx">1</prop>
												</obj>
											</obj>
											<obj name="PropertyObject" class="TargetName" version="4">
												<prop name="PropertyTypeName">Target Name</prop>
												<prop name="Position">11</prop>
												<prop name="IsDefault">1</prop>
												<obj name="ChannelProp" class="ChannelProperty" version="1">
													<prop name="ChannelIdx">1</prop>
												</obj>
											</obj>
											<obj name="PropertyObject" class="RQTargetProperty" version="4">
												<prop name="PropertyTypeName">Target Type</prop>
												<prop name="Position">11</prop>
												<prop name="IsDefault">0</prop>
												<prop name="TargetType">dtNone</prop>
												<obj name="ChannelProp" class="ChannelProperty" version="1">
													<prop name="ChannelIdx">1</prop>
												</obj>
											</obj>
										</list>
									</obj>
								</list>
							</obj>
						</obj>
						<prop name="ChannelPropertyCount">1</prop>
						<prop name="ContainerPosition">11</prop>
						<prop name="HasSampleProperties">1</prop>
						<obj name="SampleProperties" class="PropertyList" version="1">
							<list name="emlist" count="14">
								<obj name="PropertyObject" class="SamplePrefColor" version="4">
									<prop name="PropertyTypeName">Color</prop>
									<prop name="Position">11</prop>
									<prop name="IsDefault">0</prop>
									<prop name="Color">$0026C4B8</prop>
								</obj>
								<obj name="PropertyObject" class="DominantChannelProp" version="4">
									<prop name="PropertyTypeName">Dominant Channel</prop>
									<prop name="Position">11</prop>
									<prop name="IsDefault">0</prop>
									<prop name="DominantChannel">0</prop>
								</obj>
								<obj name="PropertyObject" class="Genotype" version="4">
									<prop name="PropertyTypeName">EndPt Genotype</prop>
									<prop name="Position">11</prop>
									<prop name="IsDefault">1</prop>
									<prop name="ReadOnly">1</prop>
								</obj>
								<obj name="PropertyObject" class="GroupingSample" version="4">
									<prop name="PropertyTypeName">EndPt Sample Type</prop>
									<prop name="Position">11</prop>
									<prop name="IsDefault">0</prop>
									<prop name="GroupSampleType">mstUnknown</prop>
								</obj>
								<obj name="PropertyObject" class="SamplePrefLineStyle" version="4">
									<prop name="PropertyTypeName">Line Style</prop>
									<prop name="Position">11</prop>
									<prop name="IsDefault">0</prop>
									<prop name="LineStyle">psSolid</prop>
								</obj>
								<obj name="PropertyObject" class="GenSampleEditNotes" version="4">
									<prop name="PropertyTypeName">Notes</prop>
									<prop name="Position">11</prop>
									<prop name="IsDefault">1</prop>
								</obj>
								<obj name="PropertyObject" class="SamplePrefPointStyle" version="4">
									<prop name="PropertyTypeName">Point Style</prop>
									<prop name="Position">11</prop>
									<prop name="IsDefault">0</prop>
									<prop name="PointStyle">psNothing</prop>
								</obj>
								<obj name="PropertyObject" class="GenSampleEditPosition" version="4">
									<prop name="PropertyTypeName">Position</prop>
									<prop name="Position">11</prop>
									<prop name="IsDefault">1</prop>
								</obj>
								<obj name="PropertyObject" class="GenSampleEditReplicate" version="4">
									<prop name="PropertyTypeName">Replicate of</prop>
									<prop name="Position">11</prop>
									<prop name="IsDefault">1</prop>
									<prop name="ReplicateOf">-1</prop>
								</obj>
								<obj name="PropertyObject" class="HTCSampleID" version="4">
									<prop name="PropertyTypeName">Sample ID</prop>
									<prop name="Position">11</prop>
									<prop name="IsDefault">1</prop>
								</obj>
								<obj name="PropertyObject" class="GenSampleEditName" version="4">
									<prop name="PropertyTypeName">Sample Name</prop>
									<prop name="Position">11</prop>
									<prop name="IsDefault">1</prop>
									<prop name="name">Sample 12</prop>
								</obj>
								<obj name="PropertyObject" class="HTCSamplePrepNotes" version="4">
									<prop name="PropertyTypeName">Sample Prep Notes</prop>
									<prop name="Position">11</prop>
									<prop name="IsDefault">1</prop>
								</obj>
								<obj name="PropertyObject" class="GenSampleEditSubset" version="4">
									<prop name="PropertyTypeName">Subsets</prop>
									<prop name="Position">11</prop>
									<prop name="IsDefault">1</prop>
								</obj>
								<obj name="PropertyObject" class="SamplePrefWidth" version="5">
									<prop name="PropertyTypeName">Width</prop>
									<prop name="Position">11</prop>
									<prop name="IsDefault">1</prop>
									<prop name="Width">1</prop>
								</obj>
							</list>
						</obj>
					</obj>
					<obj name="item" class="SamplePropInfo" version="1">
						<obj name="ChannelProperties" class="ChanPropList" version="2">
							<obj name="ChannelProperties" class="EMList" version="1">
								<list name="emlist" count="2">
									<obj name="item" class="PropertyList" version="1">
										<list name="emlist" count="12">
											<obj name="PropertyObject" class="RQSampleTargetProperty" version="4">
												<prop name="PropertyTypeName">Combined Sample and Target Type</prop>
												<prop name="Position">12</prop>
												<prop name="IsDefault">0</prop>
												<obj name="ChannelProp" class="ChannelProperty" version="1">
													<prop name="ChannelIdx">0</prop>
												</obj>
											</obj>
											<obj name="PropertyObject" class="QuantConcProperty" version="4">
												<prop name="PropertyTypeName">Concentration</prop>
												<prop name="Position">12</prop>
												<prop name="IsDefault">1</prop>
												<prop name="Concentration">0</prop>
												<obj name="ChannelProp" class="ChannelProperty" version="1">
													<prop name="ChannelIdx">0</prop>
												</obj>
												<prop name="ReadOnly">1</prop>
											</obj>
											<obj name="PropertyObject" class="QuantCpHighProp" version="4">
												<prop name="PropertyTypeName">Cp High</prop>
												<prop name="Position">12</prop>
												<prop name="IsDefault">1</prop>
												<prop name="CpRangeHigh">0</prop>
												<obj name="ChannelProp" class="ChannelProperty" version="1">
													<prop name="ChannelIdx">0</prop>
												</obj>
												<prop name="ReadOnly">1</prop>
											</obj>
											<obj name="PropertyObject" class="QuantCpLowProp" version="4">
												<prop name="PropertyTypeName">Cp Low</prop>
												<prop name="Position">12</prop>
												<prop name="IsDefault">1</prop>
												<prop name="CpRangeLow">0</prop>
												<obj name="ChannelProp" class="ChannelProperty" version="1">
													<prop name="ChannelIdx">0</prop>
												</obj>
												<prop name="ReadOnly">1</prop>
											</obj>
											<obj name="PropertyObject" class="RQEffProp" version="4">
												<prop name="PropertyTypeName">Efficiency</prop>
												<prop name="Position">12</prop>
												<prop name="IsDefault">1</prop>
												<prop name="Efficiency">2</prop>
												<obj name="ChannelProp" class="ChannelProperty" version="1">
													<prop name="ChannelIdx">0</prop>
												</obj>
											</obj>
											<obj name="PropertyObject" class="ChannelGenotype" version="4">
												<prop name="PropertyTypeName">Melt Geno Genotype</prop>
												<prop name="Position">12</prop>
												<prop name="IsDefault">1</prop>
												<prop name="ReadOnly">1</prop>
												<obj name="ChannelProp" class="ChannelProperty" version="1">
													<prop name="ChannelIdx">0</prop>
												</obj>
											</obj>
											<obj name="PropertyObject" class="GroupChannelTypeProp" version="4">
												<prop name="PropertyTypeName">Melt Geno Sample Type</prop>
												<prop name="Position">12</prop>
												<prop name="IsDefault">0</prop>
												<prop name="GroupSampleType">mstUnknown</prop>
												<obj name="ChannelProp" class="ChannelProperty" version="1">
													<prop name="ChannelIdx">0</prop>
												</obj>
											</obj>
											<obj name="PropertyObject" class="QuantSampleTypeProperty" version="4">
												<prop name="PropertyTypeName">Quantification Sample Type</prop>
												<prop name="Position">12</prop>
												<prop name="IsDefault">0</prop>
												<prop name="SampleType">qsUnknown</prop>
												<obj name="ChannelProp" class="ChannelProperty" version="1">
													<prop name="ChannelIdx">0</prop>
												</obj>
											</obj>
											<obj name="PropertyObject" class="ChannelGenotype" version="4">
												<prop name="PropertyTypeName">Scanning Genotype</prop>
												<prop name="Position">12</prop>
												<prop name="IsDefault">1</prop>
												<prop name="ReadOnly">1</prop>
												<obj name="ChannelProp" class="ChannelProperty" version="1">
													<prop name="ChannelIdx">0</prop>
												</obj>
											</obj>
											<obj name="PropertyObject" class="GroupChannelTypeProp" version="4">
												<prop name="PropertyTypeName">Scanning Sample Type</prop>
												<prop name="Position">12</prop>
												<prop name="IsDefault">0</prop>
												<prop name="GroupSampleType">mstUnknown</prop>
												<obj name="ChannelProp" class="ChannelProperty" version="1">
													<prop name="ChannelIdx">0</prop>
												</obj>
											</obj>
											<obj name="PropertyObject" class="TargetName" version="4">
												<prop name="PropertyTypeName">Target Name</prop>
												<prop name="Position">12</prop>
												<prop name="IsDefault">0</prop>
												<prop name="name">U44</prop>
												<obj name="ChannelProp" class="ChannelProperty" version="1">
													<prop name="ChannelIdx">0</prop>
												</obj>
											</obj>
											<obj name="PropertyObject" class="RQTargetProperty" version="4">
												<prop name="PropertyTypeName">Target Type</prop>
												<prop name="Position">12</prop>
												<prop name="IsDefault">0</prop>
												<prop name="TargetType">dtReference</prop>
												<obj name="ChannelProp" class="ChannelProperty" version="1">
													<prop name="ChannelIdx">0</prop>
												</obj>
											</obj>
										</list>
									</obj>
									<obj name="item" class="PropertyList" version="1">
										<list name="emlist" count="12">
											<obj name="PropertyObject" class="RQSampleTargetProperty" version="4">
												<prop name="PropertyTypeName">Combined Sample and Target Type</prop>
												<prop name="Position">12</prop>
												<prop name="IsDefault">0</prop>
												<obj name="ChannelProp" class="ChannelProperty" version="1">
													<prop name="ChannelIdx">1</prop>
												</obj>
											</obj>
											<obj name="PropertyObject" class="QuantConcProperty" version="4">
												<prop name="PropertyTypeName">Concentration</prop>
												<prop name="Position">12</prop>
												<prop name="IsDefault">1</prop>
												<prop name="Concentration">0</prop>
												<obj name="ChannelProp" class="ChannelProperty" version="1">
													<prop name="ChannelIdx">1</prop>
												</obj>
												<prop name="ReadOnly">1</prop>
											</obj>
											<obj name="PropertyObject" class="QuantCpHighProp" version="4">
												<prop name="PropertyTypeName">Cp High</prop>
												<prop name="Position">12</prop>
												<prop name="IsDefault">1</prop>
												<prop name="CpRangeHigh">0</prop>
												<obj name="ChannelProp" class="ChannelProperty" version="1">
													<prop name="ChannelIdx">1</prop>
												</obj>
												<prop name="ReadOnly">1</prop>
											</obj>
											<obj name="PropertyObject" class="QuantCpLowProp" version="4">
												<prop name="PropertyTypeName">Cp Low</prop>
												<prop name="Position">12</prop>
												<prop name="IsDefault">1</prop>
												<prop name="CpRangeLow">0</prop>
												<obj name="ChannelProp" class="ChannelProperty" version="1">
													<prop name="ChannelIdx">1</prop>
												</obj>
												<prop name="ReadOnly">1</prop>
											</obj>
											<obj name="PropertyObject" class="RQEffProp" version="4">
												<prop name="PropertyTypeName">Efficiency</prop>
												<prop name="Position">12</prop>
												<prop name="IsDefault">1</prop>
												<prop name="Efficiency">2</prop>
												<obj name="ChannelProp" class="ChannelProperty" version="1">
													<prop name="ChannelIdx">1</prop>
												</obj>
											</obj>
											<obj name="PropertyObject" class="ChannelGenotype" version="4">
												<prop name="PropertyTypeName">Melt Geno Genotype</prop>
												<prop name="Position">12</prop>
												<prop name="IsDefault">1</prop>
												<prop name="ReadOnly">1</prop>
												<obj name="ChannelProp" class="ChannelProperty" version="1">
													<prop name="ChannelIdx">1</prop>
												</obj>
											</obj>
											<obj name="PropertyObject" class="GroupChannelTypeProp" version="4">
												<prop name="PropertyTypeName">Melt Geno Sample Type</prop>
												<prop name="Position">12</prop>
												<prop name="IsDefault">0</prop>
												<prop name="GroupSampleType">mstUnknown</prop>
												<obj name="ChannelProp" class="ChannelProperty" version="1">
													<prop name="ChannelIdx">1</prop>
												</obj>
											</obj>
											<obj name="PropertyObject" class="QuantSampleTypeProperty" version="4">
												<prop name="PropertyTypeName">Quantification Sample Type</prop>
												<prop name="Position">12</prop>
												<prop name="IsDefault">0</prop>
												<prop name="SampleType">qsUnknown</prop>
												<obj name="ChannelProp" class="ChannelProperty" version="1">
													<prop name="ChannelIdx">1</prop>
												</obj>
											</obj>
											<obj name="PropertyObject" class="ChannelGenotype" version="4">
												<prop name="PropertyTypeName">Scanning Genotype</prop>
												<prop name="Position">12</prop>
												<prop name="IsDefault">1</prop>
												<prop name="ReadOnly">1</prop>
												<obj name="ChannelProp" class="ChannelProperty" version="1">
													<prop name="ChannelIdx">1</prop>
												</obj>
											</obj>
											<obj name="PropertyObject" class="GroupChannelTypeProp" version="4">
												<prop name="PropertyTypeName">Scanning Sample Type</prop>
												<prop name="Position">12</prop>
												<prop name="IsDefault">0</prop>
												<prop name="GroupSampleType">mstUnknown</prop>
												<obj name="ChannelProp" class="ChannelProperty" version="1">
													<prop name="ChannelIdx">1</prop>
												</obj>
											</obj>
											<obj name="PropertyObject" class="TargetName" version="4">
												<prop name="PropertyTypeName">Target Name</prop>
												<prop name="Position">12</prop>
												<prop name="IsDefault">1</prop>
												<obj name="ChannelProp" class="ChannelProperty" version="1">
													<prop name="ChannelIdx">1</prop>
												</obj>
											</obj>
											<obj name="PropertyObject" class="RQTargetProperty" version="4">
												<prop name="PropertyTypeName">Target Type</prop>
												<prop name="Position">12</prop>
												<prop name="IsDefault">0</prop>
												<prop name="TargetType">dtNone</prop>
												<obj name="ChannelProp" class="ChannelProperty" version="1">
													<prop name="ChannelIdx">1</prop>
												</obj>
											</obj>
										</list>
									</obj>
								</list>
							</obj>
						</obj>
						<prop name="ChannelPropertyCount">1</prop>
						<prop name="ContainerPosition">12</prop>
						<prop name="HasSampleProperties">1</prop>
						<obj name="SampleProperties" class="PropertyList" version="1">
							<list name="emlist" count="14">
								<obj name="PropertyObject" class="SamplePrefColor" version="4">
									<prop name="PropertyTypeName">Color</prop>
									<prop name="Position">12</prop>
									<prop name="IsDefault">0</prop>
									<prop name="Color">$00FF8000</prop>
								</obj>
								<obj name="PropertyObject" class="DominantChannelProp" version="4">
									<prop name="PropertyTypeName">Dominant Channel</prop>
									<prop name="Position">12</prop>
									<prop name="IsDefault">0</prop>
									<prop name="DominantChannel">0</prop>
								</obj>
								<obj name="PropertyObject" class="Genotype" version="4">
									<prop name="PropertyTypeName">EndPt Genotype</prop>
									<prop name="Position">12</prop>
									<prop name="IsDefault">1</prop>
									<prop name="ReadOnly">1</prop>
								</obj>
								<obj name="PropertyObject" class="GroupingSample" version="4">
									<prop name="PropertyTypeName">EndPt Sample Type</prop>
									<prop name="Position">12</prop>
									<prop name="IsDefault">0</prop>
									<prop name="GroupSampleType">mstUnknown</prop>
								</obj>
								<obj name="PropertyObject" class="SamplePrefLineStyle" version="4">
									<prop name="PropertyTypeName">Line Style</prop>
									<prop name="Position">12</prop>
									<prop name="IsDefault">0</prop>
									<prop name="LineStyle">psSolid</prop>
								</obj>
								<obj name="PropertyObject" class="GenSampleEditNotes" version="4">
									<prop name="PropertyTypeName">Notes</prop>
									<prop name="Position">12</prop>
									<prop name="IsDefault">1</prop>
								</obj>
								<obj name="PropertyObject" class="SamplePrefPointStyle" version="4">
									<prop name="PropertyTypeName">Point Style</prop>
									<prop name="Position">12</prop>
									<prop name="IsDefault">0</prop>
									<prop name="PointStyle">psNothing</prop>
								</obj>
								<obj name="PropertyObject" class="GenSampleEditPosition" version="4">
									<prop name="PropertyTypeName">Position</prop>
									<prop name="Position">12</prop>
									<prop name="IsDefault">1</prop>
								</obj>
								<obj name="PropertyObject" class="GenSampleEditReplicate" version="4">
									<prop name="PropertyTypeName">Replicate of</prop>
									<prop name="Position">12</prop>
									<prop name="IsDefault">0</prop>
									<prop name="ReplicateOf">12</prop>
								</obj>
								<obj name="PropertyObject" class="HTCSampleID" version="4">
									<prop name="PropertyTypeName">Sample ID</prop>
									<prop name="Position">12</prop>
									<prop name="IsDefault">1</prop>
								</obj>
								<obj name="PropertyObject" class="GenSampleEditName" version="4">
									<prop name="PropertyTypeName">Sample Name</prop>
									<prop name="Position">12</prop>
									<prop name="IsDefault">0</prop>
									<prop name="name">538T</prop>
								</obj>
								<obj name="PropertyObject" class="HTCSamplePrepNotes" version="4">
									<prop name="PropertyTypeName">Sample Prep Notes</prop>
									<prop name="Position">12</prop>
									<prop name="IsDefault">1</prop>
								</obj>
								<obj name="PropertyObject" class="GenSampleEditSubset" version="4">
									<prop name="PropertyTypeName">Subsets</prop>
									<prop name="Position">12</prop>
									<prop name="IsDefault">1</prop>
								</obj>
								<obj name="PropertyObject" class="SamplePrefWidth" version="5">
									<prop name="PropertyTypeName">Width</prop>
									<prop name="Position">12</prop>
									<prop name="IsDefault">1</prop>
									<prop name="Width">1</prop>
								</obj>
							</list>
						</obj>
					</obj>
					<obj name="item" class="SamplePropInfo" version="1">
						<obj name="ChannelProperties" class="ChanPropList" version="2">
							<obj name="ChannelProperties" class="EMList" version="1">
								<list name="emlist" count="2">
									<obj name="item" class="PropertyList" version="1">
										<list name="emlist" count="12">
											<obj name="PropertyObject" class="RQSampleTargetProperty" version="4">
												<prop name="PropertyTypeName">Combined Sample and Target Type</prop>
												<prop name="Position">13</prop>
												<prop name="IsDefault">0</prop>
												<obj name="ChannelProp" class="ChannelProperty" version="1">
													<prop name="ChannelIdx">0</prop>
												</obj>
											</obj>
											<obj name="PropertyObject" class="QuantConcProperty" version="4">
												<prop name="PropertyTypeName">Concentration</prop>
												<prop name="Position">13</prop>
												<prop name="IsDefault">1</prop>
												<prop name="Concentration">0</prop>
												<obj name="ChannelProp" class="ChannelProperty" version="1">
													<prop name="ChannelIdx">0</prop>
												</obj>
												<prop name="ReadOnly">1</prop>
											</obj>
											<obj name="PropertyObject" class="QuantCpHighProp" version="4">
												<prop name="PropertyTypeName">Cp High</prop>
												<prop name="Position">13</prop>
												<prop name="IsDefault">1</prop>
												<prop name="CpRangeHigh">0</prop>
												<obj name="ChannelProp" class="ChannelProperty" version="1">
													<prop name="ChannelIdx">0</prop>
												</obj>
												<prop name="ReadOnly">1</prop>
											</obj>
											<obj name="PropertyObject" class="QuantCpLowProp" version="4">
												<prop name="PropertyTypeName">Cp Low</prop>
												<prop name="Position">13</prop>
												<prop name="IsDefault">1</prop>
												<prop name="CpRangeLow">0</prop>
												<obj name="ChannelProp" class="ChannelProperty" version="1">
													<prop name="ChannelIdx">0</prop>
												</obj>
												<prop name="ReadOnly">1</prop>
											</obj>
											<obj name="PropertyObject" class="RQEffProp" version="4">
												<prop name="PropertyTypeName">Efficiency</prop>
												<prop name="Position">13</prop>
												<prop name="IsDefault">1</prop>
												<prop name="Efficiency">2</prop>
												<obj name="ChannelProp" class="ChannelProperty" version="1">
													<prop name="ChannelIdx">0</prop>
												</obj>
											</obj>
											<obj name="PropertyObject" class="ChannelGenotype" version="4">
												<prop name="PropertyTypeName">Melt Geno Genotype</prop>
												<prop name="Position">13</prop>
												<prop name="IsDefault">1</prop>
												<prop name="ReadOnly">1</prop>
												<obj name="ChannelProp" class="ChannelProperty" version="1">
													<prop name="ChannelIdx">0</prop>
												</obj>
											</obj>
											<obj name="PropertyObject" class="GroupChannelTypeProp" version="4">
												<prop name="PropertyTypeName">Melt Geno Sample Type</prop>
												<prop name="Position">13</prop>
												<prop name="IsDefault">0</prop>
												<prop name="GroupSampleType">mstUnknown</prop>
												<obj name="ChannelProp" class="ChannelProperty" version="1">
													<prop name="ChannelIdx">0</prop>
												</obj>
											</obj>
											<obj name="PropertyObject" class="QuantSampleTypeProperty" version="4">
												<prop name="PropertyTypeName">Quantification Sample Type</prop>
												<prop name="Position">13</prop>
												<prop name="IsDefault">0</prop>
												<prop name="SampleType">qsUnknown</prop>
												<obj name="ChannelProp" class="ChannelProperty" version="1">
													<prop name="ChannelIdx">0</prop>
												</obj>
											</obj>
											<obj name="PropertyObject" class="ChannelGenotype" version="4">
												<prop name="PropertyTypeName">Scanning Genotype</prop>
												<prop name="Position">13</prop>
												<prop name="IsDefault">1</prop>
												<prop name="ReadOnly">1</prop>
												<obj name="ChannelProp" class="ChannelProperty" version="1">
													<prop name="ChannelIdx">0</prop>
												</obj>
											</obj>
											<obj name="PropertyObject" class="GroupChannelTypeProp" version="4">
												<prop name="PropertyTypeName">Scanning Sample Type</prop>
												<prop name="Position">13</prop>
												<prop name="IsDefault">0</prop>
												<prop name="GroupSampleType">mstUnknown</prop>
												<obj name="ChannelProp" class="ChannelProperty" version="1">
													<prop name="ChannelIdx">0</prop>
												</obj>
											</obj>
											<obj name="PropertyObject" class="TargetName" version="4">
												<prop name="PropertyTypeName">Target Name</prop>
												<prop name="Position">13</prop>
												<prop name="IsDefault">0</prop>
												<prop name="name">U44</prop>
												<obj name="ChannelProp" class="ChannelProperty" version="1">
													<prop name="ChannelIdx">0</prop>
												</obj>
											</obj>
											<obj name="PropertyObject" class="RQTargetProperty" version="4">
												<prop name="PropertyTypeName">Target Type</prop>
												<prop name="Position">13</prop>
												<prop name="IsDefault">0</prop>
												<prop name="TargetType">dtReference</prop>
												<obj name="ChannelProp" class="ChannelProperty" version="1">
													<prop name="ChannelIdx">0</prop>
												</obj>
											</obj>
										</list>
									</obj>
									<obj name="item" class="PropertyList" version="1">
										<list name="emlist" count="12">
											<obj name="PropertyObject" class="RQSampleTargetProperty" version="4">
												<prop name="PropertyTypeName">Combined Sample and Target Type</prop>
												<prop name="Position">13</prop>
												<prop name="IsDefault">0</prop>
												<obj name="ChannelProp" class="ChannelProperty" version="1">
													<prop name="ChannelIdx">1</prop>
												</obj>
											</obj>
											<obj name="PropertyObject" class="QuantConcProperty" version="4">
												<prop name="PropertyTypeName">Concentration</prop>
												<prop name="Position">13</prop>
												<prop name="IsDefault">1</prop>
												<prop name="Concentration">0</prop>
												<obj name="ChannelProp" class="ChannelProperty" version="1">
													<prop name="ChannelIdx">1</prop>
												</obj>
												<prop name="ReadOnly">1</prop>
											</obj>
											<obj name="PropertyObject" class="QuantCpHighProp" version="4">
												<prop name="PropertyTypeName">Cp High</prop>
												<prop name="Position">13</prop>
												<prop name="IsDefault">1</prop>
												<prop name="CpRangeHigh">0</prop>
												<obj name="ChannelProp" class="ChannelProperty" version="1">
													<prop name="ChannelIdx">1</prop>
												</obj>
												<prop name="ReadOnly">1</prop>
											</obj>
											<obj name="PropertyObject" class="QuantCpLowProp" version="4">
												<prop name="PropertyTypeName">Cp Low</prop>
												<prop name="Position">13</prop>
												<prop name="IsDefault">1</prop>
												<prop name="CpRangeLow">0</prop>
												<obj name="ChannelProp" class="ChannelProperty" version="1">
													<prop name="ChannelIdx">1</prop>
												</obj>
												<prop name="ReadOnly">1</prop>
											</obj>
											<obj name="PropertyObject" class="RQEffProp" version="4">
												<prop name="PropertyTypeName">Efficiency</prop>
												<prop name="Position">13</prop>
												<prop name="IsDefault">1</prop>
												<prop name="Efficiency">2</prop>
												<obj name="ChannelProp" class="ChannelProperty" version="1">
													<prop name="ChannelIdx">1</prop>
												</obj>
											</obj>
											<obj name="PropertyObject" class="ChannelGenotype" version="4">
												<prop name="PropertyTypeName">Melt Geno Genotype</prop>
												<prop name="Position">13</prop>
												<prop name="IsDefault">1</prop>
												<prop name="ReadOnly">1</prop>
												<obj name="ChannelProp" class="ChannelProperty" version="1">
													<prop name="ChannelIdx">1</prop>
												</obj>
											</obj>
											<obj name="PropertyObject" class="GroupChannelTypeProp" version="4">
												<prop name="PropertyTypeName">Melt Geno Sample Type</prop>
												<prop name="Position">13</prop>
												<prop name="IsDefault">0</prop>
												<prop name="GroupSampleType">mstUnknown</prop>
												<obj name="ChannelProp" class="ChannelProperty" version="1">
													<prop name="ChannelIdx">1</prop>
												</obj>
											</obj>
											<obj name="PropertyObject" class="QuantSampleTypeProperty" version="4">
												<prop name="PropertyTypeName">Quantification Sample Type</prop>
												<prop name="Position">13</prop>
												<prop name="IsDefault">0</prop>
												<prop name="SampleType">qsUnknown</prop>
												<obj name="ChannelProp" class="ChannelProperty" version="1">
													<prop name="ChannelIdx">1</prop>
												</obj>
											</obj>
											<obj name="PropertyObject" class="ChannelGenotype" version="4">
												<prop name="PropertyTypeName">Scanning Genotype</prop>
												<prop name="Position">13</prop>
												<prop name="IsDefault">1</prop>
												<prop name="ReadOnly">1</prop>
												<obj name="ChannelProp" class="ChannelProperty" version="1">
													<prop name="ChannelIdx">1</prop>
												</obj>
											</obj>
											<obj name="PropertyObject" class="GroupChannelTypeProp" version="4">
												<prop name="PropertyTypeName">Scanning Sample Type</prop>
												<prop name="Position">13</prop>
												<prop name="IsDefault">0</prop>
												<prop name="GroupSampleType">mstUnknown</prop>
												<obj name="ChannelProp" class="ChannelProperty" version="1">
													<prop name="ChannelIdx">1</prop>
												</obj>
											</obj>
											<obj name="PropertyObject" class="TargetName" version="4">
												<prop name="PropertyTypeName">Target Name</prop>
												<prop name="Position">13</prop>
												<prop name="IsDefault">1</prop>
												<obj name="ChannelProp" class="ChannelProperty" version="1">
													<prop name="ChannelIdx">1</prop>
												</obj>
											</obj>
											<obj name="PropertyObject" class="RQTargetProperty" version="4">
												<prop name="PropertyTypeName">Target Type</prop>
												<prop name="Position">13</prop>
												<prop name="IsDefault">0</prop>
												<prop name="TargetType">dtNone</prop>
												<obj name="ChannelProp" class="ChannelProperty" version="1">
													<prop name="ChannelIdx">1</prop>
												</obj>
											</obj>
										</list>
									</obj>
								</list>
							</obj>
						</obj>
						<prop name="ChannelPropertyCount">1</prop>
						<prop name="ContainerPosition">13</prop>
						<prop name="HasSampleProperties">1</prop>
						<obj name="SampleProperties" class="PropertyList" version="1">
							<list name="emlist" count="14">
								<obj name="PropertyObject" class="SamplePrefColor" version="4">
									<prop name="PropertyTypeName">Color</prop>
									<prop name="Position">13</prop>
									<prop name="IsDefault">0</prop>
									<prop name="Color">clRed</prop>
								</obj>
								<obj name="PropertyObject" class="DominantChannelProp" version="4">
									<prop name="PropertyTypeName">Dominant Channel</prop>
									<prop name="Position">13</prop>
									<prop name="IsDefault">0</prop>
									<prop name="DominantChannel">0</prop>
								</obj>
								<obj name="PropertyObject" class="Genotype" version="4">
									<prop name="PropertyTypeName">EndPt Genotype</prop>
									<prop name="Position">13</prop>
									<prop name="IsDefault">1</prop>
									<prop name="ReadOnly">1</prop>
								</obj>
								<obj name="PropertyObject" class="GroupingSample" version="4">
									<prop name="PropertyTypeName">EndPt Sample Type</prop>
									<prop name="Position">13</prop>
									<prop name="IsDefault">0</prop>
									<prop name="GroupSampleType">mstUnknown</prop>
								</obj>
								<obj name="PropertyObject" class="SamplePrefLineStyle" version="4">
									<prop name="PropertyTypeName">Line Style</prop>
									<prop name="Position">13</prop>
									<prop name="IsDefault">0</prop>
									<prop name="LineStyle">psSolid</prop>
								</obj>
								<obj name="PropertyObject" class="GenSampleEditNotes" version="4">
									<prop name="PropertyTypeName">Notes</prop>
									<prop name="Position">13</prop>
									<prop name="IsDefault">1</prop>
								</obj>
								<obj name="PropertyObject" class="SamplePrefPointStyle" version="4">
									<prop name="PropertyTypeName">Point Style</prop>
									<prop name="Position">13</prop>
									<prop name="IsDefault">0</prop>
									<prop name="PointStyle">psNothing</prop>
								</obj>
								<obj name="PropertyObject" class="GenSampleEditPosition" version="4">
									<prop name="PropertyTypeName">Position</prop>
									<prop name="Position">13</prop>
									<prop name="IsDefault">1</prop>
								</obj>
								<obj name="PropertyObject" class="GenSampleEditReplicate" version="4">
									<prop name="PropertyTypeName">Replicate of</prop>
									<prop name="Position">13</prop>
									<prop name="IsDefault">0</prop>
									<prop name="ReplicateOf">12</prop>
								</obj>
								<obj name="PropertyObject" class="HTCSampleID" version="4">
									<prop name="PropertyTypeName">Sample ID</prop>
									<prop name="Position">13</prop>
									<prop name="IsDefault">1</prop>
								</obj>
								<obj name="PropertyObject" class="GenSampleEditName" version="4">
									<prop name="PropertyTypeName">Sample Name</prop>
									<prop name="Position">13</prop>
									<prop name="IsDefault">0</prop>
									<prop name="name">538T</prop>
								</obj>
								<obj name="PropertyObject" class="HTCSamplePrepNotes" version="4">
									<prop name="PropertyTypeName">Sample Prep Notes</prop>
									<prop name="Position">13</prop>
									<prop name="IsDefault">1</prop>
								</obj>
								<obj name="PropertyObject" class="GenSampleEditSubset" version="4">
									<prop name="PropertyTypeName">Subsets</prop>
									<prop name="Position">13</prop>
									<prop name="IsDefault">1</prop>
								</obj>
								<obj name="PropertyObject" class="SamplePrefWidth" version="5">
									<prop name="PropertyTypeName">Width</prop>
									<prop name="Position">13</prop>
									<prop name="IsDefault">1</prop>
									<prop name="Width">1</prop>
								</obj>
							</list>
						</obj>
					</obj>
					<obj name="item" class="SamplePropInfo" version="1">
						<obj name="ChannelProperties" class="ChanPropList" version="2">
							<obj name="ChannelProperties" class="EMList" version="1">
								<list name="emlist" count="2">
									<obj name="item" class="PropertyList" version="1">
										<list name="emlist" count="12">
											<obj name="PropertyObject" class="RQSampleTargetProperty" version="4">
												<prop name="PropertyTypeName">Combined Sample and Target Type</prop>
												<prop name="Position">14</prop>
												<prop name="IsDefault">0</prop>
												<obj name="ChannelProp" class="ChannelProperty" version="1">
													<prop name="ChannelIdx">0</prop>
												</obj>
											</obj>
											<obj name="PropertyObject" class="QuantConcProperty" version="4">
												<prop name="PropertyTypeName">Concentration</prop>
												<prop name="Position">14</prop>
												<prop name="IsDefault">1</prop>
												<prop name="Concentration">0</prop>
												<obj name="ChannelProp" class="ChannelProperty" version="1">
													<prop name="ChannelIdx">0</prop>
												</obj>
												<prop name="ReadOnly">1</prop>
											</obj>
											<obj name="PropertyObject" class="QuantCpHighProp" version="4">
												<prop name="PropertyTypeName">Cp High</prop>
												<prop name="Position">14</prop>
												<prop name="IsDefault">1</prop>
												<prop name="CpRangeHigh">0</prop>
												<obj name="ChannelProp" class="ChannelProperty" version="1">
													<prop name="ChannelIdx">0</prop>
												</obj>
												<prop name="ReadOnly">1</prop>
											</obj>
											<obj name="PropertyObject" class="QuantCpLowProp" version="4">
												<prop name="PropertyTypeName">Cp Low</prop>
												<prop name="Position">14</prop>
												<prop name="IsDefault">1</prop>
												<prop name="CpRangeLow">0</prop>
												<obj name="ChannelProp" class="ChannelProperty" version="1">
													<prop name="ChannelIdx">0</prop>
												</obj>
												<prop name="ReadOnly">1</prop>
											</obj>
											<obj name="PropertyObject" class="RQEffProp" version="4">
												<prop name="PropertyTypeName">Efficiency</prop>
												<prop name="Position">14</prop>
												<prop name="IsDefault">1</prop>
												<prop name="Efficiency">2</prop>
												<obj name="ChannelProp" class="ChannelProperty" version="1">
													<prop name="ChannelIdx">0</prop>
												</obj>
											</obj>
											<obj name="PropertyObject" class="ChannelGenotype" version="4">
												<prop name="PropertyTypeName">Melt Geno Genotype</prop>
												<prop name="Position">14</prop>
												<prop name="IsDefault">1</prop>
												<prop name="ReadOnly">1</prop>
												<obj name="ChannelProp" class="ChannelProperty" version="1">
													<prop name="ChannelIdx">0</prop>
												</obj>
											</obj>
											<obj name="PropertyObject" class="GroupChannelTypeProp" version="4">
												<prop name="PropertyTypeName">Melt Geno Sample Type</prop>
												<prop name="Position">14</prop>
												<prop name="IsDefault">0</prop>
												<prop name="GroupSampleType">mstUnknown</prop>
												<obj name="ChannelProp" class="ChannelProperty" version="1">
													<prop name="ChannelIdx">0</prop>
												</obj>
											</obj>
											<obj name="PropertyObject" class="QuantSampleTypeProperty" version="4">
												<prop name="PropertyTypeName">Quantification Sample Type</prop>
												<prop name="Position">14</prop>
												<prop name="IsDefault">0</prop>
												<prop name="SampleType">qsUnknown</prop>
												<obj name="ChannelProp" class="ChannelProperty" version="1">
													<prop name="ChannelIdx">0</prop>
												</obj>
											</obj>
											<obj name="PropertyObject" class="ChannelGenotype" version="4">
												<prop name="PropertyTypeName">Scanning Genotype</prop>
												<prop name="Position">14</prop>
												<prop name="IsDefault">1</prop>
												<prop name="ReadOnly">1</prop>
												<obj name="ChannelProp" class="ChannelProperty" version="1">
													<prop name="ChannelIdx">0</prop>
												</obj>
											</obj>
											<obj name="PropertyObject" class="GroupChannelTypeProp" version="4">
												<prop name="PropertyTypeName">Scanning Sample Type</prop>
												<prop name="Position">14</prop>
												<prop name="IsDefault">0</prop>
												<prop name="GroupSampleType">mstUnknown</prop>
												<obj name="ChannelProp" class="ChannelProperty" version="1">
													<prop name="ChannelIdx">0</prop>
												</obj>
											</obj>
											<obj name="PropertyObject" class="TargetName" version="4">
												<prop name="PropertyTypeName">Target Name</prop>
												<prop name="Position">14</prop>
												<prop name="IsDefault">0</prop>
												<prop name="name">U44</prop>
												<obj name="ChannelProp" class="ChannelProperty" version="1">
													<prop name="ChannelIdx">0</prop>
												</obj>
											</obj>
											<obj name="PropertyObject" class="RQTargetProperty" version="4">
												<prop name="PropertyTypeName">Target Type</prop>
												<prop name="Position">14</prop>
												<prop name="IsDefault">0</prop>
												<prop name="TargetType">dtReference</prop>
												<obj name="ChannelProp" class="ChannelProperty" version="1">
													<prop name="ChannelIdx">0</prop>
												</obj>
											</obj>
										</list>
									</obj>
									<obj name="item" class="PropertyList" version="1">
										<list name="emlist" count="12">
											<obj name="PropertyObject" class="RQSampleTargetProperty" version="4">
												<prop name="PropertyTypeName">Combined Sample and Target Type</prop>
												<prop name="Position">14</prop>
												<prop name="IsDefault">0</prop>
												<obj name="ChannelProp" class="ChannelProperty" version="1">
													<prop name="ChannelIdx">1</prop>
												</obj>
											</obj>
											<obj name="PropertyObject" class="QuantConcProperty" version="4">
												<prop name="PropertyTypeName">Concentration</prop>
												<prop name="Position">14</prop>
												<prop name="IsDefault">1</prop>
												<prop name="Concentration">0</prop>
												<obj name="ChannelProp" class="ChannelProperty" version="1">
													<prop name="ChannelIdx">1</prop>
												</obj>
												<prop name="ReadOnly">1</prop>
											</obj>
											<obj name="PropertyObject" class="QuantCpHighProp" version="4">
												<prop name="PropertyTypeName">Cp High</prop>
												<prop name="Position">14</prop>
												<prop name="IsDefault">1</prop>
												<prop name="CpRangeHigh">0</prop>
												<obj name="ChannelProp" class="ChannelProperty" version="1">
													<prop name="ChannelIdx">1</prop>
												</obj>
												<prop name="ReadOnly">1</prop>
											</obj>
											<obj name="PropertyObject" class="QuantCpLowProp" version="4">
												<prop name="PropertyTypeName">Cp Low</prop>
												<prop name="Position">14</prop>
												<prop name="IsDefault">1</prop>
												<prop name="CpRangeLow">0</prop>
												<obj name="ChannelProp" class="ChannelProperty" version="1">
													<prop name="ChannelIdx">1</prop>
												</obj>
												<prop name="ReadOnly">1</prop>
											</obj>
											<obj name="PropertyObject" class="RQEffProp" version="4">
												<prop name="PropertyTypeName">Efficiency</prop>
												<prop name="Position">14</prop>
												<prop name="IsDefault">1</prop>
												<prop name="Efficiency">2</prop>
												<obj name="ChannelProp" class="ChannelProperty" version="1">
													<prop name="ChannelIdx">1</prop>
												</obj>
											</obj>
											<obj name="PropertyObject" class="ChannelGenotype" version="4">
												<prop name="PropertyTypeName">Melt Geno Genotype</prop>
												<prop name="Position">14</prop>
												<prop name="IsDefault">1</prop>
												<prop name="ReadOnly">1</prop>
												<obj name="ChannelProp" class="ChannelProperty" version="1">
													<prop name="ChannelIdx">1</prop>
												</obj>
											</obj>
											<obj name="PropertyObject" class="GroupChannelTypeProp" version="4">
												<prop name="PropertyTypeName">Melt Geno Sample Type</prop>
												<prop name="Position">14</prop>
												<prop name="IsDefault">0</prop>
												<prop name="GroupSampleType">mstUnknown</prop>
												<obj name="ChannelProp" class="ChannelProperty" version="1">
													<prop name="ChannelIdx">1</prop>
												</obj>
											</obj>
											<obj name="PropertyObject" class="QuantSampleTypeProperty" version="4">
												<prop name="PropertyTypeName">Quantification Sample Type</prop>
												<prop name="Position">14</prop>
												<prop name="IsDefault">0</prop>
												<prop name="SampleType">qsUnknown</prop>
												<obj name="ChannelProp" class="ChannelProperty" version="1">
													<prop name="ChannelIdx">1</prop>
												</obj>
											</obj>
											<obj name="PropertyObject" class="ChannelGenotype" version="4">
												<prop name="PropertyTypeName">Scanning Genotype</prop>
												<prop name="Position">14</prop>
												<prop name="IsDefault">1</prop>
												<prop name="ReadOnly">1</prop>
												<obj name="ChannelProp" class="ChannelProperty" version="1">
													<prop name="ChannelIdx">1</prop>
												</obj>
											</obj>
											<obj name="PropertyObject" class="GroupChannelTypeProp" version="4">
												<prop name="PropertyTypeName">Scanning Sample Type</prop>
												<prop name="Position">14</prop>
												<prop name="IsDefault">0</prop>
												<prop name="GroupSampleType">mstUnknown</prop>
												<obj name="ChannelProp" class="ChannelProperty" version="1">
													<prop name="ChannelIdx">1</prop>
												</obj>
											</obj>
											<obj name="PropertyObject" class="TargetName" version="4">
												<prop name="PropertyTypeName">Target Name</prop>
												<prop name="Position">14</prop>
												<prop name="IsDefault">1</prop>
												<obj name="ChannelProp" class="ChannelProperty" version="1">
													<prop name="ChannelIdx">1</prop>
												</obj>
											</obj>
											<obj name="PropertyObject" class="RQTargetProperty" version="4">
												<prop name="PropertyTypeName">Target Type</prop>
												<prop name="Position">14</prop>
												<prop name="IsDefault">0</prop>
												<prop name="TargetType">dtNone</prop>
												<obj name="ChannelProp" class="ChannelProperty" version="1">
													<prop name="ChannelIdx">1</prop>
												</obj>
											</obj>
										</list>
									</obj>
								</list>
							</obj>
						</obj>
						<prop name="ChannelPropertyCount">1</prop>
						<prop name="ContainerPosition">14</prop>
						<prop name="HasSampleProperties">1</prop>
						<obj name="SampleProperties" class="PropertyList" version="1">
							<list name="emlist" count="14">
								<obj name="PropertyObject" class="SamplePrefColor" version="4">
									<prop name="PropertyTypeName">Color</prop>
									<prop name="Position">14</prop>
									<prop name="IsDefault">0</prop>
									<prop name="Color">$0030D700</prop>
								</obj>
								<obj name="PropertyObject" class="DominantChannelProp" version="4">
									<prop name="PropertyTypeName">Dominant Channel</prop>
									<prop name="Position">14</prop>
									<prop name="IsDefault">0</prop>
									<prop name="DominantChannel">0</prop>
								</obj>
								<obj name="PropertyObject" class="Genotype" version="4">
									<prop name="PropertyTypeName">EndPt Genotype</prop>
									<prop name="Position">14</prop>
									<prop name="IsDefault">1</prop>
									<prop name="ReadOnly">1</prop>
								</obj>
								<obj name="PropertyObject" class="GroupingSample" version="4">
									<prop name="PropertyTypeName">EndPt Sample Type</prop>
									<prop name="Position">14</prop>
									<prop name="IsDefault">0</prop>
									<prop name="GroupSampleType">mstUnknown</prop>
								</obj>
								<obj name="PropertyObject" class="SamplePrefLineStyle" version="4">
									<prop name="PropertyTypeName">Line Style</prop>
									<prop name="Position">14</prop>
									<prop name="IsDefault">0</prop>
									<prop name="LineStyle">psSolid</prop>
								</obj>
								<obj name="PropertyObject" class="GenSampleEditNotes" version="4">
									<prop name="PropertyTypeName">Notes</prop>
									<prop name="Position">14</prop>
									<prop name="IsDefault">1</prop>
								</obj>
								<obj name="PropertyObject" class="SamplePrefPointStyle" version="4">
									<prop name="PropertyTypeName">Point Style</prop>
									<prop name="Position">14</prop>
									<prop name="IsDefault">0</prop>
									<prop name="PointStyle">psNothing</prop>
								</obj>
								<obj name="PropertyObject" class="GenSampleEditPosition" version="4">
									<prop name="PropertyTypeName">Position</prop>
									<prop name="Position">14</prop>
									<prop name="IsDefault">1</prop>
								</obj>
								<obj name="PropertyObject" class="GenSampleEditReplicate" version="4">
									<prop name="PropertyTypeName">Replicate of</prop>
									<prop name="Position">14</prop>
									<prop name="IsDefault">0</prop>
									<prop name="ReplicateOf">12</prop>
								</obj>
								<obj name="PropertyObject" class="HTCSampleID" version="4">
									<prop name="PropertyTypeName">Sample ID</prop>
									<prop name="Position">14</prop>
									<prop name="IsDefault">1</prop>
								</obj>
								<obj name="PropertyObject" class="GenSampleEditName" version="4">
									<prop name="PropertyTypeName">Sample Name</prop>
									<prop name="Position">14</prop>
									<prop name="IsDefault">0</prop>
									<prop name="name">538T</prop>
								</obj>
								<obj name="PropertyObject" class="HTCSamplePrepNotes" version="4">
									<prop name="PropertyTypeName">Sample Prep Notes</prop>
									<prop name="Position">14</prop>
									<prop name="IsDefault">1</prop>
								</obj>
								<obj name="PropertyObject" class="GenSampleEditSubset" version="4">
									<prop name="PropertyTypeName">Subsets</prop>
									<prop name="Position">14</prop>
									<prop name="IsDefault">1</prop>
								</obj>
								<obj name="PropertyObject" class="SamplePrefWidth" version="5">
									<prop name="PropertyTypeName">Width</prop>
									<prop name="Position">14</prop>
									<prop name="IsDefault">1</prop>
									<prop name="Width">1</prop>
								</obj>
							</list>
						</obj>
					</obj>
					<obj name="item" class="SamplePropInfo" version="1">
						<obj name="ChannelProperties" class="ChanPropList" version="2">
							<obj name="ChannelProperties" class="EMList" version="1">
								<list name="emlist" count="2">
									<obj name="item" class="PropertyList" version="1">
										<list name="emlist" count="12">
											<obj name="PropertyObject" class="RQSampleTargetProperty" version="4">
												<prop name="PropertyTypeName">Combined Sample and Target Type</prop>
												<prop name="Position">15</prop>
												<prop name="IsDefault">0</prop>
												<obj name="ChannelProp" class="ChannelProperty" version="1">
													<prop name="ChannelIdx">0</prop>
												</obj>
											</obj>
											<obj name="PropertyObject" class="QuantConcProperty" version="4">
												<prop name="PropertyTypeName">Concentration</prop>
												<prop name="Position">15</prop>
												<prop name="IsDefault">1</prop>
												<prop name="Concentration">0</prop>
												<obj name="ChannelProp" class="ChannelProperty" version="1">
													<prop name="ChannelIdx">0</prop>
												</obj>
												<prop name="ReadOnly">1</prop>
											</obj>
											<obj name="PropertyObject" class="QuantCpHighProp" version="4">
												<prop name="PropertyTypeName">Cp High</prop>
												<prop name="Position">15</prop>
												<prop name="IsDefault">1</prop>
												<prop name="CpRangeHigh">0</prop>
												<obj name="ChannelProp" class="ChannelProperty" version="1">
													<prop name="ChannelIdx">0</prop>
												</obj>
												<prop name="ReadOnly">1</prop>
											</obj>
											<obj name="PropertyObject" class="QuantCpLowProp" version="4">
[truncated: 5,835,927 more chars]
