# Supplementary material for: MicroRNAs and Their Inhibition in Modulating SLC5A8 Expression in the Context of Papillary Thyroid Carcinoma
Source: Int J Mol Sci. 2025 Aug 15;26(16):7889. doi: 10.3390/ijms26167889 (PMC12386254; doi:10.3390/ijms26167889)
Supplement: Supplementary file 1 [file ijms-26-07889-s001.zip › ijms-3558049-supplementary/Manuscript data/Fig5A data/2019-07-10_HEK293_po_V5-AIT.xlsx]

## Sheet: Arkusz1
	HEK293		100tys/d		płytka 12-dołkowa			100ng V5-AIT vs. pcDNA3							0-24-72h (48h po transfekcji)
	20ul cDNA + 50ul NFW
HPRT		Ct	Ct śr	SD	CV%		AIT		Ct	Ct śr	SD	CV%		delta Ct	delta mRNA
D1	exp_1_pcDNA3_1	24.83					G1	exp_1_pcDNA3_1	35.74
E1	exp_1_pcDNA3_1	24.84	24.85	0.0264575	0.00106469		H1	exp_1_pcDNA3_1	35.78	35.66	0.174356	0.0048894		-10.81	0.000557014		0.193031
F1	exp_1_pcDNA3_1	24.88					I1	exp_1_pcDNA3_1	35.46
D3	exp_1_pcDNA3_2	25.57					G3	exp_1_pcDNA3_2	26.97
E3	exp_1_pcDNA3_2	25.5	25.5433	0.0378594	0.00148216		H3	exp_1_pcDNA3_2	26.73	26.74	0.225167	0.00842059		-1.19667	0.436282	0.00288562	151.192
F3	exp_1_pcDNA3_2	25.56					I3	exp_1_pcDNA3_2	26.52
D5	exp_1_pcDNA3_3	25.05					G5	exp_1_pcDNA3_3	32.82
E5	exp_1_pcDNA3_3	25.01	25.0467	0.0351188	0.00140214		H5	exp_1_pcDNA3_3	32.94	32.63	0.43715	0.0133972		-7.58333	0.00521422		1.80697
F5	exp_1_pcDNA3_3	25.08					I5	exp_1_pcDNA3_3	32.13
D7	exp_1_V5-AIT_1	24.93					G7	exp_1_V5-AIT_1	19.92
E7	exp_1_V5-AIT_1	24.94	24.9033	0.0550757	0.00221158		H7	exp_1_V5-AIT_1	19.85	19.85	0.07	0.00352645		5.05333	33.2051		11507.1
F7	exp_1_V5-AIT_1	24.84					I7	exp_1_V5-AIT_1	19.78
D9	exp_1_V5-AIT_2	25.07					G9	exp_1_V5-AIT_2	19.81
E9	exp_1_V5-AIT_2	24.98	25.0167	0.0472582	0.00188907		H9	exp_1_V5-AIT_2	19.74	19.7333	0.0802081	0.0040646		5.28333	38.9441		13495.9
F9	exp_1_V5-AIT_2	25					I9	exp_1_V5-AIT_2	19.65
D11	exp_1_V5-AIT_3	23.75					G11	exp_1_V5-AIT_3	19.92
E11	exp_1_V5-AIT_3	23.89	23.8333	0.0737111	0.00309278		H11	exp_1_V5-AIT_3	19.86	19.85	0.0754983	0.00380344		3.98333	15.8162		5481.06
F11	exp_1_V5-AIT_3	23.86					I11	exp_1_V5-AIT_3	19.77
A1	exp_2_pcDNA3_1	25.09					D13	exp_2_pcDNA3_1	36.03
B1	exp_2_pcDNA3_1	25.19	25.1133	0.0680686	0.00271046		E13	exp_2_pcDNA3_1	37.14	36.0967	1.01165	0.0280261		-10.9833	0.000493955		1.39596
C1	exp_2_pcDNA3_1	25.06					F13	exp_2_pcDNA3_1	35.12
A3	exp_2_pcDNA3_2	24.72					D15	exp_2_pcDNA3_2	38.33
B3	exp_2_pcDNA3_2	24.74	24.7667	0.064291	0.00259587		E15	exp_2_pcDNA3_2	37.18	37.5533	0.67278	0.0179153		-12.7867	0.000141524	0.000353845	0.39996
C3	exp_2_pcDNA3_2	24.84					F15	exp_2_pcDNA3_2	37.15
A5	exp_2_pcDNA3_3	25.69					D17	exp_2_pcDNA3_3	37.15
B5	exp_2_pcDNA3_3	25.87	25.81	0.103923	0.00402646		E17	exp_2_pcDNA3_3	37.35	37.0067	0.433167	0.0117051		-11.1967	0.000426057		1.20408
C5	exp_2_pcDNA3_3	25.87					F17	exp_2_pcDNA3_3	36.52
A13	exp_2_V5-AIT_1	24.98					D14	exp_2_V5-AIT_1
B13	exp_2_V5-AIT_1	25.12	25.0633	0.0737111	0.002941		E14	exp_2_V5-AIT_1	18.21	18.655	0.629325	0.0337349		6.40833	84.9377		240042
C13	exp_2_V5-AIT_1	25.09					F14	exp_2_V5-AIT_1	19.1
A15	exp_2_V5-AIT_2	25.22					D16	exp_2_V5-AIT_2	19.56
B15	exp_2_V5-AIT_2	25.29	25.23	0.0556776	0.0022068		E16	exp_2_V5-AIT_2	19.46	19.5	0.052915	0.00271359		5.73	53.0765		149999
C15	exp_2_V5-AIT_2	25.18					F16	exp_2_V5-AIT_2	19.48
A17	exp_2_V5-AIT_3	24.91					D18	exp_2_V5-AIT_3	19.24
B17	exp_2_V5-AIT_3	24.87	24.8633	0.0503322	0.00202436		E18	exp_2_V5-AIT_3	19.25	19.21	0.0608276	0.00316646		5.65333	50.3295		142236
C17	exp_2_V5-AIT_3	24.81					F18	exp_2_V5-AIT_3	19.14
A7	exp_3_pcDNA3_1	25.07					D19	exp_3_pcDNA3_1	35.75
B7	exp_3_pcDNA3_1	25.11	25.0633	0.0503322	0.0020082		E19	exp_3_pcDNA3_1	34.98	36.1567	1.42423	0.0393905		-11.0933	0.000457693		1.01763
C7	exp_3_pcDNA3_1	25.01					F19	exp_3_pcDNA3_1	37.74
A9	exp_3_pcDNA3_2	24.63					D21	exp_3_pcDNA3_2	35.14
B9	exp_3_pcDNA3_2	24.69	24.65	0.034641	0.00140532		E21	exp_3_pcDNA3_2	35.5	35.39	0.217025	0.00613239		-10.74	0.000584706	0.000449762	1.30003
C9	exp_3_pcDNA3_2	24.63					F21	exp_3_pcDNA3_2	35.53
A11	exp_3_pcDNA3_3	24.82					D23	exp_3_pcDNA3_3	36.01
B11	exp_3_pcDNA3_3	24.93	24.8367	0.0862168	0.00347135		E23	exp_3_pcDNA3_3	36.03	36.5067	0.842991	0.0230914		-11.67	0.000306888		0.682334
C11	exp_3_pcDNA3_3	24.76					F23	exp_3_pcDNA3_3	37.48
A19	exp_3_V5-AIT_1	24.46					D20	exp_3_V5-AIT_1	19.33
B19	exp_3_V5-AIT_1	24.48	24.5	0.052915	0.0021598		E20	exp_3_V5-AIT_1	19.31	19.28	0.07	0.00363071		5.22	37.2715		82869.3
C19	exp_3_V5-AIT_1	24.56					F20	exp_3_V5-AIT_1	19.2
A21	exp_3_V5-AIT_2	25.62					D22	exp_3_V5-AIT_2	19.77
B21	exp_3_V5-AIT_2	25.67	25.6333	0.0321455	0.00125405		E22	exp_3_V5-AIT_2	19.77	19.7633	0.011547	0.000584264		5.87	58.4852		130036
C21	exp_3_V5-AIT_2	25.61					F22	exp_3_V5-AIT_2	19.75
A23	exp_3_V5-AIT_3	24.66					D24	exp_3_V5-AIT_3	19.46
B23	exp_3_V5-AIT_3	24.68	24.68	0.02	0.000810373		E24	exp_3_V5-AIT_3	19.43	19.4133	0.0568624	0.00292904		5.26667	38.4968		85593.6
C23	exp_3_V5-AIT_3	24.7					F24	exp_3_V5-AIT_3	19.35
G2	RT-	Control	31.6				G6	RT-	Control	34.48
HPRT		Ct	Ct śr	SD	CV%		BIRC5		Ct	Ct śr	SD	CV%		delta Ct	delta mRNA
D1	exp_1_pcDNA3_1	24.83					D2	exp_1_pcDNA3_1	24.45
E1	exp_1_pcDNA3_1	24.84	24.85	0.0264575	0.00106469		E2	exp_1_pcDNA3_1	24.57	24.5333	0.0723418	0.00294871		0.316667	1.24545		1.02957
F1	exp_1_pcDNA3_1	24.88					F2	exp_1_pcDNA3_1	24.58
D3	exp_1_pcDNA3_2	25.57					D4	exp_1_pcDNA3_2	25.28
E3	exp_1_pcDNA3_2	25.5	25.5433	0.0378594	0.00148216		E4	exp_1_pcDNA3_2	25.24	25.2267	0.061101	0.00242208		0.316667	1.24545	1.20968	1.02957
F3	exp_1_pcDNA3_2	25.56					F4	exp_1_pcDNA3_2	25.16
D5	exp_1_pcDNA3_3	25.05					D6	exp_1_pcDNA3_3	24.82
E5	exp_1_pcDNA3_3	25.01	25.0467	0.0351188	0.00140214		E6	exp_1_pcDNA3_3	24.88	24.86	0.034641	0.00139344		0.186667	1.13813		0.940856
F5	exp_1_pcDNA3_3	25.08					F6	exp_1_pcDNA3_3	24.88
D7	exp_1_V5-AIT_1	24.93					D8	exp_1_V5-AIT_1	24.66
E7	exp_1_V5-AIT_1	24.94	24.9033	0.0550757	0.00221158		E8	exp_1_V5-AIT_1	24.69	24.68	0.0173205	0.000701803		0.223333	1.16743		0.965074
F7	exp_1_V5-AIT_1	24.84					F8	exp_1_V5-AIT_1	24.69
D9	exp_1_V5-AIT_2	25.07					D10	exp_1_V5-AIT_2	24.73
E9	exp_1_V5-AIT_2	24.98	25.0167	0.0472582	0.00188907		E10	exp_1_V5-AIT_2	24.62	24.6567	0.0635085	0.00257571		0.36	1.28343		1.06097
F9	exp_1_V5-AIT_2	25					F10	exp_1_V5-AIT_2	24.62
D11	exp_1_V5-AIT_3	23.75					D12	exp_1_V5-AIT_3	23.96
E11	exp_1_V5-AIT_3	23.89	23.8333	0.0737111	0.00309278		E12	exp_1_V5-AIT_3	23.93	23.9567	0.0251661	0.00105048		-0.123333	0.918064		0.758933
F11	exp_1_V5-AIT_3	23.86					F12	exp_1_V5-AIT_3	23.98
A1	exp_2_pcDNA3_1	25.09					A2	exp_2_pcDNA3_1	24.77
B1	exp_2_pcDNA3_1	25.19	25.1133	0.0680686	0.00271046		B2	exp_2_pcDNA3_1	24.73	24.7633	0.0305505	0.0012337		0.35	1.27456		1.17989
C1	exp_2_pcDNA3_1	25.06					C2	exp_2_pcDNA3_1	24.79
A3	exp_2_pcDNA3_2	24.72					A4	exp_2_pcDNA3_2	24.66
B3	exp_2_pcDNA3_2	24.74	24.7667	0.064291	0.00259587		B4	exp_2_pcDNA3_2	24.65	24.6167	0.0665833	0.0027048		0.15	1.10957	1.08024	1.02715
C3	exp_2_pcDNA3_2	24.84					C4	exp_2_pcDNA3_2	24.54
A5	exp_2_pcDNA3_3	25.69					A6	exp_2_pcDNA3_3	26.22
B5	exp_2_pcDNA3_3	25.87	25.81	0.103923	0.00402646		B6	exp_2_pcDNA3_3	26.06	26.0333	0.201329	0.00773351		-0.223333	0.856584		0.792959
C5	exp_2_pcDNA3_3	25.87					C6	exp_2_pcDNA3_3	25.82
A13	exp_2_V5-AIT_1	24.98					A14	exp_2_V5-AIT_1	25.14
B13	exp_2_V5-AIT_1	25.12	25.0633	0.0737111	0.002941		B14	exp_2_V5-AIT_1	25.09	25.1033	0.0321455	0.00128053		-0.04	0.972655		0.900408
C13	exp_2_V5-AIT_1	25.09					C14	exp_2_V5-AIT_1	25.08
A15	exp_2_V5-AIT_2	25.22					A16	exp_2_V5-AIT_2	25.2
B15	exp_2_V5-AIT_2	25.29	25.23	0.0556776	0.0022068		B16	exp_2_V5-AIT_2	25.14	25.18	0.034641	0.00137574		0.05	1.03526		0.958367
C15	exp_2_V5-AIT_2	25.18					C16	exp_2_V5-AIT_2	25.2
A17	exp_2_V5-AIT_3	24.91					A18	exp_2_V5-AIT_3	25
B17	exp_2_V5-AIT_3	24.87	24.8633	0.0503322	0.00202436		B18	exp_2_V5-AIT_3	24.99	24.9733	0.0378594	0.00151599		-0.11	0.926588		0.857763
C17	exp_2_V5-AIT_3	24.81					C18	exp_2_V5-AIT_3	24.93
A7	exp_3_pcDNA3_1	25.07					A8	exp_3_pcDNA3_1	24.79
B7	exp_3_pcDNA3_1	25.11	25.0633	0.0503322	0.0020082		B8	exp_3_pcDNA3_1	24.81	24.7633	0.064291	0.00259622		0.3	1.23114		1.09253
C7	exp_3_pcDNA3_1	25.01					C8	exp_3_pcDNA3_1	24.69
A9	exp_3_pcDNA3_2	24.63					A10	exp_3_pcDNA3_2	24.51
B9	exp_3_pcDNA3_2	24.69	24.65	0.034641	0.00140532		B10	exp_3_pcDNA3_2	24.5	24.5033	0.0057735	0.000235621		0.146667	1.10701	1.12687	0.982372
C9	exp_3_pcDNA3_2	24.63					C10	exp_3_pcDNA3_2	24.5
A11	exp_3_pcDNA3_3	24.82					A12	exp_3_pcDNA3_3	24.79
B11	exp_3_pcDNA3_3	24.93	24.8367	0.0862168	0.00347135		B12	exp_3_pcDNA3_3	24.77	24.7767	0.011547	0.000466044		0.06	1.04247		0.925096
C11	exp_3_pcDNA3_3	24.76					C12	exp_3_pcDNA3_3	24.77
A19	exp_3_V5-AIT_1	24.46					A20	exp_3_V5-AIT_1	24.71
B19	exp_3_V5-AIT_1	24.48	24.5	0.052915	0.0021598		B20	exp_3_V5-AIT_1	24.73	24.6967	0.0416333	0.00168579		-0.196667	0.872564		0.774324
C19	exp_3_V5-AIT_1	24.56					C20	exp_3_V5-AIT_1	24.65
A21	exp_3_V5-AIT_2	25.62					A22	exp_3_V5-AIT_2	25.82
B21	exp_3_V5-AIT_2	25.67	25.6333	0.0321455	0.00125405		B22	exp_3_V5-AIT_2	25.96	25.9133	0.080829	0.00311921		-0.28	0.823591		0.730864
C21	exp_3_V5-AIT_2	25.61					C22	exp_3_V5-AIT_2	25.96
A23	exp_3_V5-AIT_3	24.66					A24	exp_3_V5-AIT_3	24.62
B23	exp_3_V5-AIT_3	24.68	24.68	0.02	0.000810373		B24	exp_3_V5-AIT_3	24.65	24.6833	0.085049	0.0034456		-0.00333333	0.997692		0.885363
C23	exp_3_V5-AIT_3	24.7					C24	exp_3_V5-AIT_3	24.78
G2	RT-	Control	31.6				G4	RT-	Control	29.04
