# Supplementary material for: MicroRNAs and Their Inhibition in Modulating SLC5A8 Expression in the Context of Papillary Thyroid Carcinoma
Source: Int J Mol Sci. 2025 Aug 15;26(16):7889. doi: 10.3390/ijms26167889 (PMC12386254; doi:10.3390/ijms26167889)
Supplement: Supplementary file 1 [file ijms-26-07889-s001.zip › ijms-3558049-supplementary/Manuscript data/Fig5B data/2024-05-10 miRs after plasmid transfection summarized.xlsx]

## Sheet: 2014-10-07
			Cp	Cp śr	SD	CV%					Cp	Cp śr	SD	CV%		delta Cp	względna ekspresja miRNA
M1	neg-miR	1	27.59					M2	neg-miR	1	33.48
N1	neg-miR	1	27.32	27.54	0.19975	0.00725308		N2	neg-miR	1	33.25	33.3667	0.115036	0.00344764		-5.82667	0.0176197		1.00794
O1	neg-miR	1	27.71					O2	neg-miR	1	33.37
M3	neg-miR	2	27.55					M4	neg-miR	2	33.56
N3	neg-miR	2	27.52	27.5967	0.107858	0.00390837		N4	neg-miR	2	33.25	33.5	0.226053	0.00674785		-5.90333	0.0167078	0.0174809	0.955778
O3	neg-miR	2	27.72					O4	neg-miR	2	33.69
M5	neg-miR	3	28.08					M6	neg-miR	3	34.25
N5	neg-miR	3	28.11	28.16	0.113578	0.00403332		N6	neg-miR	3	33.2	33.9467	0.65041	0.0191598		-5.78667	0.0181151		1.03628
O5	neg-miR	3	28.29					O6	neg-miR	3	34.39
M7	miR-181	1	27.51					M8	miR-181	1	28.48
N7	miR-181	1	27.55	27.6433	0.197315	0.0071379		N8	miR-181	1	28.33	28.3233	0.160104	0.00565273		-0.68	0.624165		35.7056
O7	miR-181	1	27.87					O8	miR-181	1	28.16
M9	miR-181	2	27.08					M10	miR-181	2	28.19
N9	miR-181	2	27.24	27.3133	0.277369	0.0101551		N10	miR-181	2	28.05	28.18	0.1253	0.0044464		-0.866667	0.548412		31.3722
O9	miR-181	2	27.62					O10	miR-181	2	28.3
M11	miR-181	3	27.58					M12	miR-181	3	28.68
N11	miR-181	3	28.07	27.8833	0.265016	0.00950445		N12	miR-181	3	28.95	28.9067	0.208407	0.00720964		-1.02333	0.491978		28.1438
O11	miR-181	3	28					O12	miR-181	3	29.09
			Cp	Cp śr	SD	CV%					Cp	Cp śr	SD	CV%		delta Cp	delta miRNA
M1	neg-miR	1	27.59					J22	neg-miR	1	31.54
N1	neg-miR	1	27.32	27.54	0.19975	0.00725308		K22	neg-miR	1	31.3	31.4533	0.133167	0.00423378		-3.91333	0.0663696		1.06596
O1	neg-miR	1	27.71					L22	neg-miR	1	31.52
M3	neg-miR	2	27.55					J23	neg-miR	2	32
N3	neg-miR	2	27.52	27.5967	0.107858	0.00390837		K23	neg-miR	2	31.53	31.7433	0.237978	0.00749693		-4.14667	0.0564585	0.062263	0.906774
O3	neg-miR	2	27.72					L23	neg-miR	2	31.7
M5	neg-miR	3	28.08					J24	neg-miR	3	32.11
N5	neg-miR	3	28.11	28.16	0.113578	0.00403332		K24	neg-miR	3	32.16	32.1267	0.0288675	0.000898553		-3.96667	0.0639609		1.02727
O5	neg-miR	3	28.29					L24	neg-miR	3	32.11
M13	miR-182	1	28.31					M14	miR-182	1	26.6
N13	miR-182	1	28.57	28.5067	0.173877	0.00609953		N14	miR-182	1	26.4	26.5067	0.100664	0.0037977		2	4		64.2436
O13	miR-182	1	28.64					O14	miR-182	1	26.52
M15	miR-182	2	28.17					M16	miR-182	2	26.24
N15	miR-182	2	28.21	28.3767	0.323934	0.0114155		N16	miR-182	2	26.26	26.32	0.121655	0.00462216		2.05667	4.16024		66.8172
O15	miR-182	2	28.75					O16	miR-182	2	26.46
M17	miR-182	3	27.7					M18	miR-182	3	26.54
N17	miR-182	3	28.01	28.07	0.403361	0.0143698		N18	miR-182	3	26.46	26.5367	0.0750555	0.00282837		1.53333	2.89454		46.4889
O17	miR-182	3	28.5					O18	miR-182	3	26.61
			Cp	Cp śr	SD	CV%						Cp śr	SD	CV%		delta Cp	delta miRNA
M1	neg-miR	1	27.59					H21	neg-miR	1	36.53
N1	neg-miR	1	27.32	27.54	0.19975	0.00725308		H22	neg-miR	1	36.5	36.19	0.563116	0.01556		-8.65	0.00248938		0.910693
O1	neg-miR	1	27.71					H23	neg-miR	1	35.54
M3	neg-miR	2	27.55					I21	neg-miR	2	35.86
N3	neg-miR	2	27.52	27.5967	0.107858	0.00390837		I22	neg-miR	2	36.17	36.0867	0.198578	0.00550282		-8.49	0.00278135	0.0027335	1.01751
O3	neg-miR	2	27.72					I23	neg-miR	2	36.23
M5	neg-miR	3	28.08					P10	neg-miR	3	X
N5	neg-miR	3	28.11	28.16	0.113578	0.00403332		P11	neg-miR	3	37.03	36.575	0.643467	0.0175931		-8.415	0.00292976		1.0718
O5	neg-miR	3	28.29					P12	neg-miR	3	36.12
M19	miR-494	1	28.41					M20	miR-494	1	31.28
N19	miR-494	1	28.45	28.6167	0.323934	0.0113198		N20	miR-494	1	31.56	31.5	0.196977	0.00625324		-2.88333	0.135528		49.5806
O19	miR-494	1	28.99					O20	miR-494	1	31.66
M21	miR-494	2	28.08					M22	miR-494	2	31.05
N21	miR-494	2	28.53	28.33	0.229129	0.00808785		N22	miR-494	2	31.18	31.1467	0.085049	0.0027306		-2.81667	0.141938		51.9255
O21	miR-494	2	28.38					O22	miR-494	2	31.21
M23	miR-494	3	28.55					M24	miR-494	3	31.19
N23	miR-494	3	28.87	28.7767	0.197315	0.00685678		N24	miR-494	3	31.2	31.22	0.043589	0.00139619		-2.44333	0.183858		67.2613
O23	miR-494	3	28.91					O24	miR-494	3	31.27

## Sheet: 2014-10-14
			Cp	Cp śr	SD	CV%						Cp śr	SD	CV%		delta Cp	delta mRNA
A1	neg-miR	1	28.22					A2	neg-miR	1	35.49
B1	neg-miR	1	27.89	28.05	0.165227	0.00589045		B2	neg-miR	1	34.97	35.3533	0.336502	0.00951824		-7.30333	0.00633108		1.18486
C1	neg-miR	1	28.04					C2	neg-miR	1	35.6
A3	neg-miR	2	27.66					A4	neg-miR	2	34.99
B3	neg-miR	2	27.59	27.6767	0.0960902	0.00347189		B4	neg-miR	2	35.28	35.29	0.305123	0.00864616		-7.61333	0.00510691	0.00534332	0.955755
C3	neg-miR	2	27.78					C4	neg-miR	2	35.6
A5	neg-miR	3	27.32					A6	neg-miR	3	35.3
B5	neg-miR	3	27.34	27.39	0.104403	0.00381172		B6	neg-miR	3	34.85	35.1567	0.265769	0.00755957		-7.76667	0.00459198		0.859387
C5	neg-miR	3	27.51					C6	neg-miR	3	35.32
A7	miR-181	1	27.3					A8	miR-181	1	29.95
B7	miR-181	1	27.64	27.4533	0.172434	0.00628097		B8	miR-181	1	30.19	30.1033	0.133167	0.00442365		-2.65	0.15932		29.8167
C7	miR-181	1	27.42					C8	miR-181	1	30.17
A9	miR-181	2	27.56					A10	miR-181	2	29.99
B9	miR-181	2	27.54	27.6333	0.144684	0.00523583		B10	miR-181	2	30.14	30.1333	0.140119	0.00464997		-2.5	0.176777		33.0837
C9	miR-181	2	27.8					C10	miR-181	2	30.27
A11	miR-181	3	27.35					A12	miR-181	3	29.91
B11	miR-181	3	27.3	27.3833	0.104083	0.00380097		B12	miR-181	3	29.83	29.8567	0.046188	0.00154699		-2.47333	0.180075		33.7009
C11	miR-181	3	27.5					C12	miR-181	3	29.83
			Cp	Cp śr	SD	CV%						Cp śr	SD	CV%		delta Cp	delta mRNA
A1	neg-miR	1	28.22					D1	neg-miR	1	31.27
B1	neg-miR	1	27.89	28.05	0.165227	0.00589045		E1	neg-miR	1	31.35	31.2933	0.0493288	0.00157634		-3.24333	0.105599		1.13965
C1	neg-miR	1	28.04					F1	neg-miR	1	31.26
A3	neg-miR	2	27.66					D3	neg-miR	2	30.96
B3	neg-miR	2	27.59	27.6767	0.0960902	0.00347189		E3	neg-miR	2	31.05	31.2433	0.415251	0.0132909		-3.56667	0.0843969	0.0926589	0.910834
C3	neg-miR	2	27.78					F3	neg-miR	2	31.72
A5	neg-miR	3	27.32					D5	neg-miR	3	30.85
B5	neg-miR	3	27.34	27.39	0.104403	0.00381172		E5	neg-miR	3	30.92	30.8967	0.0404145	0.00130805		-3.50667	0.0879808		0.949513
C5	neg-miR	3	27.51					F5	neg-miR	3	30.92
A13	miR-182	1	27.32					A14	miR-182	1	25.55
B13	miR-182	1	27.13	27.4133	0.339755	0.0123938		B14	miR-182	1	25.52	25.5467	0.0251661	0.000985104		1.86667	3.64689		39.3582
C13	miR-182	1	27.79					C14	miR-182	1	25.57
A15	miR-182	2	27.6					A16	miR-182	2	25.67
B15	miR-182	2	27.54	27.5733	0.0305505	0.00110797		B16	miR-182	2	25.69	25.6867	0.0152753	0.000594676		1.88667	3.6978		39.9077
C15	miR-182	2	27.58					C16	miR-182	2	25.7
A17	miR-182	3	27.49					A18	miR-182	3	25.54
B17	miR-182	3	27.58	27.5333	0.0450925	0.00163774		B18	miR-182	3	25.47	25.52	0.043589	0.00170803		2.01333	4.03714		43.5699
C17	miR-182	3	27.53					C18	miR-182	3	25.55
			Cp	Cp śr	SD	CV%						Cp śr	SD	CV%		delta Cp	delta mRNA
A1	neg-miR	1	28.22					D2	neg-miR	1	38.71
B1	neg-miR	1	27.89	28.05	0.165227	0.00589045		E2	neg-miR	1	39.94	39.39	0.62522	0.0158726		-11.34	0.000385762		1.41534
C1	neg-miR	1	28.04					F2	neg-miR	1	39.52
A3	neg-miR	2	27.66					D4	neg-miR	2	40.54
B3	neg-miR	2	27.59	27.6767	0.0960902	0.00347189		E4	neg-miR	2	39.52	39.95	0.528488	0.0132287		-12.2733	0.000202003	0.000272557	0.741141
C3	neg-miR	2	27.78					F4	neg-miR	2	39.79
A5	neg-miR	3	27.32					D6	neg-miR	3	38.12
B5	neg-miR	3	27.34	27.39	0.104403	0.00381172		E6	neg-miR	3	38.81	39.4767	1.7859	0.0452393		-12.0867	0.000229906		0.843515
C5	neg-miR	3	27.51					F6	neg-miR	3	41.5
A19	miR-494	1	27.77					A20	miR-494	1	30.94
B19	miR-494	1	27.72	27.7467	0.0251661	0.000906996		B20	miR-494	1	30.74	30.83	0.101489	0.00329189		-3.08333	0.117984		432.879
C19	miR-494	1	27.75					C20	miR-494	1	30.81
A21	miR-494	2	27.9					A22	miR-494	2	31.18
B21	miR-494	2	28.05	28	0.0866025	0.00309295		B22	miR-494	2	30.98	31.22	0.262298	0.00840159		-3.22	0.107321		393.755
C21	miR-494	2	28.05					C22	miR-494	2	31.5
A23	miR-494	3	27.77					A24	miR-494	3	30.84
B23	miR-494	3	27.94	27.89	0.104403	0.00374339		B24	miR-494	3	30.78	30.9067	0.170098	0.0055036		-3.01667	0.123564		453.351
C23	miR-494	3	27.96					C24	miR-494	3	31.1

## Sheet: 2014-10-22
			Cp	Cp śr	SD	CV%					Cp	Cp śr	SD	CV%		delta Cp	delta RNA
G1	neg-miR	1	27.03					G2	neg-miR	1	33.05
H1	neg-miR	1	26.92	27.0367	0.120139	0.00444355		H2	neg-miR	1	33.05	33.0633	0.023094	0.000698478		-6.02667	0.0153388		1.12547
I1	neg-miR	1	27.16					I2	neg-miR	1	33.09
G3	neg-miR	2	26.07					G4	neg-miR	2	32.59
H3	neg-miR	2	26.18	26.2067	0.151767	0.00579117		H4	neg-miR	2	32.67	32.6867	0.105987	0.00324253		-6.48	0.0112028	0.0136288	0.821993
I3	neg-miR	2	26.37					I4	neg-miR	2	32.8
G5	neg-miR	3	27.01					G6	neg-miR	3	33.13
H5	neg-miR	3	27.28	27.1267	0.138684	0.00511247		H6	neg-miR	3	33.35	33.25	0.111355	0.00334903		-6.12333	0.0143448		1.05253
I5	neg-miR	3	27.09					I6	neg-miR	3	33.27
G7	miR-181	1	26.1					G8	miR-181	1	27.33
H7	miR-181	1	26.5	26.29	0.200749	0.00763593		H8	miR-181	1	27.68	27.61	0.252389	0.0091412		-1.32	0.400535		29.3889
I7	miR-181	1	26.27					I8	miR-181	1	27.82
G9	miR-181	2	26.67					G10	miR-181	2	27.56
H9	miR-181	2	26.64	26.6133	0.0737111	0.00276971		H10	miR-181	2	27.71	27.6833	0.112398	0.00406014		-1.07	0.476319		34.9495
I9	miR-181	2	26.53					I10	miR-181	2	27.78
G11	miR-181	3	26.97					G12	miR-181	3	28.03
H11	miR-181	3	X	26.955	0.0212132	0.000786986		H12	miR-181	3	28.19	28.23	0.222711	0.00788915		-1.275	0.413225		30.32
I11	miR-181	3	26.94					I12	miR-181	3	28.47
			Cp	Cp śr	SD	CV%						Cp śr	SD	CV%		delta Cp	delta RNA
G1	neg-miR	1	27.03					D11	neg-miR	1	31.71
H1	neg-miR	1	26.92	27.0367	0.120139	0.00444355		E11	neg-miR	1	33	32.3333	0.646091	0.0199822		-5.29667	0.0254416		0.975062
I1	neg-miR	1	27.16					F11	neg-miR	1	32.29
G3	neg-miR	2	26.07					D13	neg-miR	2	31.71
H3	neg-miR	2	26.18	26.2067	0.151767	0.00579117		E13	neg-miR	2	31.68	31.76	0.113578	0.00357614		-5.55333	0.0212951	0.0260923	0.816146
I3	neg-miR	2	26.37					F13	neg-miR	2	31.89
G5	neg-miR	3	27.01					D15	neg-miR	3	32.16
H5	neg-miR	3	27.28	27.1267	0.138684	0.00511247		E15	neg-miR	3	32.02	32.1133	0.080829	0.00251699		-4.98667	0.0315402		1.20879
I5	neg-miR	3	27.09					F15	neg-miR	3	32.16
G13	miR-182	1	26.85					G14	miR-182	1	26.76
H13	miR-182	1	27.05	26.9867	0.118462	0.00438966		H14	miR-182	1	26.66	26.76	0.1	0.00373692		0.226667	1.17013		44.8457
I13	miR-182	1	27.06					I14	miR-182	1	26.86
G15	miR-182	2	26.1					G16	miR-182	2	25.78
H15	miR-182	2	25.97	26.05	0.07	0.00268714		H16	miR-182	2	25.84	25.8433	0.0650641	0.00251763		0.206667	1.15402		44.2283
I15	miR-182	2	26.08					I16	miR-182	2	25.91
G17	miR-182	3	27.79					G18	miR-182	3	26.84
H17	miR-182	3	27.49	27.5467	0.22053	0.00800568		H18	miR-182	3	26.98	26.9833	0.145029	0.00537475		0.563333	1.47768		56.6328
I17	miR-182	3	27.36					I18	miR-182	3	27.13
			Cp	Cp śr	SD	CV%						Cp śr	SD	CV%		delta Cp	delta RNA
G1	neg-miR	1	27.03					D12	neg-miR	1	37.61
H1	neg-miR	1	26.92	27.0367	0.120139	0.00444355		E12	neg-miR	1	37.92	37.9167	0.305014	0.00804432		-10.88	0.000530632		1.1952
I1	neg-miR	1	27.16					F12	neg-miR	1	38.22
G3	neg-miR	2	26.07					D14	neg-miR	2	36.99
H3	neg-miR	2	26.18	26.2067	0.151767	0.00579117		E14	neg-miR	2	37.27	37.1867	0.170978	0.00459782		-10.98	0.000495097	0.00044397	1.11516
I3	neg-miR	2	26.37					F14	neg-miR	2	37.3
G5	neg-miR	3	27.01					D16	neg-miR	3	39.8
H5	neg-miR	3	27.28	27.1267	0.138684	0.00511247		E16	neg-miR	3	37.78	38.8	1.01015	0.0260348		-11.6733	0.00030618		0.689641
I5	neg-miR	3	27.09					F16	neg-miR	3	38.82
G19	miR-494	1	26.35					G20	miR-494	1	30.01
H19	miR-494	1	X	26.5	0.212132	0.00800498		H20	miR-494	1	30.04	30.1267	0.17673	0.00586622		-3.62667	0.0809589		182.352
I19	miR-494	1	26.65					I20	miR-494	1	30.33
G21	miR-494	2	26.99					G22	miR-494	2	30.37
H21	miR-494	2	27.36	27.66	0.860174	0.0310981		H22	miR-494	2	30.7	30.6767	0.295691	0.00963896		-3.01667	0.123564		278.317
I21	miR-494	2	28.63					I22	miR-494	2	30.96
G23	miR-494	3	27.17					G24	miR-494	3	31.16
H23	miR-494	3	27.33	27.38	0.238956	0.00872739		H24	miR-494	3	31.19	31.2833	0.188237	0.00601718		-3.90333	0.0668312		150.531
I23	miR-494	3	27.64					I24	miR-494	3	31.5

## Sheet: Summary
	mir-181_ctrl	mir-181_exp	mir-182_ctrl	mir-182_exp	mir-494_ctrl	mir-494_exp
2014-10-07	1.00794	35.7056	1.06596	64.2436	0.910693	49.5806
	0.955778	31.3722	0.906774	66.8172	1.01751	51.9255
	1.03628	28.1438	1.02727	46.4889	1.0718	67.2613
2014-10-14	1.18486	29.8167	1.13965	39.3582	1.41534	432.879
	0.955755	33.0837	0.910834	39.9077	0.741141	393.755
	0.859387	33.7009	0.949513	43.5699	0.843515	453.351
2014-10-22	1.12547	29.3889	0.975062	44.8457	1.1952	182.352
	0.821993	34.9495	0.816146	44.2283	1.11516	278.317
	1.05253	30.32	1.20879	56.6328	0.689641	150.531
