# Supplementary material for: MicroRNAs and Their Inhibition in Modulating SLC5A8 Expression in the Context of Papillary Thyroid Carcinoma
Source: Int J Mol Sci. 2025 Aug 15;26(16):7889. doi: 10.3390/ijms26167889 (PMC12386254; doi:10.3390/ijms26167889)
Supplement: Supplementary file 1 [file ijms-26-07889-s001.zip › ijms-3558049-supplementary/Manuscript data/Fig5B data/Exp_1/2014-10-06 RNA po transfekcji 400 i 1000ng pcDNA3 kolumienki.xls]

## Sheet: Sheet1
ID	Conc.	Unit	A260	A280	260/280	260/230	Type		3000ng w:	do 30uL:		ID	Conc.	Unit	A260	A280	260/280	260/230	Type
1	105.6	ng/µl	2.64	1.218	2.17	1.62	RNA		28.4091	1.59091		1	102.6	ng/µl	2.565	1.207	2.12	1.75	RNA
2	192.8	ng/µl	4.82	2.274	2.12	1.82	RNA		15.5602	14.4398		2	100.1	ng/µl	2.502	1.166	2.15	1.76	RNA
3	219.8	ng/µl	5.496	2.592	2.12	1.6	RNA		13.6488	16.3512		3	102.5	ng/µl	2.564	1.186	2.16	1.48	RNA
4	144.7	ng/µl	3.618	1.697	2.13	1.79	RNA		20.7326	9.26745		4	107.5	ng/µl	2.689	1.247	2.16	1.81	RNA
5	117.5	ng/µl	2.938	1.378	2.13	1.51	RNA		25.5319	4.46809		5	100.3	ng/µl	2.508	1.176	2.13	1.4	RNA
6	148.1	ng/µl	3.704	1.721	2.15	1.58	RNA		20.2566	9.74342		6	94.2	ng/µl	2.355	1.094	2.15	1.63	RNA
7	193.5	ng/µl	4.838	2.263	2.14	1.7	RNA		15.5039	14.4961		7	95.9	ng/µl	2.397	1.116	2.15	1.75	RNA
8	185.4	ng/µl	4.634	2.186	2.12	1.91	RNA		16.1812	13.8188		8	101	ng/µl	2.525	1.204	2.1	1.21	RNA
9	186.2	ng/µl	4.654	2.206	2.11	2.2	RNA		16.1117	13.8883		9	102.5	ng/µl	2.563	1.197	2.14	1.55	RNA
10	96.5	ng/µl	2.413	1.182	2.04	1.84	RNA		31.0881	-1.08808		10	96.9	ng/µl	2.423	1.139	2.13	1.86	RNA
11	162.7	ng/µl	4.068	1.934	2.1	1.81	RNA		18.4388	11.5612		11	105.9	ng/µl	2.646	1.231	2.15	1.91	RNA
12	175	ng/µl	4.374	2.061	2.12	1.89	RNA		17.1429	12.8571		12	102.2	ng/µl	2.556	1.232	2.07	1.11	RNA
13	72.2	ng/µl	1.804	0.847	2.13	1.7	RNA
14	98.3	ng/µl	2.457	1.152	2.13	1.87	RNA
15	90.7	ng/µl	2.267	1.047	2.16	1.09	RNA
16	67.2	ng/µl	1.681	0.78	2.15	1.55	RNA
17	77.9	ng/µl	1.949	0.899	2.17	1.63	RNA
18	52.4	ng/µl	1.31	0.621	2.11	1.55	RNA
19	77.9	ng/µl	1.946	0.913	2.13	1.67	RNA
20	108.2	ng/µl	2.705	1.267	2.14	1.85	RNA
21	63.6	ng/µl	1.59	0.737	2.16	1.59	RNA
22	66.3	ng/µl	1.658	0.771	2.15	1.65	RNA
23	98.3	ng/µl	2.458	1.14	2.16	1.75	RNA
24	77.2	ng/µl	1.93	0.882	2.19	1.38	RNA
