# Supplementary material for: MicroRNAs and Their Inhibition in Modulating SLC5A8 Expression in the Context of Papillary Thyroid Carcinoma
Source: Int J Mol Sci. 2025 Aug 15;26(16):7889. doi: 10.3390/ijms26167889 (PMC12386254; doi:10.3390/ijms26167889)
Supplement: Supplementary file 1 [file ijms-26-07889-s001.zip › ijms-3558049-supplementary/Manuscript data/Fig5B data/Exp_1/2014-10-06 RNA po transfekcji 400 i 1000ng pcDNA3 kolumienki.xml]

<?xml version="1.0"?>
<?mso-application progid="Excel.Sheet"?>
<Workbook xmlns="urn:schemas-microsoft-com:office:spreadsheet"
 xmlns:o="urn:schemas-microsoft-com:office:office"
 xmlns:x="urn:schemas-microsoft-com:office:excel"
 xmlns:ss="urn:schemas-microsoft-com:office:spreadsheet"
 xmlns:html="http://www.w3.org/TR/REC-html40">
 <Styles>
  <Style ss:ID="Default" ss:Name="Normal">
   <Alignment ss:Vertical="Bottom"/>
   <Borders/>
   <Font/>
   <Interior/>
   <NumberFormat/>
   <Protection/>
  </Style>
  <Style ss:ID="s23">
   <Borders>
    <Border ss:Position="Bottom" ss:LineStyle="Continuous" ss:Weight="1"/>
    <Border ss:Position="Left" ss:LineStyle="Continuous" ss:Weight="1"/>
    <Border ss:Position="Right" ss:LineStyle="Continuous" ss:Weight="1"/>
    <Border ss:Position="Top" ss:LineStyle="Continuous" ss:Weight="1"/>
   </Borders>
   <Font x:Family="Swiss" ss:Bold="1"/>
   <Interior ss:Color="#DCDCFF" ss:Pattern="Solid"/>
  </Style>
 </Styles>
 <Worksheet ss:Name="Sheet1">
  <Table>
  <Column ss:Index="1" ss:AutoFitWidth="0" ss:Width="120.0"/>
  <Column ss:Index="2" ss:AutoFitWidth="0" ss:Width="120.0"/>
  <Column ss:Index="3" ss:AutoFitWidth="0" ss:Width="120.0"/>
  <Column ss:Index="4" ss:AutoFitWidth="0" ss:Width="120.0"/>
  <Column ss:Index="5" ss:AutoFitWidth="0" ss:Width="120.0"/>
  <Column ss:Index="6" ss:AutoFitWidth="0" ss:Width="120.0"/>
  <Column ss:Index="7" ss:AutoFitWidth="0" ss:Width="120.0"/>
  <Column ss:Index="8" ss:AutoFitWidth="0" ss:Width="120.0"/>
  <Column ss:Index="9" ss:AutoFitWidth="0" ss:Width="120.0"/>
  <Column ss:Index="10" ss:AutoFitWidth="0" ss:Width="120.0"/>
  <Column ss:Index="11" ss:AutoFitWidth="0" ss:Width="120.0"/>
  <Column ss:Index="12" ss:AutoFitWidth="0" ss:Width="120.0"/>
   <Row ss:AutoFitHeight="0">
    <Cell ss:StyleID="s23"><Data ss:Type="String">#</Data></Cell>
    <Cell ss:StyleID="s23"><Data ss:Type="String">Sample ID</Data></Cell>
    <Cell ss:StyleID="s23"><Data ss:Type="String">User name</Data></Cell>
    <Cell ss:StyleID="s23"><Data ss:Type="String">Date and Time</Data></Cell>
    <Cell ss:StyleID="s23"><Data ss:Type="String">Nucleic Acid Conc.</Data></Cell>
    <Cell ss:StyleID="s23"><Data ss:Type="String">Unit</Data></Cell>
    <Cell ss:StyleID="s23"><Data ss:Type="String">A260</Data></Cell>
    <Cell ss:StyleID="s23"><Data ss:Type="String">A280</Data></Cell>
    <Cell ss:StyleID="s23"><Data ss:Type="String">260/280</Data></Cell>
    <Cell ss:StyleID="s23"><Data ss:Type="String">260/230</Data></Cell>
    <Cell ss:StyleID="s23"><Data ss:Type="String">Sample Type</Data></Cell>
    <Cell ss:StyleID="s23"><Data ss:Type="String">Factor</Data></Cell>
   </Row>
   <Row ss:AutoFitHeight="0">
    <Cell><Data ss:Type="Number">1</Data></Cell>
    <Cell><Data ss:Type="String">woda</Data></Cell>
    <Cell><Data ss:Type="String">Booo</Data></Cell>
    <Cell><Data ss:Type="String">2014-10-06 16:57:32</Data></Cell>
    <Cell><Data ss:Type="Number">0.5</Data></Cell>
    <Cell><Data ss:Type="String">ng/µl</Data></Cell>
    <Cell><Data ss:Type="Number">0.014</Data></Cell>
    <Cell><Data ss:Type="Number">-0.006</Data></Cell>
    <Cell><Data ss:Type="Number">-2.46</Data></Cell>
    <Cell><Data ss:Type="Number">0.36</Data></Cell>
    <Cell><Data ss:Type="String">RNA</Data></Cell>
    <Cell><Data ss:Type="Number">40</Data></Cell>
   </Row>
   <Row ss:AutoFitHeight="0">
    <Cell><Data ss:Type="Number">2</Data></Cell>
    <Cell><Data ss:Type="Number">1</Data></Cell>
    <Cell><Data ss:Type="String">Booo</Data></Cell>
    <Cell><Data ss:Type="String">2014-10-06 16:58:00</Data></Cell>
    <Cell><Data ss:Type="Number">105.6</Data></Cell>
    <Cell><Data ss:Type="String">ng/µl</Data></Cell>
    <Cell><Data ss:Type="Number">2.64</Data></Cell>
    <Cell><Data ss:Type="Number">1.218</Data></Cell>
    <Cell><Data ss:Type="Number">2.17</Data></Cell>
    <Cell><Data ss:Type="Number">1.62</Data></Cell>
    <Cell><Data ss:Type="String">RNA</Data></Cell>
    <Cell><Data ss:Type="Number">40</Data></Cell>
   </Row>
   <Row ss:AutoFitHeight="0">
    <Cell><Data ss:Type="Number">3</Data></Cell>
    <Cell><Data ss:Type="Number">2</Data></Cell>
    <Cell><Data ss:Type="String">Booo</Data></Cell>
    <Cell><Data ss:Type="String">2014-10-06 16:58:17</Data></Cell>
    <Cell><Data ss:Type="Number">192.8</Data></Cell>
    <Cell><Data ss:Type="String">ng/µl</Data></Cell>
    <Cell><Data ss:Type="Number">4.82</Data></Cell>
    <Cell><Data ss:Type="Number">2.274</Data></Cell>
    <Cell><Data ss:Type="Number">2.12</Data></Cell>
    <Cell><Data ss:Type="Number">1.82</Data></Cell>
    <Cell><Data ss:Type="String">RNA</Data></Cell>
    <Cell><Data ss:Type="Number">40</Data></Cell>
   </Row>
   <Row ss:AutoFitHeight="0">
    <Cell><Data ss:Type="Number">4</Data></Cell>
    <Cell><Data ss:Type="Number">3</Data></Cell>
    <Cell><Data ss:Type="String">Booo</Data></Cell>
    <Cell><Data ss:Type="String">2014-10-06 16:58:38</Data></Cell>
    <Cell><Data ss:Type="Number">219.8</Data></Cell>
    <Cell><Data ss:Type="String">ng/µl</Data></Cell>
    <Cell><Data ss:Type="Number">5.496</Data></Cell>
    <Cell><Data ss:Type="Number">2.592</Data></Cell>
    <Cell><Data ss:Type="Number">2.12</Data></Cell>
    <Cell><Data ss:Type="Number">1.6</Data></Cell>
    <Cell><Data ss:Type="String">RNA</Data></Cell>
    <Cell><Data ss:Type="Number">40</Data></Cell>
   </Row>
   <Row ss:AutoFitHeight="0">
    <Cell><Data ss:Type="Number">5</Data></Cell>
    <Cell><Data ss:Type="Number">4</Data></Cell>
    <Cell><Data ss:Type="String">Booo</Data></Cell>
    <Cell><Data ss:Type="String">2014-10-06 16:58:56</Data></Cell>
    <Cell><Data ss:Type="Number">144.7</Data></Cell>
    <Cell><Data ss:Type="String">ng/µl</Data></Cell>
    <Cell><Data ss:Type="Number">3.618</Data></Cell>
    <Cell><Data ss:Type="Number">1.697</Data></Cell>
    <Cell><Data ss:Type="Number">2.13</Data></Cell>
    <Cell><Data ss:Type="Number">1.79</Data></Cell>
    <Cell><Data ss:Type="String">RNA</Data></Cell>
    <Cell><Data ss:Type="Number">40</Data></Cell>
   </Row>
   <Row ss:AutoFitHeight="0">
    <Cell><Data ss:Type="Number">6</Data></Cell>
    <Cell><Data ss:Type="Number">5</Data></Cell>
    <Cell><Data ss:Type="String">Booo</Data></Cell>
    <Cell><Data ss:Type="String">2014-10-06 16:59:13</Data></Cell>
    <Cell><Data ss:Type="Number">117.5</Data></Cell>
    <Cell><Data ss:Type="String">ng/µl</Data></Cell>
    <Cell><Data ss:Type="Number">2.938</Data></Cell>
    <Cell><Data ss:Type="Number">1.378</Data></Cell>
    <Cell><Data ss:Type="Number">2.13</Data></Cell>
    <Cell><Data ss:Type="Number">1.51</Data></Cell>
    <Cell><Data ss:Type="String">RNA</Data></Cell>
    <Cell><Data ss:Type="Number">40</Data></Cell>
   </Row>
   <Row ss:AutoFitHeight="0">
    <Cell><Data ss:Type="Number">7</Data></Cell>
    <Cell><Data ss:Type="Number">6</Data></Cell>
    <Cell><Data ss:Type="String">Booo</Data></Cell>
    <Cell><Data ss:Type="String">2014-10-06 16:59:33</Data></Cell>
    <Cell><Data ss:Type="Number">148.1</Data></Cell>
    <Cell><Data ss:Type="String">ng/µl</Data></Cell>
    <Cell><Data ss:Type="Number">3.704</Data></Cell>
    <Cell><Data ss:Type="Number">1.721</Data></Cell>
    <Cell><Data ss:Type="Number">2.15</Data></Cell>
    <Cell><Data ss:Type="Number">1.58</Data></Cell>
    <Cell><Data ss:Type="String">RNA</Data></Cell>
    <Cell><Data ss:Type="Number">40</Data></Cell>
   </Row>
   <Row ss:AutoFitHeight="0">
    <Cell><Data ss:Type="Number">8</Data></Cell>
    <Cell><Data ss:Type="Number">7</Data></Cell>
    <Cell><Data ss:Type="String">Booo</Data></Cell>
    <Cell><Data ss:Type="String">2014-10-06 16:59:51</Data></Cell>
    <Cell><Data ss:Type="Number">193.5</Data></Cell>
    <Cell><Data ss:Type="String">ng/µl</Data></Cell>
    <Cell><Data ss:Type="Number">4.838</Data></Cell>
    <Cell><Data ss:Type="Number">2.263</Data></Cell>
    <Cell><Data ss:Type="Number">2.14</Data></Cell>
    <Cell><Data ss:Type="Number">1.7</Data></Cell>
    <Cell><Data ss:Type="String">RNA</Data></Cell>
    <Cell><Data ss:Type="Number">40</Data></Cell>
   </Row>
   <Row ss:AutoFitHeight="0">
    <Cell><Data ss:Type="Number">9</Data></Cell>
    <Cell><Data ss:Type="Number">8</Data></Cell>
    <Cell><Data ss:Type="String">Booo</Data></Cell>
    <Cell><Data ss:Type="String">2014-10-06 17:00:08</Data></Cell>
    <Cell><Data ss:Type="Number">185.4</Data></Cell>
    <Cell><Data ss:Type="String">ng/µl</Data></Cell>
    <Cell><Data ss:Type="Number">4.634</Data></Cell>
    <Cell><Data ss:Type="Number">2.186</Data></Cell>
    <Cell><Data ss:Type="Number">2.12</Data></Cell>
    <Cell><Data ss:Type="Number">1.91</Data></Cell>
    <Cell><Data ss:Type="String">RNA</Data></Cell>
    <Cell><Data ss:Type="Number">40</Data></Cell>
   </Row>
   <Row ss:AutoFitHeight="0">
    <Cell><Data ss:Type="Number">10</Data></Cell>
    <Cell><Data ss:Type="Number">9</Data></Cell>
    <Cell><Data ss:Type="String">Booo</Data></Cell>
    <Cell><Data ss:Type="String">2014-10-06 17:00:34</Data></Cell>
    <Cell><Data ss:Type="Number">186.2</Data></Cell>
    <Cell><Data ss:Type="String">ng/µl</Data></Cell>
    <Cell><Data ss:Type="Number">4.654</Data></Cell>
    <Cell><Data ss:Type="Number">2.206</Data></Cell>
    <Cell><Data ss:Type="Number">2.11</Data></Cell>
    <Cell><Data ss:Type="Number">2.2</Data></Cell>
    <Cell><Data ss:Type="String">RNA</Data></Cell>
    <Cell><Data ss:Type="Number">40</Data></Cell>
   </Row>
   <Row ss:AutoFitHeight="0">
    <Cell><Data ss:Type="Number">11</Data></Cell>
    <Cell><Data ss:Type="Number">10</Data></Cell>
    <Cell><Data ss:Type="String">Booo</Data></Cell>
    <Cell><Data ss:Type="String">2014-10-06 17:00:51</Data></Cell>
    <Cell><Data ss:Type="Number">96.5</Data></Cell>
    <Cell><Data ss:Type="String">ng/µl</Data></Cell>
    <Cell><Data ss:Type="Number">2.413</Data></Cell>
    <Cell><Data ss:Type="Number">1.182</Data></Cell>
    <Cell><Data ss:Type="Number">2.04</Data></Cell>
    <Cell><Data ss:Type="Number">1.84</Data></Cell>
    <Cell><Data ss:Type="String">RNA</Data></Cell>
    <Cell><Data ss:Type="Number">40</Data></Cell>
   </Row>
   <Row ss:AutoFitHeight="0">
    <Cell><Data ss:Type="Number">12</Data></Cell>
    <Cell><Data ss:Type="Number">11</Data></Cell>
    <Cell><Data ss:Type="String">Booo</Data></Cell>
    <Cell><Data ss:Type="String">2014-10-06 17:01:08</Data></Cell>
    <Cell><Data ss:Type="Number">162.7</Data></Cell>
    <Cell><Data ss:Type="String">ng/µl</Data></Cell>
    <Cell><Data ss:Type="Number">4.068</Data></Cell>
    <Cell><Data ss:Type="Number">1.934</Data></Cell>
    <Cell><Data ss:Type="Number">2.1</Data></Cell>
    <Cell><Data ss:Type="Number">1.81</Data></Cell>
    <Cell><Data ss:Type="String">RNA</Data></Cell>
    <Cell><Data ss:Type="Number">40</Data></Cell>
   </Row>
   <Row ss:AutoFitHeight="0">
    <Cell><Data ss:Type="Number">13</Data></Cell>
    <Cell><Data ss:Type="Number">12</Data></Cell>
    <Cell><Data ss:Type="String">Booo</Data></Cell>
    <Cell><Data ss:Type="String">2014-10-06 17:01:25</Data></Cell>
    <Cell><Data ss:Type="Number">175</Data></Cell>
    <Cell><Data ss:Type="String">ng/µl</Data></Cell>
    <Cell><Data ss:Type="Number">4.374</Data></Cell>
    <Cell><Data ss:Type="Number">2.061</Data></Cell>
    <Cell><Data ss:Type="Number">2.12</Data></Cell>
    <Cell><Data ss:Type="Number">1.89</Data></Cell>
    <Cell><Data ss:Type="String">RNA</Data></Cell>
    <Cell><Data ss:Type="Number">40</Data></Cell>
   </Row>
   <Row ss:AutoFitHeight="0">
    <Cell><Data ss:Type="Number">14</Data></Cell>
    <Cell><Data ss:Type="Number">13</Data></Cell>
    <Cell><Data ss:Type="String">Booo</Data></Cell>
    <Cell><Data ss:Type="String">2014-10-06 17:04:19</Data></Cell>
    <Cell><Data ss:Type="Number">72.2</Data></Cell>
    <Cell><Data ss:Type="String">ng/µl</Data></Cell>
    <Cell><Data ss:Type="Number">1.804</Data></Cell>
    <Cell><Data ss:Type="Number">0.847</Data></Cell>
    <Cell><Data ss:Type="Number">2.13</Data></Cell>
    <Cell><Data ss:Type="Number">1.7</Data></Cell>
    <Cell><Data ss:Type="String">RNA</Data></Cell>
    <Cell><Data ss:Type="Number">40</Data></Cell>
   </Row>
   <Row ss:AutoFitHeight="0">
    <Cell><Data ss:Type="Number">15</Data></Cell>
    <Cell><Data ss:Type="Number">14</Data></Cell>
    <Cell><Data ss:Type="String">Booo</Data></Cell>
    <Cell><Data ss:Type="String">2014-10-06 17:05:00</Data></Cell>
    <Cell><Data ss:Type="Number">98.3</Data></Cell>
    <Cell><Data ss:Type="String">ng/µl</Data></Cell>
    <Cell><Data ss:Type="Number">2.457</Data></Cell>
    <Cell><Data ss:Type="Number">1.152</Data></Cell>
    <Cell><Data ss:Type="Number">2.13</Data></Cell>
    <Cell><Data ss:Type="Number">1.87</Data></Cell>
    <Cell><Data ss:Type="String">RNA</Data></Cell>
    <Cell><Data ss:Type="Number">40</Data></Cell>
   </Row>
   <Row ss:AutoFitHeight="0">
    <Cell><Data ss:Type="Number">16</Data></Cell>
    <Cell><Data ss:Type="Number">15</Data></Cell>
    <Cell><Data ss:Type="String">Booo</Data></Cell>
    <Cell><Data ss:Type="String">2014-10-06 17:05:20</Data></Cell>
    <Cell><Data ss:Type="Number">90.7</Data></Cell>
    <Cell><Data ss:Type="String">ng/µl</Data></Cell>
    <Cell><Data ss:Type="Number">2.267</Data></Cell>
    <Cell><Data ss:Type="Number">1.047</Data></Cell>
    <Cell><Data ss:Type="Number">2.16</Data></Cell>
    <Cell><Data ss:Type="Number">1.09</Data></Cell>
    <Cell><Data ss:Type="String">RNA</Data></Cell>
    <Cell><Data ss:Type="Number">40</Data></Cell>
   </Row>
   <Row ss:AutoFitHeight="0">
    <Cell><Data ss:Type="Number">17</Data></Cell>
    <Cell><Data ss:Type="Number">16</Data></Cell>
    <Cell><Data ss:Type="String">Booo</Data></Cell>
    <Cell><Data ss:Type="String">2014-10-06 17:05:39</Data></Cell>
    <Cell><Data ss:Type="Number">67.2</Data></Cell>
    <Cell><Data ss:Type="String">ng/µl</Data></Cell>
    <Cell><Data ss:Type="Number">1.681</Data></Cell>
    <Cell><Data ss:Type="Number">0.78</Data></Cell>
    <Cell><Data ss:Type="Number">2.15</Data></Cell>
    <Cell><Data ss:Type="Number">1.55</Data></Cell>
    <Cell><Data ss:Type="String">RNA</Data></Cell>
    <Cell><Data ss:Type="Number">40</Data></Cell>
   </Row>
   <Row ss:AutoFitHeight="0">
    <Cell><Data ss:Type="Number">18</Data></Cell>
    <Cell><Data ss:Type="Number">17</Data></Cell>
    <Cell><Data ss:Type="String">Booo</Data></Cell>
    <Cell><Data ss:Type="String">2014-10-06 17:06:00</Data></Cell>
    <Cell><Data ss:Type="Number">77.9</Data></Cell>
    <Cell><Data ss:Type="String">ng/µl</Data></Cell>
    <Cell><Data ss:Type="Number">1.949</Data></Cell>
    <Cell><Data ss:Type="Number">0.899</Data></Cell>
    <Cell><Data ss:Type="Number">2.17</Data></Cell>
    <Cell><Data ss:Type="Number">1.63</Data></Cell>
    <Cell><Data ss:Type="String">RNA</Data></Cell>
    <Cell><Data ss:Type="Number">40</Data></Cell>
   </Row>
   <Row ss:AutoFitHeight="0">
    <Cell><Data ss:Type="Number">19</Data></Cell>
    <Cell><Data ss:Type="Number">18</Data></Cell>
    <Cell><Data ss:Type="String">Booo</Data></Cell>
    <Cell><Data ss:Type="String">2014-10-06 17:06:26</Data></Cell>
    <Cell><Data ss:Type="Number">52.4</Data></Cell>
    <Cell><Data ss:Type="String">ng/µl</Data></Cell>
    <Cell><Data ss:Type="Number">1.31</Data></Cell>
    <Cell><Data ss:Type="Number">0.621</Data></Cell>
    <Cell><Data ss:Type="Number">2.11</Data></Cell>
    <Cell><Data ss:Type="Number">1.55</Data></Cell>
    <Cell><Data ss:Type="String">RNA</Data></Cell>
    <Cell><Data ss:Type="Number">40</Data></Cell>
   </Row>
   <Row ss:AutoFitHeight="0">
    <Cell><Data ss:Type="Number">20</Data></Cell>
    <Cell><Data ss:Type="Number">19</Data></Cell>
    <Cell><Data ss:Type="String">Booo</Data></Cell>
    <Cell><Data ss:Type="String">2014-10-06 17:06:44</Data></Cell>
    <Cell><Data ss:Type="Number">77.9</Data></Cell>
    <Cell><Data ss:Type="String">ng/µl</Data></Cell>
    <Cell><Data ss:Type="Number">1.946</Data></Cell>
    <Cell><Data ss:Type="Number">0.913</Data></Cell>
    <Cell><Data ss:Type="Number">2.13</Data></Cell>
    <Cell><Data ss:Type="Number">1.67</Data></Cell>
    <Cell><Data ss:Type="String">RNA</Data></Cell>
    <Cell><Data ss:Type="Number">40</Data></Cell>
   </Row>
   <Row ss:AutoFitHeight="0">
    <Cell><Data ss:Type="Number">21</Data></Cell>
    <Cell><Data ss:Type="Number">20</Data></Cell>
    <Cell><Data ss:Type="String">Booo</Data></Cell>
    <Cell><Data ss:Type="String">2014-10-06 17:07:06</Data></Cell>
    <Cell><Data ss:Type="Number">108.2</Data></Cell>
    <Cell><Data ss:Type="String">ng/µl</Data></Cell>
    <Cell><Data ss:Type="Number">2.705</Data></Cell>
    <Cell><Data ss:Type="Number">1.267</Data></Cell>
    <Cell><Data ss:Type="Number">2.14</Data></Cell>
    <Cell><Data ss:Type="Number">1.85</Data></Cell>
    <Cell><Data ss:Type="String">RNA</Data></Cell>
    <Cell><Data ss:Type="Number">40</Data></Cell>
   </Row>
   <Row ss:AutoFitHeight="0">
    <Cell><Data ss:Type="Number">22</Data></Cell>
    <Cell><Data ss:Type="Number">21</Data></Cell>
    <Cell><Data ss:Type="String">Booo</Data></Cell>
    <Cell><Data ss:Type="String">2014-10-06 17:07:23</Data></Cell>
    <Cell><Data ss:Type="Number">63.6</Data></Cell>
    <Cell><Data ss:Type="String">ng/µl</Data></Cell>
    <Cell><Data ss:Type="Number">1.59</Data></Cell>
    <Cell><Data ss:Type="Number">0.737</Data></Cell>
    <Cell><Data ss:Type="Number">2.16</Data></Cell>
    <Cell><Data ss:Type="Number">1.59</Data></Cell>
    <Cell><Data ss:Type="String">RNA</Data></Cell>
    <Cell><Data ss:Type="Number">40</Data></Cell>
   </Row>
   <Row ss:AutoFitHeight="0">
    <Cell><Data ss:Type="Number">23</Data></Cell>
    <Cell><Data ss:Type="Number">22</Data></Cell>
    <Cell><Data ss:Type="String">Booo</Data></Cell>
    <Cell><Data ss:Type="String">2014-10-06 17:07:39</Data></Cell>
    <Cell><Data ss:Type="Number">66.3</Data></Cell>
    <Cell><Data ss:Type="String">ng/µl</Data></Cell>
    <Cell><Data ss:Type="Number">1.658</Data></Cell>
    <Cell><Data ss:Type="Number">0.771</Data></Cell>
    <Cell><Data ss:Type="Number">2.15</Data></Cell>
    <Cell><Data ss:Type="Number">1.65</Data></Cell>
    <Cell><Data ss:Type="String">RNA</Data></Cell>
    <Cell><Data ss:Type="Number">40</Data></Cell>
   </Row>
   <Row ss:AutoFitHeight="0">
    <Cell><Data ss:Type="Number">24</Data></Cell>
    <Cell><Data ss:Type="Number">23</Data></Cell>
    <Cell><Data ss:Type="String">Booo</Data></Cell>
    <Cell><Data ss:Type="String">2014-10-06 17:07:56</Data></Cell>
    <Cell><Data ss:Type="Number">98.3</Data></Cell>
    <Cell><Data ss:Type="String">ng/µl</Data></Cell>
    <Cell><Data ss:Type="Number">2.458</Data></Cell>
    <Cell><Data ss:Type="Number">1.14</Data></Cell>
    <Cell><Data ss:Type="Number">2.16</Data></Cell>
    <Cell><Data ss:Type="Number">1.75</Data></Cell>
    <Cell><Data ss:Type="String">RNA</Data></Cell>
    <Cell><Data ss:Type="Number">40</Data></Cell>
   </Row>
   <Row ss:AutoFitHeight="0">
    <Cell><Data ss:Type="Number">25</Data></Cell>
    <Cell><Data ss:Type="Number">24</Data></Cell>
    <Cell><Data ss:Type="String">Booo</Data></Cell>
    <Cell><Data ss:Type="String">2014-10-06 17:08:14</Data></Cell>
    <Cell><Data ss:Type="Number">77.2</Data></Cell>
    <Cell><Data ss:Type="String">ng/µl</Data></Cell>
    <Cell><Data ss:Type="Number">1.93</Data></Cell>
    <Cell><Data ss:Type="Number">0.882</Data></Cell>
    <Cell><Data ss:Type="Number">2.19</Data></Cell>
    <Cell><Data ss:Type="Number">1.38</Data></Cell>
    <Cell><Data ss:Type="String">RNA</Data></Cell>
    <Cell><Data ss:Type="Number">40</Data></Cell>
   </Row>
   <Row ss:AutoFitHeight="0">
    <Cell><Data ss:Type="Number">26</Data></Cell>
    <Cell><Data ss:Type="Number">1</Data></Cell>
    <Cell><Data ss:Type="String">Booo</Data></Cell>
    <Cell><Data ss:Type="String">2014-10-06 17:30:21</Data></Cell>
    <Cell><Data ss:Type="Number">102.6</Data></Cell>
    <Cell><Data ss:Type="String">ng/µl</Data></Cell>
    <Cell><Data ss:Type="Number">2.565</Data></Cell>
    <Cell><Data ss:Type="Number">1.207</Data></Cell>
    <Cell><Data ss:Type="Number">2.12</Data></Cell>
    <Cell><Data ss:Type="Number">1.75</Data></Cell>
    <Cell><Data ss:Type="String">RNA</Data></Cell>
    <Cell><Data ss:Type="Number">40</Data></Cell>
   </Row>
   <Row ss:AutoFitHeight="0">
    <Cell><Data ss:Type="Number">27</Data></Cell>
    <Cell><Data ss:Type="Number">2</Data></Cell>
    <Cell><Data ss:Type="String">Booo</Data></Cell>
    <Cell><Data ss:Type="String">2014-10-06 17:30:44</Data></Cell>
    <Cell><Data ss:Type="Number">88.2</Data></Cell>
    <Cell><Data ss:Type="String">ng/µl</Data></Cell>
    <Cell><Data ss:Type="Number">2.204</Data></Cell>
    <Cell><Data ss:Type="Number">1.031</Data></Cell>
    <Cell><Data ss:Type="Number">2.14</Data></Cell>
    <Cell><Data ss:Type="Number">1.82</Data></Cell>
    <Cell><Data ss:Type="String">RNA</Data></Cell>
    <Cell><Data ss:Type="Number">40</Data></Cell>
   </Row>
   <Row ss:AutoFitHeight="0">
    <Cell><Data ss:Type="Number">28</Data></Cell>
    <Cell><Data ss:Type="Number">3</Data></Cell>
    <Cell><Data ss:Type="String">Booo</Data></Cell>
    <Cell><Data ss:Type="String">2014-10-06 17:31:02</Data></Cell>
    <Cell><Data ss:Type="Number">81.6</Data></Cell>
    <Cell><Data ss:Type="String">ng/µl</Data></Cell>
    <Cell><Data ss:Type="Number">2.039</Data></Cell>
    <Cell><Data ss:Type="Number">0.937</Data></Cell>
    <Cell><Data ss:Type="Number">2.18</Data></Cell>
    <Cell><Data ss:Type="Number">1.57</Data></Cell>
    <Cell><Data ss:Type="String">RNA</Data></Cell>
    <Cell><Data ss:Type="Number">40</Data></Cell>
   </Row>
   <Row ss:AutoFitHeight="0">
    <Cell><Data ss:Type="Number">29</Data></Cell>
    <Cell><Data ss:Type="Number">4</Data></Cell>
    <Cell><Data ss:Type="String">Booo</Data></Cell>
    <Cell><Data ss:Type="String">2014-10-06 17:31:19</Data></Cell>
    <Cell><Data ss:Type="Number">82.8</Data></Cell>
    <Cell><Data ss:Type="String">ng/µl</Data></Cell>
    <Cell><Data ss:Type="Number">2.07</Data></Cell>
    <Cell><Data ss:Type="Number">0.963</Data></Cell>
    <Cell><Data ss:Type="Number">2.15</Data></Cell>
    <Cell><Data ss:Type="Number">1.86</Data></Cell>
    <Cell><Data ss:Type="String">RNA</Data></Cell>
    <Cell><Data ss:Type="Number">40</Data></Cell>
   </Row>
   <Row ss:AutoFitHeight="0">
    <Cell><Data ss:Type="Number">30</Data></Cell>
    <Cell><Data ss:Type="Number">5</Data></Cell>
    <Cell><Data ss:Type="String">Booo</Data></Cell>
    <Cell><Data ss:Type="String">2014-10-06 17:31:35</Data></Cell>
    <Cell><Data ss:Type="Number">100.3</Data></Cell>
    <Cell><Data ss:Type="String">ng/µl</Data></Cell>
    <Cell><Data ss:Type="Number">2.508</Data></Cell>
    <Cell><Data ss:Type="Number">1.176</Data></Cell>
    <Cell><Data ss:Type="Number">2.13</Data></Cell>
    <Cell><Data ss:Type="Number">1.4</Data></Cell>
    <Cell><Data ss:Type="String">RNA</Data></Cell>
    <Cell><Data ss:Type="Number">40</Data></Cell>
   </Row>
   <Row ss:AutoFitHeight="0">
    <Cell><Data ss:Type="Number">31</Data></Cell>
    <Cell><Data ss:Type="Number">6</Data></Cell>
    <Cell><Data ss:Type="String">Booo</Data></Cell>
    <Cell><Data ss:Type="String">2014-10-06 17:31:50</Data></Cell>
    <Cell><Data ss:Type="Number">79.6</Data></Cell>
    <Cell><Data ss:Type="String">ng/µl</Data></Cell>
    <Cell><Data ss:Type="Number">1.991</Data></Cell>
    <Cell><Data ss:Type="Number">0.923</Data></Cell>
    <Cell><Data ss:Type="Number">2.16</Data></Cell>
    <Cell><Data ss:Type="Number">1.62</Data></Cell>
    <Cell><Data ss:Type="String">RNA</Data></Cell>
    <Cell><Data ss:Type="Number">40</Data></Cell>
   </Row>
   <Row ss:AutoFitHeight="0">
    <Cell><Data ss:Type="Number">32</Data></Cell>
    <Cell><Data ss:Type="Number">7</Data></Cell>
    <Cell><Data ss:Type="String">Booo</Data></Cell>
    <Cell><Data ss:Type="String">2014-10-06 17:32:06</Data></Cell>
    <Cell><Data ss:Type="Number">95.9</Data></Cell>
    <Cell><Data ss:Type="String">ng/µl</Data></Cell>
    <Cell><Data ss:Type="Number">2.397</Data></Cell>
    <Cell><Data ss:Type="Number">1.116</Data></Cell>
    <Cell><Data ss:Type="Number">2.15</Data></Cell>
    <Cell><Data ss:Type="Number">1.75</Data></Cell>
    <Cell><Data ss:Type="String">RNA</Data></Cell>
    <Cell><Data ss:Type="Number">40</Data></Cell>
   </Row>
   <Row ss:AutoFitHeight="0">
    <Cell><Data ss:Type="Number">33</Data></Cell>
    <Cell><Data ss:Type="Number">8</Data></Cell>
    <Cell><Data ss:Type="String">Booo</Data></Cell>
    <Cell><Data ss:Type="String">2014-10-06 17:32:25</Data></Cell>
    <Cell><Data ss:Type="Number">101</Data></Cell>
    <Cell><Data ss:Type="String">ng/µl</Data></Cell>
    <Cell><Data ss:Type="Number">2.525</Data></Cell>
    <Cell><Data ss:Type="Number">1.204</Data></Cell>
    <Cell><Data ss:Type="Number">2.1</Data></Cell>
    <Cell><Data ss:Type="Number">1.21</Data></Cell>
    <Cell><Data ss:Type="String">RNA</Data></Cell>
    <Cell><Data ss:Type="Number">40</Data></Cell>
   </Row>
   <Row ss:AutoFitHeight="0">
    <Cell><Data ss:Type="Number">34</Data></Cell>
    <Cell><Data ss:Type="Number">9</Data></Cell>
    <Cell><Data ss:Type="String">Booo</Data></Cell>
    <Cell><Data ss:Type="String">2014-10-06 17:32:41</Data></Cell>
    <Cell><Data ss:Type="Number">102.5</Data></Cell>
    <Cell><Data ss:Type="String">ng/µl</Data></Cell>
    <Cell><Data ss:Type="Number">2.563</Data></Cell>
    <Cell><Data ss:Type="Number">1.197</Data></Cell>
    <Cell><Data ss:Type="Number">2.14</Data></Cell>
    <Cell><Data ss:Type="Number">1.55</Data></Cell>
    <Cell><Data ss:Type="String">RNA</Data></Cell>
    <Cell><Data ss:Type="Number">40</Data></Cell>
   </Row>
   <Row ss:AutoFitHeight="0">
    <Cell><Data ss:Type="Number">35</Data></Cell>
    <Cell><Data ss:Type="Number">10</Data></Cell>
    <Cell><Data ss:Type="String">Booo</Data></Cell>
    <Cell><Data ss:Type="String">2014-10-06 17:32:58</Data></Cell>
    <Cell><Data ss:Type="Number">96.9</Data></Cell>
    <Cell><Data ss:Type="String">ng/µl</Data></Cell>
    <Cell><Data ss:Type="Number">2.423</Data></Cell>
    <Cell><Data ss:Type="Number">1.139</Data></Cell>
    <Cell><Data ss:Type="Number">2.13</Data></Cell>
    <Cell><Data ss:Type="Number">1.86</Data></Cell>
    <Cell><Data ss:Type="String">RNA</Data></Cell>
    <Cell><Data ss:Type="Number">40</Data></Cell>
   </Row>
   <Row ss:AutoFitHeight="0">
    <Cell><Data ss:Type="Number">36</Data></Cell>
    <Cell><Data ss:Type="Number">11</Data></Cell>
    <Cell><Data ss:Type="String">Booo</Data></Cell>
    <Cell><Data ss:Type="String">2014-10-06 17:33:13</Data></Cell>
    <Cell><Data ss:Type="Number">92.9</Data></Cell>
    <Cell><Data ss:Type="String">ng/µl</Data></Cell>
    <Cell><Data ss:Type="Number">2.323</Data></Cell>
    <Cell><Data ss:Type="Number">1.089</Data></Cell>
    <Cell><Data ss:Type="Number">2.13</Data></Cell>
    <Cell><Data ss:Type="Number">1.86</Data></Cell>
    <Cell><Data ss:Type="String">RNA</Data></Cell>
    <Cell><Data ss:Type="Number">40</Data></Cell>
   </Row>
   <Row ss:AutoFitHeight="0">
    <Cell><Data ss:Type="Number">37</Data></Cell>
    <Cell><Data ss:Type="Number">12</Data></Cell>
    <Cell><Data ss:Type="String">Booo</Data></Cell>
    <Cell><Data ss:Type="String">2014-10-06 17:33:32</Data></Cell>
    <Cell><Data ss:Type="Number">102.2</Data></Cell>
    <Cell><Data ss:Type="String">ng/µl</Data></Cell>
    <Cell><Data ss:Type="Number">2.556</Data></Cell>
    <Cell><Data ss:Type="Number">1.232</Data></Cell>
    <Cell><Data ss:Type="Number">2.07</Data></Cell>
    <Cell><Data ss:Type="Number">1.11</Data></Cell>
    <Cell><Data ss:Type="String">RNA</Data></Cell>
    <Cell><Data ss:Type="Number">40</Data></Cell>
   </Row>
   <Row ss:AutoFitHeight="0">
    <Cell><Data ss:Type="Number">38</Data></Cell>
    <Cell><Data ss:Type="Number">2</Data></Cell>
    <Cell><Data ss:Type="String">Booo</Data></Cell>
    <Cell><Data ss:Type="String">2014-10-06 17:39:22</Data></Cell>
    <Cell><Data ss:Type="Number">100.1</Data></Cell>
    <Cell><Data ss:Type="String">ng/µl</Data></Cell>
    <Cell><Data ss:Type="Number">2.502</Data></Cell>
    <Cell><Data ss:Type="Number">1.166</Data></Cell>
    <Cell><Data ss:Type="Number">2.15</Data></Cell>
    <Cell><Data ss:Type="Number">1.76</Data></Cell>
    <Cell><Data ss:Type="String">RNA</Data></Cell>
    <Cell><Data ss:Type="Number">40</Data></Cell>
   </Row>
   <Row ss:AutoFitHeight="0">
    <Cell><Data ss:Type="Number">39</Data></Cell>
    <Cell><Data ss:Type="Number">3</Data></Cell>
    <Cell><Data ss:Type="String">Booo</Data></Cell>
    <Cell><Data ss:Type="String">2014-10-06 17:39:37</Data></Cell>
    <Cell><Data ss:Type="Number">120.6</Data></Cell>
    <Cell><Data ss:Type="String">ng/µl</Data></Cell>
    <Cell><Data ss:Type="Number">3.015</Data></Cell>
    <Cell><Data ss:Type="Number">1.408</Data></Cell>
    <Cell><Data ss:Type="Number">2.14</Data></Cell>
    <Cell><Data ss:Type="Number">1.59</Data></Cell>
    <Cell><Data ss:Type="String">RNA</Data></Cell>
    <Cell><Data ss:Type="Number">40</Data></Cell>
   </Row>
   <Row ss:AutoFitHeight="0">
    <Cell><Data ss:Type="Number">40</Data></Cell>
    <Cell><Data ss:Type="Number">4</Data></Cell>
    <Cell><Data ss:Type="String">Booo</Data></Cell>
    <Cell><Data ss:Type="String">2014-10-06 17:39:54</Data></Cell>
    <Cell><Data ss:Type="Number">107.5</Data></Cell>
    <Cell><Data ss:Type="String">ng/µl</Data></Cell>
    <Cell><Data ss:Type="Number">2.689</Data></Cell>
    <Cell><Data ss:Type="Number">1.247</Data></Cell>
    <Cell><Data ss:Type="Number">2.16</Data></Cell>
    <Cell><Data ss:Type="Number">1.81</Data></Cell>
    <Cell><Data ss:Type="String">RNA</Data></Cell>
    <Cell><Data ss:Type="Number">40</Data></Cell>
   </Row>
   <Row ss:AutoFitHeight="0">
    <Cell><Data ss:Type="Number">41</Data></Cell>
    <Cell><Data ss:Type="Number">6</Data></Cell>
    <Cell><Data ss:Type="String">Booo</Data></Cell>
    <Cell><Data ss:Type="String">2014-10-06 17:40:20</Data></Cell>
    <Cell><Data ss:Type="Number">94.2</Data></Cell>
    <Cell><Data ss:Type="String">ng/µl</Data></Cell>
    <Cell><Data ss:Type="Number">2.355</Data></Cell>
    <Cell><Data ss:Type="Number">1.094</Data></Cell>
    <Cell><Data ss:Type="Number">2.15</Data></Cell>
    <Cell><Data ss:Type="Number">1.63</Data></Cell>
    <Cell><Data ss:Type="String">RNA</Data></Cell>
    <Cell><Data ss:Type="Number">40</Data></Cell>
   </Row>
   <Row ss:AutoFitHeight="0">
    <Cell><Data ss:Type="Number">42</Data></Cell>
    <Cell><Data ss:Type="Number">11</Data></Cell>
    <Cell><Data ss:Type="String">Booo</Data></Cell>
    <Cell><Data ss:Type="String">2014-10-06 17:40:40</Data></Cell>
    <Cell><Data ss:Type="Number">105.9</Data></Cell>
    <Cell><Data ss:Type="String">ng/µl</Data></Cell>
    <Cell><Data ss:Type="Number">2.646</Data></Cell>
    <Cell><Data ss:Type="Number">1.231</Data></Cell>
    <Cell><Data ss:Type="Number">2.15</Data></Cell>
    <Cell><Data ss:Type="Number">1.91</Data></Cell>
    <Cell><Data ss:Type="String">RNA</Data></Cell>
    <Cell><Data ss:Type="Number">40</Data></Cell>
   </Row>
   <Row ss:AutoFitHeight="0">
    <Cell><Data ss:Type="Number">43</Data></Cell>
    <Cell><Data ss:Type="Number">3</Data></Cell>
    <Cell><Data ss:Type="String">Booo</Data></Cell>
    <Cell><Data ss:Type="String">2014-10-06 17:41:40</Data></Cell>
    <Cell><Data ss:Type="Number">102.5</Data></Cell>
    <Cell><Data ss:Type="String">ng/µl</Data></Cell>
    <Cell><Data ss:Type="Number">2.564</Data></Cell>
    <Cell><Data ss:Type="Number">1.186</Data></Cell>
    <Cell><Data ss:Type="Number">2.16</Data></Cell>
    <Cell><Data ss:Type="Number">1.48</Data></Cell>
    <Cell><Data ss:Type="String">RNA</Data></Cell>
    <Cell><Data ss:Type="Number">40</Data></Cell>
   </Row>
  </Table>
 </Worksheet>
</Workbook>
