# Supplementary material for: MicroRNAs and Their Inhibition in Modulating SLC5A8 Expression in the Context of Papillary Thyroid Carcinoma
Source: Int J Mol Sci. 2025 Aug 15;26(16):7889. doi: 10.3390/ijms26167889 (PMC12386254; doi:10.3390/ijms26167889)
Supplement: Supplementary file 1 [file ijms-26-07889-s001.zip › ijms-3558049-supplementary/Manuscript data/Fig5B data/Exp_1/2014-10-07 miRy po transfekcji pcDNA3.xls]

## Sheet: Arkusz1
			Cp	Cp śr	SD	CV%					Cp	Cp śr	SD	CV%		delta Cp	względna ekspresja miRNA
M1	neg-miR	1	27.59					M2	neg-miR	1	33.48
N1	neg-miR	1	27.32	27.54	0.19975	0.00725308		N2	neg-miR	1	33.25	33.3667	0.115036	0.00344764		-5.82667	0.0176197		1.00794
O1	neg-miR	1	27.71					O2	neg-miR	1	33.37
M3	neg-miR	2	27.55					M4	neg-miR	2	33.56
N3	neg-miR	2	27.52	27.5967	0.107858	0.00390837		N4	neg-miR	2	33.25	33.5	0.226053	0.00674785		-5.90333	0.0167078	0.0174809	0.955778
O3	neg-miR	2	27.72					O4	neg-miR	2	33.69
M5	neg-miR	3	28.08					M6	neg-miR	3	34.25
N5	neg-miR	3	28.11	28.16	0.113578	0.00403332		N6	neg-miR	3	33.2	33.9467	0.65041	0.0191598		-5.78667	0.0181151		1.03628
O5	neg-miR	3	28.29					O6	neg-miR	3	34.39
M7	miR-181	1	27.51					M8	miR-181	1	28.48
N7	miR-181	1	27.55	27.6433	0.197315	0.0071379		N8	miR-181	1	28.33	28.3233	0.160104	0.00565273		-0.68	0.624165		35.7056
O7	miR-181	1	27.87					O8	miR-181	1	28.16
M9	miR-181	2	27.08					M10	miR-181	2	28.19
N9	miR-181	2	27.24	27.3133	0.277369	0.0101551		N10	miR-181	2	28.05	28.18	0.1253	0.0044464		-0.866667	0.548412		31.3722
O9	miR-181	2	27.62					O10	miR-181	2	28.3
M11	miR-181	3	27.58					M12	miR-181	3	28.68
N11	miR-181	3	28.07	27.8833	0.265016	0.00950445		N12	miR-181	3	28.95	28.9067	0.208407	0.00720964		-1.02333	0.491978		28.1438
O11	miR-181	3	28					O12	miR-181	3	29.09
			Cp	Cp śr	SD	CV%					Cp	Cp śr	SD	CV%		delta Cp	delta miRNA
M1	neg-miR	1	27.59					J22	neg-miR	1	31.54
N1	neg-miR	1	27.32	27.54	0.19975	0.00725308		K22	neg-miR	1	31.3	31.4533	0.133167	0.00423378		-3.91333	0.0663696		1.06596
O1	neg-miR	1	27.71					L22	neg-miR	1	31.52
M3	neg-miR	2	27.55					J23	neg-miR	2	32
N3	neg-miR	2	27.52	27.5967	0.107858	0.00390837		K23	neg-miR	2	31.53	31.7433	0.237978	0.00749693		-4.14667	0.0564585	0.062263	0.906774
O3	neg-miR	2	27.72					L23	neg-miR	2	31.7
M5	neg-miR	3	28.08					J24	neg-miR	3	32.11
N5	neg-miR	3	28.11	28.16	0.113578	0.00403332		K24	neg-miR	3	32.16	32.1267	0.0288675	0.000898553		-3.96667	0.0639609		1.02727
O5	neg-miR	3	28.29					L24	neg-miR	3	32.11
M13	miR-182	1	28.31					M14	miR-182	1	26.6
N13	miR-182	1	28.57	28.5067	0.173877	0.00609953		N14	miR-182	1	26.4	26.5067	0.100664	0.0037977		2	4		64.2436
O13	miR-182	1	28.64					O14	miR-182	1	26.52
M15	miR-182	2	28.17					M16	miR-182	2	26.24
N15	miR-182	2	28.21	28.3767	0.323934	0.0114155		N16	miR-182	2	26.26	26.32	0.121655	0.00462216		2.05667	4.16024		66.8172
O15	miR-182	2	28.75					O16	miR-182	2	26.46
M17	miR-182	3	27.7					M18	miR-182	3	26.54
N17	miR-182	3	28.01	28.07	0.403361	0.0143698		N18	miR-182	3	26.46	26.5367	0.0750555	0.00282837		1.53333	2.89454		46.4889
O17	miR-182	3	28.5					O18	miR-182	3	26.61
			Cp	Cp śr	SD	CV%						Cp śr	SD	CV%		delta Cp	delta miRNA
M1	neg-miR	1	27.59					H21	neg-miR	1	36.53
N1	neg-miR	1	27.32	27.54	0.19975	0.00725308		H22	neg-miR	1	36.5	36.19	0.563116	0.01556		-8.65	0.00248938		0.910693
O1	neg-miR	1	27.71					H23	neg-miR	1	35.54
M3	neg-miR	2	27.55					I21	neg-miR	2	35.86
N3	neg-miR	2	27.52	27.5967	0.107858	0.00390837		I22	neg-miR	2	36.17	36.0867	0.198578	0.00550282		-8.49	0.00278135	0.0027335	1.01751
O3	neg-miR	2	27.72					I23	neg-miR	2	36.23
M5	neg-miR	3	28.08					P10	neg-miR	3	X
N5	neg-miR	3	28.11	28.16	0.113578	0.00403332		P11	neg-miR	3	37.03	36.575	0.643467	0.0175931		-8.415	0.00292976		1.0718
O5	neg-miR	3	28.29					P12	neg-miR	3	36.12
M19	miR-494	1	28.41					M20	miR-494	1	31.28
N19	miR-494	1	28.45	28.6167	0.323934	0.0113198		N20	miR-494	1	31.56	31.5	0.196977	0.00625324		-2.88333	0.135528		49.5806
O19	miR-494	1	28.99					O20	miR-494	1	31.66
M21	miR-494	2	28.08					M22	miR-494	2	31.05
N21	miR-494	2	28.53	28.33	0.229129	0.00808785		N22	miR-494	2	31.18	31.1467	0.085049	0.0027306		-2.81667	0.141938		51.9255
O21	miR-494	2	28.38					O22	miR-494	2	31.21
M23	miR-494	3	28.55					M24	miR-494	3	31.19
N23	miR-494	3	28.87	28.7767	0.197315	0.00685678		N24	miR-494	3	31.2	31.22	0.043589	0.00139619		-2.44333	0.183858		67.2613
O23	miR-494	3	28.91					O24	miR-494	3	31.27
