# Supplementary material for: MicroRNAs and Their Inhibition in Modulating SLC5A8 Expression in the Context of Papillary Thyroid Carcinoma
Source: Int J Mol Sci. 2025 Aug 15;26(16):7889. doi: 10.3390/ijms26167889 (PMC12386254; doi:10.3390/ijms26167889)
Supplement: Supplementary file 1 [file ijms-26-07889-s001.zip › ijms-3558049-supplementary/Manuscript data/Fig5B data/Exp_2/2014-10-13 RNA po transfekcji 400ng pcDNA3 96h kolumienki.xls]

## Sheet: Sheet1
ID	Conc.	Unit	A260	A280	260/280	260/230	Type		3000ng w:	do 30uL:		ID	Conc.	Unit	A260	A280	260/280	260/230	Type
1	452.6	ng/µl	11.316	5.416	2.09	2.06	RNA		6.62837	23.3716		1	104.7	ng/µl	2.617	1.266	2.07	2.09	RNA
2	412.8	ng/µl	10.319	4.925	2.1	2	RNA		7.26744	22.7326		2	107.2	ng/µl	2.681	1.286	2.08	2.14	RNA
3	385.1	ng/µl	9.628	4.605	2.09	2.07	RNA		7.79018	22.2098		3	100.2	ng/µl	2.505	1.196	2.09	2.03	RNA
4	380.1	ng/µl	9.502	4.532	2.1	1.99	RNA		7.89266	22.1073		4	101.2	ng/µl	2.529	1.207	2.1	2.04	RNA
5	524.7	ng/µl	13.118	6.293	2.08	2.06	RNA		5.71755	24.2824		5	105	ng/µl	2.625	1.255	2.09	2.03	RNA
6	508.4	ng/µl	12.711	6.132	2.07	1.9	RNA		5.90087	24.0991		6	107.3	ng/µl	2.682	1.295	2.07	2	RNA
7	365.1	ng/µl	9.127	4.359	2.09	2.06	RNA		8.21693	21.7831		7	102	ng/µl	2.55	1.228	2.08	2.14	RNA
8	472.8	ng/µl	11.819	5.697	2.07	2.08	RNA		6.34518	23.6548		8	103.4	ng/µl	2.584	1.246	2.07	2.21	RNA
9	430.9	ng/µl	10.773	5.25	2.05	2.25	RNA		6.96217	23.0378		9	105.8	ng/µl	2.645	1.278	2.07	2.06	RNA
10	246.6	ng/µl	6.164	2.954	2.09	2.05	RNA		12.1655	17.8345		10	99.4	ng/µl	2.486	1.187	2.09	2.15	RNA
11	631.2	ng/µl	15.781	7.566	2.09	2.16	RNA		4.75285	25.2471		11	92.7	ng/µl	2.318	1.113	2.08	2.18	RNA
12	531.3	ng/µl	13.282	6.36	2.09	2.15	RNA		5.64653	24.3535		12	102.4	ng/µl	2.56	1.234	2.07	2.09	RNA
