# Supplementary material for: MicroRNAs and Their Inhibition in Modulating SLC5A8 Expression in the Context of Papillary Thyroid Carcinoma
Source: Int J Mol Sci. 2025 Aug 15;26(16):7889. doi: 10.3390/ijms26167889 (PMC12386254; doi:10.3390/ijms26167889)
Supplement: Supplementary file 1 [file ijms-26-07889-s001.zip › ijms-3558049-supplementary/Manuscript data/Fig5B data/Exp_2/2014-10-13 RNA po transfekcji 400ng pcDNA3 96h kolumienki.xml]

<?xml version="1.0"?>
<?mso-application progid="Excel.Sheet"?>
<Workbook xmlns="urn:schemas-microsoft-com:office:spreadsheet"
 xmlns:o="urn:schemas-microsoft-com:office:office"
 xmlns:x="urn:schemas-microsoft-com:office:excel"
 xmlns:ss="urn:schemas-microsoft-com:office:spreadsheet"
 xmlns:html="http://www.w3.org/TR/REC-html40">
 <Styles>
  <Style ss:ID="Default" ss:Name="Normal">
   <Alignment ss:Vertical="Bottom"/>
   <Borders/>
   <Font/>
   <Interior/>
   <NumberFormat/>
   <Protection/>
  </Style>
  <Style ss:ID="s23">
   <Borders>
    <Border ss:Position="Bottom" ss:LineStyle="Continuous" ss:Weight="1"/>
    <Border ss:Position="Left" ss:LineStyle="Continuous" ss:Weight="1"/>
    <Border ss:Position="Right" ss:LineStyle="Continuous" ss:Weight="1"/>
    <Border ss:Position="Top" ss:LineStyle="Continuous" ss:Weight="1"/>
   </Borders>
   <Font x:Family="Swiss" ss:Bold="1"/>
   <Interior ss:Color="#DCDCFF" ss:Pattern="Solid"/>
  </Style>
 </Styles>
 <Worksheet ss:Name="Sheet1">
  <Table>
  <Column ss:Index="1" ss:AutoFitWidth="0" ss:Width="120.0"/>
  <Column ss:Index="2" ss:AutoFitWidth="0" ss:Width="120.0"/>
  <Column ss:Index="3" ss:AutoFitWidth="0" ss:Width="120.0"/>
  <Column ss:Index="4" ss:AutoFitWidth="0" ss:Width="120.0"/>
  <Column ss:Index="5" ss:AutoFitWidth="0" ss:Width="120.0"/>
  <Column ss:Index="6" ss:AutoFitWidth="0" ss:Width="120.0"/>
  <Column ss:Index="7" ss:AutoFitWidth="0" ss:Width="120.0"/>
  <Column ss:Index="8" ss:AutoFitWidth="0" ss:Width="120.0"/>
  <Column ss:Index="9" ss:AutoFitWidth="0" ss:Width="120.0"/>
  <Column ss:Index="10" ss:AutoFitWidth="0" ss:Width="120.0"/>
  <Column ss:Index="11" ss:AutoFitWidth="0" ss:Width="120.0"/>
  <Column ss:Index="12" ss:AutoFitWidth="0" ss:Width="120.0"/>
   <Row ss:AutoFitHeight="0">
    <Cell ss:StyleID="s23"><Data ss:Type="String">#</Data></Cell>
    <Cell ss:StyleID="s23"><Data ss:Type="String">Sample ID</Data></Cell>
    <Cell ss:StyleID="s23"><Data ss:Type="String">User name</Data></Cell>
    <Cell ss:StyleID="s23"><Data ss:Type="String">Date and Time</Data></Cell>
    <Cell ss:StyleID="s23"><Data ss:Type="String">Nucleic Acid Conc.</Data></Cell>
    <Cell ss:StyleID="s23"><Data ss:Type="String">Unit</Data></Cell>
    <Cell ss:StyleID="s23"><Data ss:Type="String">A260</Data></Cell>
    <Cell ss:StyleID="s23"><Data ss:Type="String">A280</Data></Cell>
    <Cell ss:StyleID="s23"><Data ss:Type="String">260/280</Data></Cell>
    <Cell ss:StyleID="s23"><Data ss:Type="String">260/230</Data></Cell>
    <Cell ss:StyleID="s23"><Data ss:Type="String">Sample Type</Data></Cell>
    <Cell ss:StyleID="s23"><Data ss:Type="String">Factor</Data></Cell>
   </Row>
   <Row ss:AutoFitHeight="0">
    <Cell><Data ss:Type="Number">1</Data></Cell>
    <Cell><Data ss:Type="String">woda</Data></Cell>
    <Cell><Data ss:Type="String">Booo</Data></Cell>
    <Cell><Data ss:Type="String">2014-10-13 15:17:19</Data></Cell>
    <Cell><Data ss:Type="Number">-0.9</Data></Cell>
    <Cell><Data ss:Type="String">ng/µl</Data></Cell>
    <Cell><Data ss:Type="Number">-0.022</Data></Cell>
    <Cell><Data ss:Type="Number">-0.041</Data></Cell>
    <Cell><Data ss:Type="Number">0.53</Data></Cell>
    <Cell><Data ss:Type="Number">0.06</Data></Cell>
    <Cell><Data ss:Type="String">RNA</Data></Cell>
    <Cell><Data ss:Type="Number">40</Data></Cell>
   </Row>
   <Row ss:AutoFitHeight="0">
    <Cell><Data ss:Type="Number">2</Data></Cell>
    <Cell><Data ss:Type="String">woda</Data></Cell>
    <Cell><Data ss:Type="String">Booo</Data></Cell>
    <Cell><Data ss:Type="String">2014-10-13 15:18:38</Data></Cell>
    <Cell><Data ss:Type="Number">-0.3</Data></Cell>
    <Cell><Data ss:Type="String">ng/µl</Data></Cell>
    <Cell><Data ss:Type="Number">-0.008</Data></Cell>
    <Cell><Data ss:Type="Number">-0.018</Data></Cell>
    <Cell><Data ss:Type="Number">0.44</Data></Cell>
    <Cell><Data ss:Type="Number">0.05</Data></Cell>
    <Cell><Data ss:Type="String">RNA</Data></Cell>
    <Cell><Data ss:Type="Number">40</Data></Cell>
   </Row>
   <Row ss:AutoFitHeight="0">
    <Cell><Data ss:Type="Number">3</Data></Cell>
    <Cell><Data ss:Type="String">woda</Data></Cell>
    <Cell><Data ss:Type="String">Booo</Data></Cell>
    <Cell><Data ss:Type="String">2014-10-13 15:19:10</Data></Cell>
    <Cell><Data ss:Type="Number">0</Data></Cell>
    <Cell><Data ss:Type="String">ng/µl</Data></Cell>
    <Cell><Data ss:Type="Number">-0.001</Data></Cell>
    <Cell><Data ss:Type="Number">-0.007</Data></Cell>
    <Cell><Data ss:Type="Number">0.14</Data></Cell>
    <Cell><Data ss:Type="Number">0.02</Data></Cell>
    <Cell><Data ss:Type="String">RNA</Data></Cell>
    <Cell><Data ss:Type="Number">40</Data></Cell>
   </Row>
   <Row ss:AutoFitHeight="0">
    <Cell><Data ss:Type="Number">4</Data></Cell>
    <Cell><Data ss:Type="Number">1</Data></Cell>
    <Cell><Data ss:Type="String">Booo</Data></Cell>
    <Cell><Data ss:Type="String">2014-10-13 15:19:41</Data></Cell>
    <Cell><Data ss:Type="Number">452.6</Data></Cell>
    <Cell><Data ss:Type="String">ng/µl</Data></Cell>
    <Cell><Data ss:Type="Number">11.316</Data></Cell>
    <Cell><Data ss:Type="Number">5.416</Data></Cell>
    <Cell><Data ss:Type="Number">2.09</Data></Cell>
    <Cell><Data ss:Type="Number">2.06</Data></Cell>
    <Cell><Data ss:Type="String">RNA</Data></Cell>
    <Cell><Data ss:Type="Number">40</Data></Cell>
   </Row>
   <Row ss:AutoFitHeight="0">
    <Cell><Data ss:Type="Number">5</Data></Cell>
    <Cell><Data ss:Type="Number">2</Data></Cell>
    <Cell><Data ss:Type="String">Booo</Data></Cell>
    <Cell><Data ss:Type="String">2014-10-13 15:20:01</Data></Cell>
    <Cell><Data ss:Type="Number">412.8</Data></Cell>
    <Cell><Data ss:Type="String">ng/µl</Data></Cell>
    <Cell><Data ss:Type="Number">10.319</Data></Cell>
    <Cell><Data ss:Type="Number">4.925</Data></Cell>
    <Cell><Data ss:Type="Number">2.1</Data></Cell>
    <Cell><Data ss:Type="Number">2</Data></Cell>
    <Cell><Data ss:Type="String">RNA</Data></Cell>
    <Cell><Data ss:Type="Number">40</Data></Cell>
   </Row>
   <Row ss:AutoFitHeight="0">
    <Cell><Data ss:Type="Number">6</Data></Cell>
    <Cell><Data ss:Type="Number">3</Data></Cell>
    <Cell><Data ss:Type="String">Booo</Data></Cell>
    <Cell><Data ss:Type="String">2014-10-13 15:20:21</Data></Cell>
    <Cell><Data ss:Type="Number">385.1</Data></Cell>
    <Cell><Data ss:Type="String">ng/µl</Data></Cell>
    <Cell><Data ss:Type="Number">9.628</Data></Cell>
    <Cell><Data ss:Type="Number">4.605</Data></Cell>
    <Cell><Data ss:Type="Number">2.09</Data></Cell>
    <Cell><Data ss:Type="Number">2.07</Data></Cell>
    <Cell><Data ss:Type="String">RNA</Data></Cell>
    <Cell><Data ss:Type="Number">40</Data></Cell>
   </Row>
   <Row ss:AutoFitHeight="0">
    <Cell><Data ss:Type="Number">7</Data></Cell>
    <Cell><Data ss:Type="Number">4</Data></Cell>
    <Cell><Data ss:Type="String">Booo</Data></Cell>
    <Cell><Data ss:Type="String">2014-10-13 15:20:39</Data></Cell>
    <Cell><Data ss:Type="Number">380.1</Data></Cell>
    <Cell><Data ss:Type="String">ng/µl</Data></Cell>
    <Cell><Data ss:Type="Number">9.502</Data></Cell>
    <Cell><Data ss:Type="Number">4.532</Data></Cell>
    <Cell><Data ss:Type="Number">2.1</Data></Cell>
    <Cell><Data ss:Type="Number">1.99</Data></Cell>
    <Cell><Data ss:Type="String">RNA</Data></Cell>
    <Cell><Data ss:Type="Number">40</Data></Cell>
   </Row>
   <Row ss:AutoFitHeight="0">
    <Cell><Data ss:Type="Number">8</Data></Cell>
    <Cell><Data ss:Type="Number">5</Data></Cell>
    <Cell><Data ss:Type="String">Booo</Data></Cell>
    <Cell><Data ss:Type="String">2014-10-13 15:20:57</Data></Cell>
    <Cell><Data ss:Type="Number">524.7</Data></Cell>
    <Cell><Data ss:Type="String">ng/µl</Data></Cell>
    <Cell><Data ss:Type="Number">13.118</Data></Cell>
    <Cell><Data ss:Type="Number">6.293</Data></Cell>
    <Cell><Data ss:Type="Number">2.08</Data></Cell>
    <Cell><Data ss:Type="Number">2.06</Data></Cell>
    <Cell><Data ss:Type="String">RNA</Data></Cell>
    <Cell><Data ss:Type="Number">40</Data></Cell>
   </Row>
   <Row ss:AutoFitHeight="0">
    <Cell><Data ss:Type="Number">9</Data></Cell>
    <Cell><Data ss:Type="Number">6</Data></Cell>
    <Cell><Data ss:Type="String">Booo</Data></Cell>
    <Cell><Data ss:Type="String">2014-10-13 15:21:15</Data></Cell>
    <Cell><Data ss:Type="Number">508.4</Data></Cell>
    <Cell><Data ss:Type="String">ng/µl</Data></Cell>
    <Cell><Data ss:Type="Number">12.711</Data></Cell>
    <Cell><Data ss:Type="Number">6.132</Data></Cell>
    <Cell><Data ss:Type="Number">2.07</Data></Cell>
    <Cell><Data ss:Type="Number">1.9</Data></Cell>
    <Cell><Data ss:Type="String">RNA</Data></Cell>
    <Cell><Data ss:Type="Number">40</Data></Cell>
   </Row>
   <Row ss:AutoFitHeight="0">
    <Cell><Data ss:Type="Number">10</Data></Cell>
    <Cell><Data ss:Type="Number">7</Data></Cell>
    <Cell><Data ss:Type="String">Booo</Data></Cell>
    <Cell><Data ss:Type="String">2014-10-13 15:21:33</Data></Cell>
    <Cell><Data ss:Type="Number">365.1</Data></Cell>
    <Cell><Data ss:Type="String">ng/µl</Data></Cell>
    <Cell><Data ss:Type="Number">9.127</Data></Cell>
    <Cell><Data ss:Type="Number">4.359</Data></Cell>
    <Cell><Data ss:Type="Number">2.09</Data></Cell>
    <Cell><Data ss:Type="Number">2.06</Data></Cell>
    <Cell><Data ss:Type="String">RNA</Data></Cell>
    <Cell><Data ss:Type="Number">40</Data></Cell>
   </Row>
   <Row ss:AutoFitHeight="0">
    <Cell><Data ss:Type="Number">11</Data></Cell>
    <Cell><Data ss:Type="Number">8</Data></Cell>
    <Cell><Data ss:Type="String">Booo</Data></Cell>
    <Cell><Data ss:Type="String">2014-10-13 15:21:51</Data></Cell>
    <Cell><Data ss:Type="Number">472.8</Data></Cell>
    <Cell><Data ss:Type="String">ng/µl</Data></Cell>
    <Cell><Data ss:Type="Number">11.819</Data></Cell>
    <Cell><Data ss:Type="Number">5.697</Data></Cell>
    <Cell><Data ss:Type="Number">2.07</Data></Cell>
    <Cell><Data ss:Type="Number">2.08</Data></Cell>
    <Cell><Data ss:Type="String">RNA</Data></Cell>
    <Cell><Data ss:Type="Number">40</Data></Cell>
   </Row>
   <Row ss:AutoFitHeight="0">
    <Cell><Data ss:Type="Number">12</Data></Cell>
    <Cell><Data ss:Type="Number">9</Data></Cell>
    <Cell><Data ss:Type="String">Booo</Data></Cell>
    <Cell><Data ss:Type="String">2014-10-13 15:22:12</Data></Cell>
    <Cell><Data ss:Type="Number">430.9</Data></Cell>
    <Cell><Data ss:Type="String">ng/µl</Data></Cell>
    <Cell><Data ss:Type="Number">10.773</Data></Cell>
    <Cell><Data ss:Type="Number">5.25</Data></Cell>
    <Cell><Data ss:Type="Number">2.05</Data></Cell>
    <Cell><Data ss:Type="Number">2.25</Data></Cell>
    <Cell><Data ss:Type="String">RNA</Data></Cell>
    <Cell><Data ss:Type="Number">40</Data></Cell>
   </Row>
   <Row ss:AutoFitHeight="0">
    <Cell><Data ss:Type="Number">13</Data></Cell>
    <Cell><Data ss:Type="Number">10</Data></Cell>
    <Cell><Data ss:Type="String">Booo</Data></Cell>
    <Cell><Data ss:Type="String">2014-10-13 15:22:30</Data></Cell>
    <Cell><Data ss:Type="Number">246.6</Data></Cell>
    <Cell><Data ss:Type="String">ng/µl</Data></Cell>
    <Cell><Data ss:Type="Number">6.164</Data></Cell>
    <Cell><Data ss:Type="Number">2.954</Data></Cell>
    <Cell><Data ss:Type="Number">2.09</Data></Cell>
    <Cell><Data ss:Type="Number">2.05</Data></Cell>
    <Cell><Data ss:Type="String">RNA</Data></Cell>
    <Cell><Data ss:Type="Number">40</Data></Cell>
   </Row>
   <Row ss:AutoFitHeight="0">
    <Cell><Data ss:Type="Number">14</Data></Cell>
    <Cell><Data ss:Type="Number">11</Data></Cell>
    <Cell><Data ss:Type="String">Booo</Data></Cell>
    <Cell><Data ss:Type="String">2014-10-13 15:22:47</Data></Cell>
    <Cell><Data ss:Type="Number">631.2</Data></Cell>
    <Cell><Data ss:Type="String">ng/µl</Data></Cell>
    <Cell><Data ss:Type="Number">15.781</Data></Cell>
    <Cell><Data ss:Type="Number">7.566</Data></Cell>
    <Cell><Data ss:Type="Number">2.09</Data></Cell>
    <Cell><Data ss:Type="Number">2.16</Data></Cell>
    <Cell><Data ss:Type="String">RNA</Data></Cell>
    <Cell><Data ss:Type="Number">40</Data></Cell>
   </Row>
   <Row ss:AutoFitHeight="0">
    <Cell><Data ss:Type="Number">15</Data></Cell>
    <Cell><Data ss:Type="Number">12</Data></Cell>
    <Cell><Data ss:Type="String">Booo</Data></Cell>
    <Cell><Data ss:Type="String">2014-10-13 15:23:05</Data></Cell>
    <Cell><Data ss:Type="Number">531.3</Data></Cell>
    <Cell><Data ss:Type="String">ng/µl</Data></Cell>
    <Cell><Data ss:Type="Number">13.282</Data></Cell>
    <Cell><Data ss:Type="Number">6.36</Data></Cell>
    <Cell><Data ss:Type="Number">2.09</Data></Cell>
    <Cell><Data ss:Type="Number">2.15</Data></Cell>
    <Cell><Data ss:Type="String">RNA</Data></Cell>
    <Cell><Data ss:Type="Number">40</Data></Cell>
   </Row>
   <Row ss:AutoFitHeight="0">
    <Cell><Data ss:Type="Number">16</Data></Cell>
    <Cell><Data ss:Type="Number">1</Data></Cell>
    <Cell><Data ss:Type="String">Booo</Data></Cell>
    <Cell><Data ss:Type="String">2014-10-13 15:41:42</Data></Cell>
    <Cell><Data ss:Type="Number">164.8</Data></Cell>
    <Cell><Data ss:Type="String">ng/µl</Data></Cell>
    <Cell><Data ss:Type="Number">4.121</Data></Cell>
    <Cell><Data ss:Type="Number">1.968</Data></Cell>
    <Cell><Data ss:Type="Number">2.09</Data></Cell>
    <Cell><Data ss:Type="Number">2.1</Data></Cell>
    <Cell><Data ss:Type="String">RNA</Data></Cell>
    <Cell><Data ss:Type="Number">40</Data></Cell>
   </Row>
   <Row ss:AutoFitHeight="0">
    <Cell><Data ss:Type="Number">17</Data></Cell>
    <Cell><Data ss:Type="Number">2</Data></Cell>
    <Cell><Data ss:Type="String">Booo</Data></Cell>
    <Cell><Data ss:Type="String">2014-10-13 15:41:58</Data></Cell>
    <Cell><Data ss:Type="Number">175.1</Data></Cell>
    <Cell><Data ss:Type="String">ng/µl</Data></Cell>
    <Cell><Data ss:Type="Number">4.379</Data></Cell>
    <Cell><Data ss:Type="Number">2.081</Data></Cell>
    <Cell><Data ss:Type="Number">2.1</Data></Cell>
    <Cell><Data ss:Type="Number">2.01</Data></Cell>
    <Cell><Data ss:Type="String">RNA</Data></Cell>
    <Cell><Data ss:Type="Number">40</Data></Cell>
   </Row>
   <Row ss:AutoFitHeight="0">
    <Cell><Data ss:Type="Number">18</Data></Cell>
    <Cell><Data ss:Type="Number">3</Data></Cell>
    <Cell><Data ss:Type="String">Booo</Data></Cell>
    <Cell><Data ss:Type="String">2014-10-13 15:42:17</Data></Cell>
    <Cell><Data ss:Type="Number">170</Data></Cell>
    <Cell><Data ss:Type="String">ng/µl</Data></Cell>
    <Cell><Data ss:Type="Number">4.249</Data></Cell>
    <Cell><Data ss:Type="Number">2.021</Data></Cell>
    <Cell><Data ss:Type="Number">2.1</Data></Cell>
    <Cell><Data ss:Type="Number">2.14</Data></Cell>
    <Cell><Data ss:Type="String">RNA</Data></Cell>
    <Cell><Data ss:Type="Number">40</Data></Cell>
   </Row>
   <Row ss:AutoFitHeight="0">
    <Cell><Data ss:Type="Number">19</Data></Cell>
    <Cell><Data ss:Type="Number">4</Data></Cell>
    <Cell><Data ss:Type="String">Booo</Data></Cell>
    <Cell><Data ss:Type="String">2014-10-13 15:42:35</Data></Cell>
    <Cell><Data ss:Type="Number">171.6</Data></Cell>
    <Cell><Data ss:Type="String">ng/µl</Data></Cell>
    <Cell><Data ss:Type="Number">4.289</Data></Cell>
    <Cell><Data ss:Type="Number">2.036</Data></Cell>
    <Cell><Data ss:Type="Number">2.11</Data></Cell>
    <Cell><Data ss:Type="Number">2.03</Data></Cell>
    <Cell><Data ss:Type="String">RNA</Data></Cell>
    <Cell><Data ss:Type="Number">40</Data></Cell>
   </Row>
   <Row ss:AutoFitHeight="0">
    <Cell><Data ss:Type="Number">20</Data></Cell>
    <Cell><Data ss:Type="Number">5</Data></Cell>
    <Cell><Data ss:Type="String">Booo</Data></Cell>
    <Cell><Data ss:Type="String">2014-10-13 15:42:52</Data></Cell>
    <Cell><Data ss:Type="Number">165.3</Data></Cell>
    <Cell><Data ss:Type="String">ng/µl</Data></Cell>
    <Cell><Data ss:Type="Number">4.133</Data></Cell>
    <Cell><Data ss:Type="Number">1.975</Data></Cell>
    <Cell><Data ss:Type="Number">2.09</Data></Cell>
    <Cell><Data ss:Type="Number">2.07</Data></Cell>
    <Cell><Data ss:Type="String">RNA</Data></Cell>
    <Cell><Data ss:Type="Number">40</Data></Cell>
   </Row>
   <Row ss:AutoFitHeight="0">
    <Cell><Data ss:Type="Number">21</Data></Cell>
    <Cell><Data ss:Type="Number">6</Data></Cell>
    <Cell><Data ss:Type="String">Booo</Data></Cell>
    <Cell><Data ss:Type="String">2014-10-13 15:43:10</Data></Cell>
    <Cell><Data ss:Type="Number">161</Data></Cell>
    <Cell><Data ss:Type="String">ng/µl</Data></Cell>
    <Cell><Data ss:Type="Number">4.025</Data></Cell>
    <Cell><Data ss:Type="Number">1.921</Data></Cell>
    <Cell><Data ss:Type="Number">2.09</Data></Cell>
    <Cell><Data ss:Type="Number">2.06</Data></Cell>
    <Cell><Data ss:Type="String">RNA</Data></Cell>
    <Cell><Data ss:Type="Number">40</Data></Cell>
   </Row>
   <Row ss:AutoFitHeight="0">
    <Cell><Data ss:Type="Number">22</Data></Cell>
    <Cell><Data ss:Type="Number">7</Data></Cell>
    <Cell><Data ss:Type="String">Booo</Data></Cell>
    <Cell><Data ss:Type="String">2014-10-13 15:43:25</Data></Cell>
    <Cell><Data ss:Type="Number">173.8</Data></Cell>
    <Cell><Data ss:Type="String">ng/µl</Data></Cell>
    <Cell><Data ss:Type="Number">4.345</Data></Cell>
    <Cell><Data ss:Type="Number">2.078</Data></Cell>
    <Cell><Data ss:Type="Number">2.09</Data></Cell>
    <Cell><Data ss:Type="Number">2.1</Data></Cell>
    <Cell><Data ss:Type="String">RNA</Data></Cell>
    <Cell><Data ss:Type="Number">40</Data></Cell>
   </Row>
   <Row ss:AutoFitHeight="0">
    <Cell><Data ss:Type="Number">23</Data></Cell>
    <Cell><Data ss:Type="Number">8</Data></Cell>
    <Cell><Data ss:Type="String">Booo</Data></Cell>
    <Cell><Data ss:Type="String">2014-10-13 15:43:41</Data></Cell>
    <Cell><Data ss:Type="Number">170.1</Data></Cell>
    <Cell><Data ss:Type="String">ng/µl</Data></Cell>
    <Cell><Data ss:Type="Number">4.252</Data></Cell>
    <Cell><Data ss:Type="Number">2.03</Data></Cell>
    <Cell><Data ss:Type="Number">2.09</Data></Cell>
    <Cell><Data ss:Type="Number">2.16</Data></Cell>
    <Cell><Data ss:Type="String">RNA</Data></Cell>
    <Cell><Data ss:Type="Number">40</Data></Cell>
   </Row>
   <Row ss:AutoFitHeight="0">
    <Cell><Data ss:Type="Number">24</Data></Cell>
    <Cell><Data ss:Type="Number">9</Data></Cell>
    <Cell><Data ss:Type="String">Booo</Data></Cell>
    <Cell><Data ss:Type="String">2014-10-13 15:43:56</Data></Cell>
    <Cell><Data ss:Type="Number">172.7</Data></Cell>
    <Cell><Data ss:Type="String">ng/µl</Data></Cell>
    <Cell><Data ss:Type="Number">4.318</Data></Cell>
    <Cell><Data ss:Type="Number">2.062</Data></Cell>
    <Cell><Data ss:Type="Number">2.09</Data></Cell>
    <Cell><Data ss:Type="Number">2.15</Data></Cell>
    <Cell><Data ss:Type="String">RNA</Data></Cell>
    <Cell><Data ss:Type="Number">40</Data></Cell>
   </Row>
   <Row ss:AutoFitHeight="0">
    <Cell><Data ss:Type="Number">25</Data></Cell>
    <Cell><Data ss:Type="Number">10</Data></Cell>
    <Cell><Data ss:Type="String">Booo</Data></Cell>
    <Cell><Data ss:Type="String">2014-10-13 15:44:12</Data></Cell>
    <Cell><Data ss:Type="Number">94.2</Data></Cell>
    <Cell><Data ss:Type="String">ng/µl</Data></Cell>
    <Cell><Data ss:Type="Number">2.355</Data></Cell>
    <Cell><Data ss:Type="Number">1.13</Data></Cell>
    <Cell><Data ss:Type="Number">2.08</Data></Cell>
    <Cell><Data ss:Type="Number">2.13</Data></Cell>
    <Cell><Data ss:Type="String">RNA</Data></Cell>
    <Cell><Data ss:Type="Number">40</Data></Cell>
   </Row>
   <Row ss:AutoFitHeight="0">
    <Cell><Data ss:Type="Number">26</Data></Cell>
    <Cell><Data ss:Type="Number">11</Data></Cell>
    <Cell><Data ss:Type="String">Booo</Data></Cell>
    <Cell><Data ss:Type="String">2014-10-13 15:44:29</Data></Cell>
    <Cell><Data ss:Type="Number">153.6</Data></Cell>
    <Cell><Data ss:Type="String">ng/µl</Data></Cell>
    <Cell><Data ss:Type="Number">3.841</Data></Cell>
    <Cell><Data ss:Type="Number">1.845</Data></Cell>
    <Cell><Data ss:Type="Number">2.08</Data></Cell>
    <Cell><Data ss:Type="Number">2.14</Data></Cell>
    <Cell><Data ss:Type="String">RNA</Data></Cell>
    <Cell><Data ss:Type="Number">40</Data></Cell>
   </Row>
   <Row ss:AutoFitHeight="0">
    <Cell><Data ss:Type="Number">27</Data></Cell>
    <Cell><Data ss:Type="Number">12</Data></Cell>
    <Cell><Data ss:Type="String">Booo</Data></Cell>
    <Cell><Data ss:Type="String">2014-10-13 15:44:46</Data></Cell>
    <Cell><Data ss:Type="Number">169.6</Data></Cell>
    <Cell><Data ss:Type="String">ng/µl</Data></Cell>
    <Cell><Data ss:Type="Number">4.241</Data></Cell>
    <Cell><Data ss:Type="Number">2.041</Data></Cell>
    <Cell><Data ss:Type="Number">2.08</Data></Cell>
    <Cell><Data ss:Type="Number">2.17</Data></Cell>
    <Cell><Data ss:Type="String">RNA</Data></Cell>
    <Cell><Data ss:Type="Number">40</Data></Cell>
   </Row>
   <Row ss:AutoFitHeight="0">
    <Cell><Data ss:Type="Number">28</Data></Cell>
    <Cell><Data ss:Type="Number">1</Data></Cell>
    <Cell><Data ss:Type="String">Booo</Data></Cell>
    <Cell><Data ss:Type="String">2014-10-13 15:51:29</Data></Cell>
    <Cell><Data ss:Type="Number">104</Data></Cell>
    <Cell><Data ss:Type="String">ng/µl</Data></Cell>
    <Cell><Data ss:Type="Number">2.601</Data></Cell>
    <Cell><Data ss:Type="Number">1.247</Data></Cell>
    <Cell><Data ss:Type="Number">2.09</Data></Cell>
    <Cell><Data ss:Type="Number">2.12</Data></Cell>
    <Cell><Data ss:Type="String">RNA</Data></Cell>
    <Cell><Data ss:Type="Number">40</Data></Cell>
   </Row>
   <Row ss:AutoFitHeight="0">
    <Cell><Data ss:Type="Number">29</Data></Cell>
    <Cell><Data ss:Type="Number">1</Data></Cell>
    <Cell><Data ss:Type="String">Booo</Data></Cell>
    <Cell><Data ss:Type="String">2014-10-13 15:54:07</Data></Cell>
    <Cell><Data ss:Type="Number">104.7</Data></Cell>
    <Cell><Data ss:Type="String">ng/µl</Data></Cell>
    <Cell><Data ss:Type="Number">2.617</Data></Cell>
    <Cell><Data ss:Type="Number">1.266</Data></Cell>
    <Cell><Data ss:Type="Number">2.07</Data></Cell>
    <Cell><Data ss:Type="Number">2.09</Data></Cell>
    <Cell><Data ss:Type="String">RNA</Data></Cell>
    <Cell><Data ss:Type="Number">40</Data></Cell>
   </Row>
   <Row ss:AutoFitHeight="0">
    <Cell><Data ss:Type="Number">30</Data></Cell>
    <Cell><Data ss:Type="Number">2</Data></Cell>
    <Cell><Data ss:Type="String">Booo</Data></Cell>
    <Cell><Data ss:Type="String">2014-10-13 15:54:28</Data></Cell>
    <Cell><Data ss:Type="Number">107.2</Data></Cell>
    <Cell><Data ss:Type="String">ng/µl</Data></Cell>
    <Cell><Data ss:Type="Number">2.681</Data></Cell>
    <Cell><Data ss:Type="Number">1.286</Data></Cell>
    <Cell><Data ss:Type="Number">2.08</Data></Cell>
    <Cell><Data ss:Type="Number">2.14</Data></Cell>
    <Cell><Data ss:Type="String">RNA</Data></Cell>
    <Cell><Data ss:Type="Number">40</Data></Cell>
   </Row>
   <Row ss:AutoFitHeight="0">
    <Cell><Data ss:Type="Number">31</Data></Cell>
    <Cell><Data ss:Type="Number">3</Data></Cell>
    <Cell><Data ss:Type="String">Booo</Data></Cell>
    <Cell><Data ss:Type="String">2014-10-13 15:54:52</Data></Cell>
    <Cell><Data ss:Type="Number">100.2</Data></Cell>
    <Cell><Data ss:Type="String">ng/µl</Data></Cell>
    <Cell><Data ss:Type="Number">2.505</Data></Cell>
    <Cell><Data ss:Type="Number">1.196</Data></Cell>
    <Cell><Data ss:Type="Number">2.09</Data></Cell>
    <Cell><Data ss:Type="Number">2.03</Data></Cell>
    <Cell><Data ss:Type="String">RNA</Data></Cell>
    <Cell><Data ss:Type="Number">40</Data></Cell>
   </Row>
   <Row ss:AutoFitHeight="0">
    <Cell><Data ss:Type="Number">32</Data></Cell>
    <Cell><Data ss:Type="Number">4</Data></Cell>
    <Cell><Data ss:Type="String">Booo</Data></Cell>
    <Cell><Data ss:Type="String">2014-10-13 15:55:25</Data></Cell>
    <Cell><Data ss:Type="Number">101.2</Data></Cell>
    <Cell><Data ss:Type="String">ng/µl</Data></Cell>
    <Cell><Data ss:Type="Number">2.529</Data></Cell>
    <Cell><Data ss:Type="Number">1.207</Data></Cell>
    <Cell><Data ss:Type="Number">2.1</Data></Cell>
    <Cell><Data ss:Type="Number">2.04</Data></Cell>
    <Cell><Data ss:Type="String">RNA</Data></Cell>
    <Cell><Data ss:Type="Number">40</Data></Cell>
   </Row>
   <Row ss:AutoFitHeight="0">
    <Cell><Data ss:Type="Number">33</Data></Cell>
    <Cell><Data ss:Type="Number">5</Data></Cell>
    <Cell><Data ss:Type="String">Booo</Data></Cell>
    <Cell><Data ss:Type="String">2014-10-13 15:55:42</Data></Cell>
    <Cell><Data ss:Type="Number">105</Data></Cell>
    <Cell><Data ss:Type="String">ng/µl</Data></Cell>
    <Cell><Data ss:Type="Number">2.625</Data></Cell>
    <Cell><Data ss:Type="Number">1.255</Data></Cell>
    <Cell><Data ss:Type="Number">2.09</Data></Cell>
    <Cell><Data ss:Type="Number">2.03</Data></Cell>
    <Cell><Data ss:Type="String">RNA</Data></Cell>
    <Cell><Data ss:Type="Number">40</Data></Cell>
   </Row>
   <Row ss:AutoFitHeight="0">
    <Cell><Data ss:Type="Number">34</Data></Cell>
    <Cell><Data ss:Type="Number">6</Data></Cell>
    <Cell><Data ss:Type="String">Booo</Data></Cell>
    <Cell><Data ss:Type="String">2014-10-13 15:56:02</Data></Cell>
    <Cell><Data ss:Type="Number">107.3</Data></Cell>
    <Cell><Data ss:Type="String">ng/µl</Data></Cell>
    <Cell><Data ss:Type="Number">2.682</Data></Cell>
    <Cell><Data ss:Type="Number">1.295</Data></Cell>
    <Cell><Data ss:Type="Number">2.07</Data></Cell>
    <Cell><Data ss:Type="Number">2</Data></Cell>
    <Cell><Data ss:Type="String">RNA</Data></Cell>
    <Cell><Data ss:Type="Number">40</Data></Cell>
   </Row>
   <Row ss:AutoFitHeight="0">
    <Cell><Data ss:Type="Number">35</Data></Cell>
    <Cell><Data ss:Type="Number">7</Data></Cell>
    <Cell><Data ss:Type="String">Booo</Data></Cell>
    <Cell><Data ss:Type="String">2014-10-13 15:56:19</Data></Cell>
    <Cell><Data ss:Type="Number">102</Data></Cell>
    <Cell><Data ss:Type="String">ng/µl</Data></Cell>
    <Cell><Data ss:Type="Number">2.55</Data></Cell>
    <Cell><Data ss:Type="Number">1.228</Data></Cell>
    <Cell><Data ss:Type="Number">2.08</Data></Cell>
    <Cell><Data ss:Type="Number">2.14</Data></Cell>
    <Cell><Data ss:Type="String">RNA</Data></Cell>
    <Cell><Data ss:Type="Number">40</Data></Cell>
   </Row>
   <Row ss:AutoFitHeight="0">
    <Cell><Data ss:Type="Number">36</Data></Cell>
    <Cell><Data ss:Type="Number">8</Data></Cell>
    <Cell><Data ss:Type="String">Booo</Data></Cell>
    <Cell><Data ss:Type="String">2014-10-13 15:56:35</Data></Cell>
    <Cell><Data ss:Type="Number">103.4</Data></Cell>
    <Cell><Data ss:Type="String">ng/µl</Data></Cell>
    <Cell><Data ss:Type="Number">2.584</Data></Cell>
    <Cell><Data ss:Type="Number">1.246</Data></Cell>
    <Cell><Data ss:Type="Number">2.07</Data></Cell>
    <Cell><Data ss:Type="Number">2.21</Data></Cell>
    <Cell><Data ss:Type="String">RNA</Data></Cell>
    <Cell><Data ss:Type="Number">40</Data></Cell>
   </Row>
   <Row ss:AutoFitHeight="0">
    <Cell><Data ss:Type="Number">37</Data></Cell>
    <Cell><Data ss:Type="Number">9</Data></Cell>
    <Cell><Data ss:Type="String">Booo</Data></Cell>
    <Cell><Data ss:Type="String">2014-10-13 15:56:52</Data></Cell>
    <Cell><Data ss:Type="Number">105.8</Data></Cell>
    <Cell><Data ss:Type="String">ng/µl</Data></Cell>
    <Cell><Data ss:Type="Number">2.645</Data></Cell>
    <Cell><Data ss:Type="Number">1.278</Data></Cell>
    <Cell><Data ss:Type="Number">2.07</Data></Cell>
    <Cell><Data ss:Type="Number">2.06</Data></Cell>
    <Cell><Data ss:Type="String">RNA</Data></Cell>
    <Cell><Data ss:Type="Number">40</Data></Cell>
   </Row>
   <Row ss:AutoFitHeight="0">
    <Cell><Data ss:Type="Number">38</Data></Cell>
    <Cell><Data ss:Type="Number">10</Data></Cell>
    <Cell><Data ss:Type="String">Booo</Data></Cell>
    <Cell><Data ss:Type="String">2014-10-13 15:57:23</Data></Cell>
    <Cell><Data ss:Type="Number">99.4</Data></Cell>
    <Cell><Data ss:Type="String">ng/µl</Data></Cell>
    <Cell><Data ss:Type="Number">2.486</Data></Cell>
    <Cell><Data ss:Type="Number">1.187</Data></Cell>
    <Cell><Data ss:Type="Number">2.09</Data></Cell>
    <Cell><Data ss:Type="Number">2.15</Data></Cell>
    <Cell><Data ss:Type="String">RNA</Data></Cell>
    <Cell><Data ss:Type="Number">40</Data></Cell>
   </Row>
   <Row ss:AutoFitHeight="0">
    <Cell><Data ss:Type="Number">39</Data></Cell>
    <Cell><Data ss:Type="Number">11</Data></Cell>
    <Cell><Data ss:Type="String">Booo</Data></Cell>
    <Cell><Data ss:Type="String">2014-10-13 15:57:42</Data></Cell>
    <Cell><Data ss:Type="Number">92.7</Data></Cell>
    <Cell><Data ss:Type="String">ng/µl</Data></Cell>
    <Cell><Data ss:Type="Number">2.318</Data></Cell>
    <Cell><Data ss:Type="Number">1.113</Data></Cell>
    <Cell><Data ss:Type="Number">2.08</Data></Cell>
    <Cell><Data ss:Type="Number">2.18</Data></Cell>
    <Cell><Data ss:Type="String">RNA</Data></Cell>
    <Cell><Data ss:Type="Number">40</Data></Cell>
   </Row>
   <Row ss:AutoFitHeight="0">
    <Cell><Data ss:Type="Number">40</Data></Cell>
    <Cell><Data ss:Type="Number">12</Data></Cell>
    <Cell><Data ss:Type="String">Booo</Data></Cell>
    <Cell><Data ss:Type="String">2014-10-13 15:58:00</Data></Cell>
    <Cell><Data ss:Type="Number">102.4</Data></Cell>
    <Cell><Data ss:Type="String">ng/µl</Data></Cell>
    <Cell><Data ss:Type="Number">2.56</Data></Cell>
    <Cell><Data ss:Type="Number">1.234</Data></Cell>
    <Cell><Data ss:Type="Number">2.07</Data></Cell>
    <Cell><Data ss:Type="Number">2.09</Data></Cell>
    <Cell><Data ss:Type="String">RNA</Data></Cell>
    <Cell><Data ss:Type="Number">40</Data></Cell>
   </Row>
   <Row ss:AutoFitHeight="0">
    <Cell><Data ss:Type="Number">41</Data></Cell>
    <Cell><Data ss:Type="String">woda</Data></Cell>
    <Cell><Data ss:Type="String">Booo</Data></Cell>
    <Cell><Data ss:Type="String">2014-10-13 15:58:29</Data></Cell>
    <Cell><Data ss:Type="Number">0</Data></Cell>
    <Cell><Data ss:Type="String">ng/µl</Data></Cell>
    <Cell><Data ss:Type="Number">0.001</Data></Cell>
    <Cell><Data ss:Type="Number">-0.01</Data></Cell>
    <Cell><Data ss:Type="Number">-0.12</Data></Cell>
    <Cell><Data ss:Type="Number">-0.05</Data></Cell>
    <Cell><Data ss:Type="String">RNA</Data></Cell>
    <Cell><Data ss:Type="Number">40</Data></Cell>
   </Row>
  </Table>
 </Worksheet>
</Workbook>
