# Supplementary material for: MicroRNAs and Their Inhibition in Modulating SLC5A8 Expression in the Context of Papillary Thyroid Carcinoma
Source: Int J Mol Sci. 2025 Aug 15;26(16):7889. doi: 10.3390/ijms26167889 (PMC12386254; doi:10.3390/ijms26167889)
Supplement: Supplementary file 1 [file ijms-26-07889-s001.zip › ijms-3558049-supplementary/Manuscript data/Fig5B data/Exp_2/2014-10-14 miRy po transfekcji pcDNA3.xls]

## Sheet: Arkusz1
			Cp	Cp śr	SD	CV%						Cp śr	SD	CV%		delta Cp	delta mRNA
A1	neg-miR	1	28.22					A2	neg-miR	1	35.49
B1	neg-miR	1	27.89	28.05	0.165227	0.00589045		B2	neg-miR	1	34.97	35.3533	0.336502	0.00951824		-7.30333	0.00633108		1.18486
C1	neg-miR	1	28.04					C2	neg-miR	1	35.6
A3	neg-miR	2	27.66					A4	neg-miR	2	34.99
B3	neg-miR	2	27.59	27.6767	0.0960902	0.00347189		B4	neg-miR	2	35.28	35.29	0.305123	0.00864616		-7.61333	0.00510691	0.00534332	0.955755
C3	neg-miR	2	27.78					C4	neg-miR	2	35.6
A5	neg-miR	3	27.32					A6	neg-miR	3	35.3
B5	neg-miR	3	27.34	27.39	0.104403	0.00381172		B6	neg-miR	3	34.85	35.1567	0.265769	0.00755957		-7.76667	0.00459198		0.859387
C5	neg-miR	3	27.51					C6	neg-miR	3	35.32
A7	miR-181	1	27.3					A8	miR-181	1	29.95
B7	miR-181	1	27.64	27.4533	0.172434	0.00628097		B8	miR-181	1	30.19	30.1033	0.133167	0.00442365		-2.65	0.15932		29.8167
C7	miR-181	1	27.42					C8	miR-181	1	30.17
A9	miR-181	2	27.56					A10	miR-181	2	29.99
B9	miR-181	2	27.54	27.6333	0.144684	0.00523583		B10	miR-181	2	30.14	30.1333	0.140119	0.00464997		-2.5	0.176777		33.0837
C9	miR-181	2	27.8					C10	miR-181	2	30.27
A11	miR-181	3	27.35					A12	miR-181	3	29.91
B11	miR-181	3	27.3	27.3833	0.104083	0.00380097		B12	miR-181	3	29.83	29.8567	0.046188	0.00154699		-2.47333	0.180075		33.7009
C11	miR-181	3	27.5					C12	miR-181	3	29.83
			Cp	Cp śr	SD	CV%						Cp śr	SD	CV%		delta Cp	delta mRNA
A1	neg-miR	1	28.22					D1	neg-miR	1	31.27
B1	neg-miR	1	27.89	28.05	0.165227	0.00589045		E1	neg-miR	1	31.35	31.2933	0.0493288	0.00157634		-3.24333	0.105599		1.13965
C1	neg-miR	1	28.04					F1	neg-miR	1	31.26
A3	neg-miR	2	27.66					D3	neg-miR	2	30.96
B3	neg-miR	2	27.59	27.6767	0.0960902	0.00347189		E3	neg-miR	2	31.05	31.2433	0.415251	0.0132909		-3.56667	0.0843969	0.0926589	0.910834
C3	neg-miR	2	27.78					F3	neg-miR	2	31.72
A5	neg-miR	3	27.32					D5	neg-miR	3	30.85
B5	neg-miR	3	27.34	27.39	0.104403	0.00381172		E5	neg-miR	3	30.92	30.8967	0.0404145	0.00130805		-3.50667	0.0879808		0.949513
C5	neg-miR	3	27.51					F5	neg-miR	3	30.92
A13	miR-182	1	27.32					A14	miR-182	1	25.55
B13	miR-182	1	27.13	27.4133	0.339755	0.0123938		B14	miR-182	1	25.52	25.5467	0.0251661	0.000985104		1.86667	3.64689		39.3582
C13	miR-182	1	27.79					C14	miR-182	1	25.57
A15	miR-182	2	27.6					A16	miR-182	2	25.67
B15	miR-182	2	27.54	27.5733	0.0305505	0.00110797		B16	miR-182	2	25.69	25.6867	0.0152753	0.000594676		1.88667	3.6978		39.9077
C15	miR-182	2	27.58					C16	miR-182	2	25.7
A17	miR-182	3	27.49					A18	miR-182	3	25.54
B17	miR-182	3	27.58	27.5333	0.0450925	0.00163774		B18	miR-182	3	25.47	25.52	0.043589	0.00170803		2.01333	4.03714		43.5699
C17	miR-182	3	27.53					C18	miR-182	3	25.55
			Cp	Cp śr	SD	CV%						Cp śr	SD	CV%		delta Cp	delta mRNA
A1	neg-miR	1	28.22					D2	neg-miR	1	38.71
B1	neg-miR	1	27.89	28.05	0.165227	0.00589045		E2	neg-miR	1	39.94	39.39	0.62522	0.0158726		-11.34	0.000385762		1.41534
C1	neg-miR	1	28.04					F2	neg-miR	1	39.52
A3	neg-miR	2	27.66					D4	neg-miR	2	40.54
B3	neg-miR	2	27.59	27.6767	0.0960902	0.00347189		E4	neg-miR	2	39.52	39.95	0.528488	0.0132287		-12.2733	0.000202003	0.000272557	0.741141
C3	neg-miR	2	27.78					F4	neg-miR	2	39.79
A5	neg-miR	3	27.32					D6	neg-miR	3	38.12
B5	neg-miR	3	27.34	27.39	0.104403	0.00381172		E6	neg-miR	3	38.81	39.4767	1.7859	0.0452393		-12.0867	0.000229906		0.843515
C5	neg-miR	3	27.51					F6	neg-miR	3	41.5
A19	miR-494	1	27.77					A20	miR-494	1	30.94
B19	miR-494	1	27.72	27.7467	0.0251661	0.000906996		B20	miR-494	1	30.74	30.83	0.101489	0.00329189		-3.08333	0.117984		432.879
C19	miR-494	1	27.75					C20	miR-494	1	30.81
A21	miR-494	2	27.9					A22	miR-494	2	31.18
B21	miR-494	2	28.05	28	0.0866025	0.00309295		B22	miR-494	2	30.98	31.22	0.262298	0.00840159		-3.22	0.107321		393.755
C21	miR-494	2	28.05					C22	miR-494	2	31.5
A23	miR-494	3	27.77					A24	miR-494	3	30.84
B23	miR-494	3	27.94	27.89	0.104403	0.00374339		B24	miR-494	3	30.78	30.9067	0.170098	0.0055036		-3.01667	0.123564		453.351
C23	miR-494	3	27.96					C24	miR-494	3	31.1
