# Supplementary material for: MicroRNAs and Their Inhibition in Modulating SLC5A8 Expression in the Context of Papillary Thyroid Carcinoma
Source: Int J Mol Sci. 2025 Aug 15;26(16):7889. doi: 10.3390/ijms26167889 (PMC12386254; doi:10.3390/ijms26167889)
Supplement: Supplementary file 1 [file ijms-26-07889-s001.zip › ijms-3558049-supplementary/Manuscript data/Fig5B data/Exp_3/2014-10-21 RNA po transfekcji 400ng pcDNA3 96h kolumienki (druk).xls]

## Sheet: Sheet1
ID	Conc.	Unit	A260	A280	260/280	260/230	Type		3000ng w:	do 30uL:		ID	Conc.	Unit	A260	A280	260/280	260/230	Type
1	233.6	ng/µl	5.84	2.814	2.08	2.27	RNA		12.8425	17.1575		1	99.1	ng/µl	2.476	1.202	2.06	2.46	RNA
2	274.3	ng/µl	6.858	3.306	2.07	2.24	RNA		10.9369	19.0631		2	99.8	ng/µl	2.496	1.235	2.02	2.48	RNA
3	97.6	ng/µl	2.439	1.186	2.06	2.21	RNA		30.7377	-0.737705		3	98.4	ng/µl	2.46	1.218	2.02	2.16	RNA
4	239.8	ng/µl	5.995	2.891	2.07	2.23	RNA		12.5104	17.4896		4	103.1	ng/µl	2.577	1.262	2.04	2.41	RNA
5	299.5	ng/µl	7.489	3.618	2.07	2.2	RNA		10.0167	19.9833		5	96.1	ng/µl	2.402	1.18	2.03	2.39	RNA
6	357.8	ng/µl	8.946	4.297	2.08	2.23	RNA		8.38457	21.6154		6	103.7	ng/µl	2.593	1.268	2.04	2.4	RNA
7	278.8	ng/µl	6.971	3.371	2.07	2.17	RNA		10.7604	19.2396		7	96.4	ng/µl	2.41	1.177	2.05	2.35	RNA
8	345.1	ng/µl	8.628	4.172	2.07	2.21	RNA		8.69313	21.3069		8	99.4	ng/µl	2.485	1.214	2.05	2.45	RNA
9	299.5	ng/µl	7.488	3.6	2.08	2.23	RNA		10.0167	19.9833		9	104	ng/µl	2.601	1.272	2.04	2.42	RNA
10	241.2	ng/µl	6.031	2.93	2.06	2.2	RNA		12.4378	17.5622		10	96.7	ng/µl	2.418	1.184	2.04	2.38	RNA
11	351.5	ng/µl	8.787	4.238	2.07	2.19	RNA		8.53485	21.4651		11	103.4	ng/µl	2.585	1.259	2.05	2.39	RNA
12	310	ng/µl	7.751	3.737	2.07	2.23	RNA		9.67742	20.3226		12	101	ng/µl	2.526	1.228	2.06	2.44	RNA
