# Supplementary material for: MicroRNAs and Their Inhibition in Modulating SLC5A8 Expression in the Context of Papillary Thyroid Carcinoma
Source: Int J Mol Sci. 2025 Aug 15;26(16):7889. doi: 10.3390/ijms26167889 (PMC12386254; doi:10.3390/ijms26167889)
Supplement: Supplementary file 1 [file ijms-26-07889-s001.zip › ijms-3558049-supplementary/Manuscript data/Fig5B data/Exp_3/2014-10-21 RNA po transfekcji 400ng pcDNA3 96h kolumienki.xml]

<?xml version="1.0"?>
<?mso-application progid="Excel.Sheet"?>
<Workbook xmlns="urn:schemas-microsoft-com:office:spreadsheet"
 xmlns:o="urn:schemas-microsoft-com:office:office"
 xmlns:x="urn:schemas-microsoft-com:office:excel"
 xmlns:ss="urn:schemas-microsoft-com:office:spreadsheet"
 xmlns:html="http://www.w3.org/TR/REC-html40">
 <Styles>
  <Style ss:ID="Default" ss:Name="Normal">
   <Alignment ss:Vertical="Bottom"/>
   <Borders/>
   <Font/>
   <Interior/>
   <NumberFormat/>
   <Protection/>
  </Style>
  <Style ss:ID="s23">
   <Borders>
    <Border ss:Position="Bottom" ss:LineStyle="Continuous" ss:Weight="1"/>
    <Border ss:Position="Left" ss:LineStyle="Continuous" ss:Weight="1"/>
    <Border ss:Position="Right" ss:LineStyle="Continuous" ss:Weight="1"/>
    <Border ss:Position="Top" ss:LineStyle="Continuous" ss:Weight="1"/>
   </Borders>
   <Font x:Family="Swiss" ss:Bold="1"/>
   <Interior ss:Color="#DCDCFF" ss:Pattern="Solid"/>
  </Style>
 </Styles>
 <Worksheet ss:Name="Sheet1">
  <Table>
  <Column ss:Index="1" ss:AutoFitWidth="0" ss:Width="120.0"/>
  <Column ss:Index="2" ss:AutoFitWidth="0" ss:Width="120.0"/>
  <Column ss:Index="3" ss:AutoFitWidth="0" ss:Width="120.0"/>
  <Column ss:Index="4" ss:AutoFitWidth="0" ss:Width="120.0"/>
  <Column ss:Index="5" ss:AutoFitWidth="0" ss:Width="120.0"/>
  <Column ss:Index="6" ss:AutoFitWidth="0" ss:Width="120.0"/>
  <Column ss:Index="7" ss:AutoFitWidth="0" ss:Width="120.0"/>
  <Column ss:Index="8" ss:AutoFitWidth="0" ss:Width="120.0"/>
  <Column ss:Index="9" ss:AutoFitWidth="0" ss:Width="120.0"/>
  <Column ss:Index="10" ss:AutoFitWidth="0" ss:Width="120.0"/>
  <Column ss:Index="11" ss:AutoFitWidth="0" ss:Width="120.0"/>
  <Column ss:Index="12" ss:AutoFitWidth="0" ss:Width="120.0"/>
   <Row ss:AutoFitHeight="0">
    <Cell ss:StyleID="s23"><Data ss:Type="String">#</Data></Cell>
    <Cell ss:StyleID="s23"><Data ss:Type="String">Sample ID</Data></Cell>
    <Cell ss:StyleID="s23"><Data ss:Type="String">User name</Data></Cell>
    <Cell ss:StyleID="s23"><Data ss:Type="String">Date and Time</Data></Cell>
    <Cell ss:StyleID="s23"><Data ss:Type="String">Nucleic Acid Conc.</Data></Cell>
    <Cell ss:StyleID="s23"><Data ss:Type="String">Unit</Data></Cell>
    <Cell ss:StyleID="s23"><Data ss:Type="String">A260</Data></Cell>
    <Cell ss:StyleID="s23"><Data ss:Type="String">A280</Data></Cell>
    <Cell ss:StyleID="s23"><Data ss:Type="String">260/280</Data></Cell>
    <Cell ss:StyleID="s23"><Data ss:Type="String">260/230</Data></Cell>
    <Cell ss:StyleID="s23"><Data ss:Type="String">Sample Type</Data></Cell>
    <Cell ss:StyleID="s23"><Data ss:Type="String">Factor</Data></Cell>
   </Row>
   <Row ss:AutoFitHeight="0">
    <Cell><Data ss:Type="Number">1</Data></Cell>
    <Cell><Data ss:Type="String">woda</Data></Cell>
    <Cell><Data ss:Type="String">Booo</Data></Cell>
    <Cell><Data ss:Type="String">2014-10-21 15:30:05</Data></Cell>
    <Cell><Data ss:Type="Number">1.3</Data></Cell>
    <Cell><Data ss:Type="String">ng/µl</Data></Cell>
    <Cell><Data ss:Type="Number">0.032</Data></Cell>
    <Cell><Data ss:Type="Number">0.007</Data></Cell>
    <Cell><Data ss:Type="Number">4.58</Data></Cell>
    <Cell><Data ss:Type="Number">0.11</Data></Cell>
    <Cell><Data ss:Type="String">RNA</Data></Cell>
    <Cell><Data ss:Type="Number">40</Data></Cell>
   </Row>
   <Row ss:AutoFitHeight="0">
    <Cell><Data ss:Type="Number">2</Data></Cell>
    <Cell><Data ss:Type="String">woda</Data></Cell>
    <Cell><Data ss:Type="String">Booo</Data></Cell>
    <Cell><Data ss:Type="String">2014-10-21 15:30:37</Data></Cell>
    <Cell><Data ss:Type="Number">-0.4</Data></Cell>
    <Cell><Data ss:Type="String">ng/µl</Data></Cell>
    <Cell><Data ss:Type="Number">-0.009</Data></Cell>
    <Cell><Data ss:Type="Number">-0.003</Data></Cell>
    <Cell><Data ss:Type="Number">3.14</Data></Cell>
    <Cell><Data ss:Type="Number">0.07</Data></Cell>
    <Cell><Data ss:Type="String">RNA</Data></Cell>
    <Cell><Data ss:Type="Number">40</Data></Cell>
   </Row>
   <Row ss:AutoFitHeight="0">
    <Cell><Data ss:Type="Number">3</Data></Cell>
    <Cell><Data ss:Type="String">woda</Data></Cell>
    <Cell><Data ss:Type="String">Booo</Data></Cell>
    <Cell><Data ss:Type="String">2014-10-21 15:31:13</Data></Cell>
    <Cell><Data ss:Type="Number">-0.7</Data></Cell>
    <Cell><Data ss:Type="String">ng/µl</Data></Cell>
    <Cell><Data ss:Type="Number">-0.017</Data></Cell>
    <Cell><Data ss:Type="Number">-0.009</Data></Cell>
    <Cell><Data ss:Type="Number">1.92</Data></Cell>
    <Cell><Data ss:Type="Number">0.07</Data></Cell>
    <Cell><Data ss:Type="String">RNA</Data></Cell>
    <Cell><Data ss:Type="Number">40</Data></Cell>
   </Row>
   <Row ss:AutoFitHeight="0">
    <Cell><Data ss:Type="Number">4</Data></Cell>
    <Cell><Data ss:Type="String">woda</Data></Cell>
    <Cell><Data ss:Type="String">Booo</Data></Cell>
    <Cell><Data ss:Type="String">2014-10-21 15:31:38</Data></Cell>
    <Cell><Data ss:Type="Number">0.2</Data></Cell>
    <Cell><Data ss:Type="String">ng/µl</Data></Cell>
    <Cell><Data ss:Type="Number">0.004</Data></Cell>
    <Cell><Data ss:Type="Number">0.003</Data></Cell>
    <Cell><Data ss:Type="Number">1.45</Data></Cell>
    <Cell><Data ss:Type="Number">0.41</Data></Cell>
    <Cell><Data ss:Type="String">RNA</Data></Cell>
    <Cell><Data ss:Type="Number">40</Data></Cell>
   </Row>
   <Row ss:AutoFitHeight="0">
    <Cell><Data ss:Type="Number">5</Data></Cell>
    <Cell><Data ss:Type="String">woda</Data></Cell>
    <Cell><Data ss:Type="String">Booo</Data></Cell>
    <Cell><Data ss:Type="String">2014-10-21 15:32:02</Data></Cell>
    <Cell><Data ss:Type="Number">0.3</Data></Cell>
    <Cell><Data ss:Type="String">ng/µl</Data></Cell>
    <Cell><Data ss:Type="Number">0.008</Data></Cell>
    <Cell><Data ss:Type="Number">0.004</Data></Cell>
    <Cell><Data ss:Type="Number">2.26</Data></Cell>
    <Cell><Data ss:Type="Number">-0.18</Data></Cell>
    <Cell><Data ss:Type="String">RNA</Data></Cell>
    <Cell><Data ss:Type="Number">40</Data></Cell>
   </Row>
   <Row ss:AutoFitHeight="0">
    <Cell><Data ss:Type="Number">6</Data></Cell>
    <Cell><Data ss:Type="Number">1</Data></Cell>
    <Cell><Data ss:Type="String">Booo</Data></Cell>
    <Cell><Data ss:Type="String">2014-10-21 15:32:38</Data></Cell>
    <Cell><Data ss:Type="Number">233.6</Data></Cell>
    <Cell><Data ss:Type="String">ng/µl</Data></Cell>
    <Cell><Data ss:Type="Number">5.84</Data></Cell>
    <Cell><Data ss:Type="Number">2.814</Data></Cell>
    <Cell><Data ss:Type="Number">2.08</Data></Cell>
    <Cell><Data ss:Type="Number">2.27</Data></Cell>
    <Cell><Data ss:Type="String">RNA</Data></Cell>
    <Cell><Data ss:Type="Number">40</Data></Cell>
   </Row>
   <Row ss:AutoFitHeight="0">
    <Cell><Data ss:Type="Number">7</Data></Cell>
    <Cell><Data ss:Type="Number">2</Data></Cell>
    <Cell><Data ss:Type="String">Booo</Data></Cell>
    <Cell><Data ss:Type="String">2014-10-21 15:33:02</Data></Cell>
    <Cell><Data ss:Type="Number">274.3</Data></Cell>
    <Cell><Data ss:Type="String">ng/µl</Data></Cell>
    <Cell><Data ss:Type="Number">6.858</Data></Cell>
    <Cell><Data ss:Type="Number">3.306</Data></Cell>
    <Cell><Data ss:Type="Number">2.07</Data></Cell>
    <Cell><Data ss:Type="Number">2.24</Data></Cell>
    <Cell><Data ss:Type="String">RNA</Data></Cell>
    <Cell><Data ss:Type="Number">40</Data></Cell>
   </Row>
   <Row ss:AutoFitHeight="0">
    <Cell><Data ss:Type="Number">8</Data></Cell>
    <Cell><Data ss:Type="Number">3</Data></Cell>
    <Cell><Data ss:Type="String">Booo</Data></Cell>
    <Cell><Data ss:Type="String">2014-10-21 15:33:25</Data></Cell>
    <Cell><Data ss:Type="Number">97.6</Data></Cell>
    <Cell><Data ss:Type="String">ng/µl</Data></Cell>
    <Cell><Data ss:Type="Number">2.439</Data></Cell>
    <Cell><Data ss:Type="Number">1.186</Data></Cell>
    <Cell><Data ss:Type="Number">2.06</Data></Cell>
    <Cell><Data ss:Type="Number">2.21</Data></Cell>
    <Cell><Data ss:Type="String">RNA</Data></Cell>
    <Cell><Data ss:Type="Number">40</Data></Cell>
   </Row>
   <Row ss:AutoFitHeight="0">
    <Cell><Data ss:Type="Number">9</Data></Cell>
    <Cell><Data ss:Type="Number">4</Data></Cell>
    <Cell><Data ss:Type="String">Booo</Data></Cell>
    <Cell><Data ss:Type="String">2014-10-21 15:33:48</Data></Cell>
    <Cell><Data ss:Type="Number">239.8</Data></Cell>
    <Cell><Data ss:Type="String">ng/µl</Data></Cell>
    <Cell><Data ss:Type="Number">5.995</Data></Cell>
    <Cell><Data ss:Type="Number">2.891</Data></Cell>
    <Cell><Data ss:Type="Number">2.07</Data></Cell>
    <Cell><Data ss:Type="Number">2.23</Data></Cell>
    <Cell><Data ss:Type="String">RNA</Data></Cell>
    <Cell><Data ss:Type="Number">40</Data></Cell>
   </Row>
   <Row ss:AutoFitHeight="0">
    <Cell><Data ss:Type="Number">10</Data></Cell>
    <Cell><Data ss:Type="Number">5</Data></Cell>
    <Cell><Data ss:Type="String">Booo</Data></Cell>
    <Cell><Data ss:Type="String">2014-10-21 15:38:17</Data></Cell>
    <Cell><Data ss:Type="Number">299.5</Data></Cell>
    <Cell><Data ss:Type="String">ng/µl</Data></Cell>
    <Cell><Data ss:Type="Number">7.489</Data></Cell>
    <Cell><Data ss:Type="Number">3.618</Data></Cell>
    <Cell><Data ss:Type="Number">2.07</Data></Cell>
    <Cell><Data ss:Type="Number">2.2</Data></Cell>
    <Cell><Data ss:Type="String">RNA</Data></Cell>
    <Cell><Data ss:Type="Number">40</Data></Cell>
   </Row>
   <Row ss:AutoFitHeight="0">
    <Cell><Data ss:Type="Number">11</Data></Cell>
    <Cell><Data ss:Type="Number">6</Data></Cell>
    <Cell><Data ss:Type="String">Booo</Data></Cell>
    <Cell><Data ss:Type="String">2014-10-21 15:38:35</Data></Cell>
    <Cell><Data ss:Type="Number">357.8</Data></Cell>
    <Cell><Data ss:Type="String">ng/µl</Data></Cell>
    <Cell><Data ss:Type="Number">8.946</Data></Cell>
    <Cell><Data ss:Type="Number">4.297</Data></Cell>
    <Cell><Data ss:Type="Number">2.08</Data></Cell>
    <Cell><Data ss:Type="Number">2.23</Data></Cell>
    <Cell><Data ss:Type="String">RNA</Data></Cell>
    <Cell><Data ss:Type="Number">40</Data></Cell>
   </Row>
   <Row ss:AutoFitHeight="0">
    <Cell><Data ss:Type="Number">12</Data></Cell>
    <Cell><Data ss:Type="Number">7</Data></Cell>
    <Cell><Data ss:Type="String">Booo</Data></Cell>
    <Cell><Data ss:Type="String">2014-10-21 15:38:56</Data></Cell>
    <Cell><Data ss:Type="Number">278.8</Data></Cell>
    <Cell><Data ss:Type="String">ng/µl</Data></Cell>
    <Cell><Data ss:Type="Number">6.971</Data></Cell>
    <Cell><Data ss:Type="Number">3.371</Data></Cell>
    <Cell><Data ss:Type="Number">2.07</Data></Cell>
    <Cell><Data ss:Type="Number">2.17</Data></Cell>
    <Cell><Data ss:Type="String">RNA</Data></Cell>
    <Cell><Data ss:Type="Number">40</Data></Cell>
   </Row>
   <Row ss:AutoFitHeight="0">
    <Cell><Data ss:Type="Number">13</Data></Cell>
    <Cell><Data ss:Type="Number">8</Data></Cell>
    <Cell><Data ss:Type="String">Booo</Data></Cell>
    <Cell><Data ss:Type="String">2014-10-21 15:39:15</Data></Cell>
    <Cell><Data ss:Type="Number">345.1</Data></Cell>
    <Cell><Data ss:Type="String">ng/µl</Data></Cell>
    <Cell><Data ss:Type="Number">8.628</Data></Cell>
    <Cell><Data ss:Type="Number">4.172</Data></Cell>
    <Cell><Data ss:Type="Number">2.07</Data></Cell>
    <Cell><Data ss:Type="Number">2.21</Data></Cell>
    <Cell><Data ss:Type="String">RNA</Data></Cell>
    <Cell><Data ss:Type="Number">40</Data></Cell>
   </Row>
   <Row ss:AutoFitHeight="0">
    <Cell><Data ss:Type="Number">14</Data></Cell>
    <Cell><Data ss:Type="Number">9</Data></Cell>
    <Cell><Data ss:Type="String">Booo</Data></Cell>
    <Cell><Data ss:Type="String">2014-10-21 15:39:38</Data></Cell>
    <Cell><Data ss:Type="Number">299.5</Data></Cell>
    <Cell><Data ss:Type="String">ng/µl</Data></Cell>
    <Cell><Data ss:Type="Number">7.488</Data></Cell>
    <Cell><Data ss:Type="Number">3.6</Data></Cell>
    <Cell><Data ss:Type="Number">2.08</Data></Cell>
    <Cell><Data ss:Type="Number">2.23</Data></Cell>
    <Cell><Data ss:Type="String">RNA</Data></Cell>
    <Cell><Data ss:Type="Number">40</Data></Cell>
   </Row>
   <Row ss:AutoFitHeight="0">
    <Cell><Data ss:Type="Number">15</Data></Cell>
    <Cell><Data ss:Type="Number">10</Data></Cell>
    <Cell><Data ss:Type="String">Booo</Data></Cell>
    <Cell><Data ss:Type="String">2014-10-21 15:39:58</Data></Cell>
    <Cell><Data ss:Type="Number">241.2</Data></Cell>
    <Cell><Data ss:Type="String">ng/µl</Data></Cell>
    <Cell><Data ss:Type="Number">6.031</Data></Cell>
    <Cell><Data ss:Type="Number">2.93</Data></Cell>
    <Cell><Data ss:Type="Number">2.06</Data></Cell>
    <Cell><Data ss:Type="Number">2.2</Data></Cell>
    <Cell><Data ss:Type="String">RNA</Data></Cell>
    <Cell><Data ss:Type="Number">40</Data></Cell>
   </Row>
   <Row ss:AutoFitHeight="0">
    <Cell><Data ss:Type="Number">16</Data></Cell>
    <Cell><Data ss:Type="Number">11</Data></Cell>
    <Cell><Data ss:Type="String">Booo</Data></Cell>
    <Cell><Data ss:Type="String">2014-10-21 15:40:19</Data></Cell>
    <Cell><Data ss:Type="Number">351.5</Data></Cell>
    <Cell><Data ss:Type="String">ng/µl</Data></Cell>
    <Cell><Data ss:Type="Number">8.787</Data></Cell>
    <Cell><Data ss:Type="Number">4.238</Data></Cell>
    <Cell><Data ss:Type="Number">2.07</Data></Cell>
    <Cell><Data ss:Type="Number">2.19</Data></Cell>
    <Cell><Data ss:Type="String">RNA</Data></Cell>
    <Cell><Data ss:Type="Number">40</Data></Cell>
   </Row>
   <Row ss:AutoFitHeight="0">
    <Cell><Data ss:Type="Number">17</Data></Cell>
    <Cell><Data ss:Type="Number">12</Data></Cell>
    <Cell><Data ss:Type="String">Booo</Data></Cell>
    <Cell><Data ss:Type="String">2014-10-21 15:40:41</Data></Cell>
    <Cell><Data ss:Type="Number">310</Data></Cell>
    <Cell><Data ss:Type="String">ng/µl</Data></Cell>
    <Cell><Data ss:Type="Number">7.751</Data></Cell>
    <Cell><Data ss:Type="Number">3.737</Data></Cell>
    <Cell><Data ss:Type="Number">2.07</Data></Cell>
    <Cell><Data ss:Type="Number">2.23</Data></Cell>
    <Cell><Data ss:Type="String">RNA</Data></Cell>
    <Cell><Data ss:Type="Number">40</Data></Cell>
   </Row>
   <Row ss:AutoFitHeight="0">
    <Cell><Data ss:Type="Number">18</Data></Cell>
    <Cell><Data ss:Type="Number">3</Data></Cell>
    <Cell><Data ss:Type="String">Booo</Data></Cell>
    <Cell><Data ss:Type="String">2014-10-21 16:03:00</Data></Cell>
    <Cell><Data ss:Type="Number">97.2</Data></Cell>
    <Cell><Data ss:Type="String">ng/µl</Data></Cell>
    <Cell><Data ss:Type="Number">2.43</Data></Cell>
    <Cell><Data ss:Type="Number">1.176</Data></Cell>
    <Cell><Data ss:Type="Number">2.07</Data></Cell>
    <Cell><Data ss:Type="Number">2.2</Data></Cell>
    <Cell><Data ss:Type="String">RNA</Data></Cell>
    <Cell><Data ss:Type="Number">40</Data></Cell>
   </Row>
   <Row ss:AutoFitHeight="0">
    <Cell><Data ss:Type="Number">19</Data></Cell>
    <Cell><Data ss:Type="Number">1</Data></Cell>
    <Cell><Data ss:Type="String">Booo</Data></Cell>
    <Cell><Data ss:Type="String">2014-10-21 16:04:11</Data></Cell>
    <Cell><Data ss:Type="Number">79.7</Data></Cell>
    <Cell><Data ss:Type="String">ng/µl</Data></Cell>
    <Cell><Data ss:Type="Number">1.993</Data></Cell>
    <Cell><Data ss:Type="Number">0.967</Data></Cell>
    <Cell><Data ss:Type="Number">2.06</Data></Cell>
    <Cell><Data ss:Type="Number">2.54</Data></Cell>
    <Cell><Data ss:Type="String">RNA</Data></Cell>
    <Cell><Data ss:Type="Number">40</Data></Cell>
   </Row>
   <Row ss:AutoFitHeight="0">
    <Cell><Data ss:Type="Number">20</Data></Cell>
    <Cell><Data ss:Type="Number">2</Data></Cell>
    <Cell><Data ss:Type="String">Booo</Data></Cell>
    <Cell><Data ss:Type="String">2014-10-21 16:04:30</Data></Cell>
    <Cell><Data ss:Type="Number">90.3</Data></Cell>
    <Cell><Data ss:Type="String">ng/µl</Data></Cell>
    <Cell><Data ss:Type="Number">2.257</Data></Cell>
    <Cell><Data ss:Type="Number">1.104</Data></Cell>
    <Cell><Data ss:Type="Number">2.04</Data></Cell>
    <Cell><Data ss:Type="Number">2.5</Data></Cell>
    <Cell><Data ss:Type="String">RNA</Data></Cell>
    <Cell><Data ss:Type="Number">40</Data></Cell>
   </Row>
   <Row ss:AutoFitHeight="0">
    <Cell><Data ss:Type="Number">21</Data></Cell>
    <Cell><Data ss:Type="Number">3</Data></Cell>
    <Cell><Data ss:Type="String">Booo</Data></Cell>
    <Cell><Data ss:Type="String">2014-10-21 16:04:48</Data></Cell>
    <Cell><Data ss:Type="Number">98.4</Data></Cell>
    <Cell><Data ss:Type="String">ng/µl</Data></Cell>
    <Cell><Data ss:Type="Number">2.46</Data></Cell>
    <Cell><Data ss:Type="Number">1.218</Data></Cell>
    <Cell><Data ss:Type="Number">2.02</Data></Cell>
    <Cell><Data ss:Type="Number">2.16</Data></Cell>
    <Cell><Data ss:Type="String">RNA</Data></Cell>
    <Cell><Data ss:Type="Number">40</Data></Cell>
   </Row>
   <Row ss:AutoFitHeight="0">
    <Cell><Data ss:Type="Number">22</Data></Cell>
    <Cell><Data ss:Type="Number">4</Data></Cell>
    <Cell><Data ss:Type="String">Booo</Data></Cell>
    <Cell><Data ss:Type="String">2014-10-21 16:05:05</Data></Cell>
    <Cell><Data ss:Type="Number">92.1</Data></Cell>
    <Cell><Data ss:Type="String">ng/µl</Data></Cell>
    <Cell><Data ss:Type="Number">2.302</Data></Cell>
    <Cell><Data ss:Type="Number">1.136</Data></Cell>
    <Cell><Data ss:Type="Number">2.03</Data></Cell>
    <Cell><Data ss:Type="Number">2.45</Data></Cell>
    <Cell><Data ss:Type="String">RNA</Data></Cell>
    <Cell><Data ss:Type="Number">40</Data></Cell>
   </Row>
   <Row ss:AutoFitHeight="0">
    <Cell><Data ss:Type="Number">23</Data></Cell>
    <Cell><Data ss:Type="Number">5</Data></Cell>
    <Cell><Data ss:Type="String">Booo</Data></Cell>
    <Cell><Data ss:Type="String">2014-10-21 16:05:23</Data></Cell>
    <Cell><Data ss:Type="Number">96.1</Data></Cell>
    <Cell><Data ss:Type="String">ng/µl</Data></Cell>
    <Cell><Data ss:Type="Number">2.402</Data></Cell>
    <Cell><Data ss:Type="Number">1.18</Data></Cell>
    <Cell><Data ss:Type="Number">2.03</Data></Cell>
    <Cell><Data ss:Type="Number">2.39</Data></Cell>
    <Cell><Data ss:Type="String">RNA</Data></Cell>
    <Cell><Data ss:Type="Number">40</Data></Cell>
   </Row>
   <Row ss:AutoFitHeight="0">
    <Cell><Data ss:Type="Number">24</Data></Cell>
    <Cell><Data ss:Type="Number">6</Data></Cell>
    <Cell><Data ss:Type="String">Booo</Data></Cell>
    <Cell><Data ss:Type="String">2014-10-21 16:05:41</Data></Cell>
    <Cell><Data ss:Type="Number">103.7</Data></Cell>
    <Cell><Data ss:Type="String">ng/µl</Data></Cell>
    <Cell><Data ss:Type="Number">2.593</Data></Cell>
    <Cell><Data ss:Type="Number">1.268</Data></Cell>
    <Cell><Data ss:Type="Number">2.04</Data></Cell>
    <Cell><Data ss:Type="Number">2.4</Data></Cell>
    <Cell><Data ss:Type="String">RNA</Data></Cell>
    <Cell><Data ss:Type="Number">40</Data></Cell>
   </Row>
   <Row ss:AutoFitHeight="0">
    <Cell><Data ss:Type="Number">25</Data></Cell>
    <Cell><Data ss:Type="Number">7</Data></Cell>
    <Cell><Data ss:Type="String">Booo</Data></Cell>
    <Cell><Data ss:Type="String">2014-10-21 16:06:38</Data></Cell>
    <Cell><Data ss:Type="Number">96.4</Data></Cell>
    <Cell><Data ss:Type="String">ng/µl</Data></Cell>
    <Cell><Data ss:Type="Number">2.41</Data></Cell>
    <Cell><Data ss:Type="Number">1.177</Data></Cell>
    <Cell><Data ss:Type="Number">2.05</Data></Cell>
    <Cell><Data ss:Type="Number">2.35</Data></Cell>
    <Cell><Data ss:Type="String">RNA</Data></Cell>
    <Cell><Data ss:Type="Number">40</Data></Cell>
   </Row>
   <Row ss:AutoFitHeight="0">
    <Cell><Data ss:Type="Number">26</Data></Cell>
    <Cell><Data ss:Type="Number">8</Data></Cell>
    <Cell><Data ss:Type="String">Booo</Data></Cell>
    <Cell><Data ss:Type="String">2014-10-21 16:06:55</Data></Cell>
    <Cell><Data ss:Type="Number">95.1</Data></Cell>
    <Cell><Data ss:Type="String">ng/µl</Data></Cell>
    <Cell><Data ss:Type="Number">2.376</Data></Cell>
    <Cell><Data ss:Type="Number">1.154</Data></Cell>
    <Cell><Data ss:Type="Number">2.06</Data></Cell>
    <Cell><Data ss:Type="Number">2.5</Data></Cell>
    <Cell><Data ss:Type="String">RNA</Data></Cell>
    <Cell><Data ss:Type="Number">40</Data></Cell>
   </Row>
   <Row ss:AutoFitHeight="0">
    <Cell><Data ss:Type="Number">27</Data></Cell>
    <Cell><Data ss:Type="Number">9</Data></Cell>
    <Cell><Data ss:Type="String">Booo</Data></Cell>
    <Cell><Data ss:Type="String">2014-10-21 16:07:11</Data></Cell>
    <Cell><Data ss:Type="Number">91.5</Data></Cell>
    <Cell><Data ss:Type="String">ng/µl</Data></Cell>
    <Cell><Data ss:Type="Number">2.288</Data></Cell>
    <Cell><Data ss:Type="Number">1.121</Data></Cell>
    <Cell><Data ss:Type="Number">2.04</Data></Cell>
    <Cell><Data ss:Type="Number">2.45</Data></Cell>
    <Cell><Data ss:Type="String">RNA</Data></Cell>
    <Cell><Data ss:Type="Number">40</Data></Cell>
   </Row>
   <Row ss:AutoFitHeight="0">
    <Cell><Data ss:Type="Number">28</Data></Cell>
    <Cell><Data ss:Type="Number">10</Data></Cell>
    <Cell><Data ss:Type="String">Booo</Data></Cell>
    <Cell><Data ss:Type="String">2014-10-21 16:07:27</Data></Cell>
    <Cell><Data ss:Type="Number">91.3</Data></Cell>
    <Cell><Data ss:Type="String">ng/µl</Data></Cell>
    <Cell><Data ss:Type="Number">2.283</Data></Cell>
    <Cell><Data ss:Type="Number">1.117</Data></Cell>
    <Cell><Data ss:Type="Number">2.04</Data></Cell>
    <Cell><Data ss:Type="Number">2.39</Data></Cell>
    <Cell><Data ss:Type="String">RNA</Data></Cell>
    <Cell><Data ss:Type="Number">40</Data></Cell>
   </Row>
   <Row ss:AutoFitHeight="0">
    <Cell><Data ss:Type="Number">29</Data></Cell>
    <Cell><Data ss:Type="Number">11</Data></Cell>
    <Cell><Data ss:Type="String">Booo</Data></Cell>
    <Cell><Data ss:Type="String">2014-10-21 16:07:43</Data></Cell>
    <Cell><Data ss:Type="Number">103.4</Data></Cell>
    <Cell><Data ss:Type="String">ng/µl</Data></Cell>
    <Cell><Data ss:Type="Number">2.585</Data></Cell>
    <Cell><Data ss:Type="Number">1.259</Data></Cell>
    <Cell><Data ss:Type="Number">2.05</Data></Cell>
    <Cell><Data ss:Type="Number">2.39</Data></Cell>
    <Cell><Data ss:Type="String">RNA</Data></Cell>
    <Cell><Data ss:Type="Number">40</Data></Cell>
   </Row>
   <Row ss:AutoFitHeight="0">
    <Cell><Data ss:Type="Number">30</Data></Cell>
    <Cell><Data ss:Type="Number">12</Data></Cell>
    <Cell><Data ss:Type="String">Booo</Data></Cell>
    <Cell><Data ss:Type="String">2014-10-21 16:08:03</Data></Cell>
    <Cell><Data ss:Type="Number">101</Data></Cell>
    <Cell><Data ss:Type="String">ng/µl</Data></Cell>
    <Cell><Data ss:Type="Number">2.526</Data></Cell>
    <Cell><Data ss:Type="Number">1.228</Data></Cell>
    <Cell><Data ss:Type="Number">2.06</Data></Cell>
    <Cell><Data ss:Type="Number">2.44</Data></Cell>
    <Cell><Data ss:Type="String">RNA</Data></Cell>
    <Cell><Data ss:Type="Number">40</Data></Cell>
   </Row>
   <Row ss:AutoFitHeight="0">
    <Cell><Data ss:Type="Number">31</Data></Cell>
    <Cell><Data ss:Type="Number">1</Data></Cell>
    <Cell><Data ss:Type="String">Booo</Data></Cell>
    <Cell><Data ss:Type="String">2014-10-21 16:11:57</Data></Cell>
    <Cell><Data ss:Type="Number">114</Data></Cell>
    <Cell><Data ss:Type="String">ng/µl</Data></Cell>
    <Cell><Data ss:Type="Number">2.849</Data></Cell>
    <Cell><Data ss:Type="Number">1.383</Data></Cell>
    <Cell><Data ss:Type="Number">2.06</Data></Cell>
    <Cell><Data ss:Type="Number">2.41</Data></Cell>
    <Cell><Data ss:Type="String">RNA</Data></Cell>
    <Cell><Data ss:Type="Number">40</Data></Cell>
   </Row>
   <Row ss:AutoFitHeight="0">
    <Cell><Data ss:Type="Number">32</Data></Cell>
    <Cell><Data ss:Type="Number">2</Data></Cell>
    <Cell><Data ss:Type="String">Booo</Data></Cell>
    <Cell><Data ss:Type="String">2014-10-21 16:12:12</Data></Cell>
    <Cell><Data ss:Type="Number">95.3</Data></Cell>
    <Cell><Data ss:Type="String">ng/µl</Data></Cell>
    <Cell><Data ss:Type="Number">2.383</Data></Cell>
    <Cell><Data ss:Type="Number">1.165</Data></Cell>
    <Cell><Data ss:Type="Number">2.05</Data></Cell>
    <Cell><Data ss:Type="Number">2.53</Data></Cell>
    <Cell><Data ss:Type="String">RNA</Data></Cell>
    <Cell><Data ss:Type="Number">40</Data></Cell>
   </Row>
   <Row ss:AutoFitHeight="0">
    <Cell><Data ss:Type="Number">33</Data></Cell>
    <Cell><Data ss:Type="Number">4</Data></Cell>
    <Cell><Data ss:Type="String">Booo</Data></Cell>
    <Cell><Data ss:Type="String">2014-10-21 16:12:28</Data></Cell>
    <Cell><Data ss:Type="Number">103.1</Data></Cell>
    <Cell><Data ss:Type="String">ng/µl</Data></Cell>
    <Cell><Data ss:Type="Number">2.577</Data></Cell>
    <Cell><Data ss:Type="Number">1.262</Data></Cell>
    <Cell><Data ss:Type="Number">2.04</Data></Cell>
    <Cell><Data ss:Type="Number">2.41</Data></Cell>
    <Cell><Data ss:Type="String">RNA</Data></Cell>
    <Cell><Data ss:Type="Number">40</Data></Cell>
   </Row>
   <Row ss:AutoFitHeight="0">
    <Cell><Data ss:Type="Number">34</Data></Cell>
    <Cell><Data ss:Type="Number">8</Data></Cell>
    <Cell><Data ss:Type="String">Booo</Data></Cell>
    <Cell><Data ss:Type="String">2014-10-21 16:12:58</Data></Cell>
    <Cell><Data ss:Type="Number">99.4</Data></Cell>
    <Cell><Data ss:Type="String">ng/µl</Data></Cell>
    <Cell><Data ss:Type="Number">2.485</Data></Cell>
    <Cell><Data ss:Type="Number">1.214</Data></Cell>
    <Cell><Data ss:Type="Number">2.05</Data></Cell>
    <Cell><Data ss:Type="Number">2.45</Data></Cell>
    <Cell><Data ss:Type="String">RNA</Data></Cell>
    <Cell><Data ss:Type="Number">40</Data></Cell>
   </Row>
   <Row ss:AutoFitHeight="0">
    <Cell><Data ss:Type="Number">35</Data></Cell>
    <Cell><Data ss:Type="Number">9</Data></Cell>
    <Cell><Data ss:Type="String">Booo</Data></Cell>
    <Cell><Data ss:Type="String">2014-10-21 16:13:14</Data></Cell>
    <Cell><Data ss:Type="Number">104</Data></Cell>
    <Cell><Data ss:Type="String">ng/µl</Data></Cell>
    <Cell><Data ss:Type="Number">2.601</Data></Cell>
    <Cell><Data ss:Type="Number">1.272</Data></Cell>
    <Cell><Data ss:Type="Number">2.04</Data></Cell>
    <Cell><Data ss:Type="Number">2.42</Data></Cell>
    <Cell><Data ss:Type="String">RNA</Data></Cell>
    <Cell><Data ss:Type="Number">40</Data></Cell>
   </Row>
   <Row ss:AutoFitHeight="0">
    <Cell><Data ss:Type="Number">36</Data></Cell>
    <Cell><Data ss:Type="Number">10</Data></Cell>
    <Cell><Data ss:Type="String">Booo</Data></Cell>
    <Cell><Data ss:Type="String">2014-10-21 16:13:31</Data></Cell>
    <Cell><Data ss:Type="Number">105.6</Data></Cell>
    <Cell><Data ss:Type="String">ng/µl</Data></Cell>
    <Cell><Data ss:Type="Number">2.639</Data></Cell>
    <Cell><Data ss:Type="Number">1.284</Data></Cell>
    <Cell><Data ss:Type="Number">2.05</Data></Cell>
    <Cell><Data ss:Type="Number">2.36</Data></Cell>
    <Cell><Data ss:Type="String">RNA</Data></Cell>
    <Cell><Data ss:Type="Number">40</Data></Cell>
   </Row>
   <Row ss:AutoFitHeight="0">
    <Cell><Data ss:Type="Number">37</Data></Cell>
    <Cell><Data ss:Type="Number">1</Data></Cell>
    <Cell><Data ss:Type="String">Booo</Data></Cell>
    <Cell><Data ss:Type="String">2014-10-21 16:15:30</Data></Cell>
    <Cell><Data ss:Type="Number">99.1</Data></Cell>
    <Cell><Data ss:Type="String">ng/µl</Data></Cell>
    <Cell><Data ss:Type="Number">2.476</Data></Cell>
    <Cell><Data ss:Type="Number">1.202</Data></Cell>
    <Cell><Data ss:Type="Number">2.06</Data></Cell>
    <Cell><Data ss:Type="Number">2.46</Data></Cell>
    <Cell><Data ss:Type="String">RNA</Data></Cell>
    <Cell><Data ss:Type="Number">40</Data></Cell>
   </Row>
   <Row ss:AutoFitHeight="0">
    <Cell><Data ss:Type="Number">38</Data></Cell>
    <Cell><Data ss:Type="Number">2</Data></Cell>
    <Cell><Data ss:Type="String">Booo</Data></Cell>
    <Cell><Data ss:Type="String">2014-10-21 16:15:47</Data></Cell>
    <Cell><Data ss:Type="Number">108.3</Data></Cell>
    <Cell><Data ss:Type="String">ng/µl</Data></Cell>
    <Cell><Data ss:Type="Number">2.708</Data></Cell>
    <Cell><Data ss:Type="Number">1.323</Data></Cell>
    <Cell><Data ss:Type="Number">2.05</Data></Cell>
    <Cell><Data ss:Type="Number">2.48</Data></Cell>
    <Cell><Data ss:Type="String">RNA</Data></Cell>
    <Cell><Data ss:Type="Number">40</Data></Cell>
   </Row>
   <Row ss:AutoFitHeight="0">
    <Cell><Data ss:Type="Number">39</Data></Cell>
    <Cell><Data ss:Type="Number">10</Data></Cell>
    <Cell><Data ss:Type="String">Booo</Data></Cell>
    <Cell><Data ss:Type="String">2014-10-21 16:16:06</Data></Cell>
    <Cell><Data ss:Type="Number">96.7</Data></Cell>
    <Cell><Data ss:Type="String">ng/µl</Data></Cell>
    <Cell><Data ss:Type="Number">2.418</Data></Cell>
    <Cell><Data ss:Type="Number">1.184</Data></Cell>
    <Cell><Data ss:Type="Number">2.04</Data></Cell>
    <Cell><Data ss:Type="Number">2.38</Data></Cell>
    <Cell><Data ss:Type="String">RNA</Data></Cell>
    <Cell><Data ss:Type="Number">40</Data></Cell>
   </Row>
   <Row ss:AutoFitHeight="0">
    <Cell><Data ss:Type="Number">40</Data></Cell>
    <Cell><Data ss:Type="Number">2</Data></Cell>
    <Cell><Data ss:Type="String">Booo</Data></Cell>
    <Cell><Data ss:Type="String">2014-10-21 16:17:13</Data></Cell>
    <Cell><Data ss:Type="Number">99.8</Data></Cell>
    <Cell><Data ss:Type="String">ng/µl</Data></Cell>
    <Cell><Data ss:Type="Number">2.496</Data></Cell>
    <Cell><Data ss:Type="Number">1.235</Data></Cell>
    <Cell><Data ss:Type="Number">2.02</Data></Cell>
    <Cell><Data ss:Type="Number">2.48</Data></Cell>
    <Cell><Data ss:Type="String">RNA</Data></Cell>
    <Cell><Data ss:Type="Number">40</Data></Cell>
   </Row>
  </Table>
 </Worksheet>
</Workbook>
