# Supplementary material for: MicroRNAs and Their Inhibition in Modulating SLC5A8 Expression in the Context of Papillary Thyroid Carcinoma
Source: Int J Mol Sci. 2025 Aug 15;26(16):7889. doi: 10.3390/ijms26167889 (PMC12386254; doi:10.3390/ijms26167889)
Supplement: Supplementary file 1 [file ijms-26-07889-s001.zip › ijms-3558049-supplementary/Manuscript data/Fig5B data/Exp_3/2014-10-22 miRy po transfekcji plazmidem.xlsx]

## Sheet: Arkusz1
			Cp	Cp śr	SD	CV%					Cp	Cp śr	SD	CV%		delta Cp	delta RNA
G1	neg-miR	1	27.03					G2	neg-miR	1	33.05
H1	neg-miR	1	26.92	27.0367	0.120139	0.00444355		H2	neg-miR	1	33.05	33.0633	0.023094	0.000698478		-6.02667	0.0153388		1.12547
I1	neg-miR	1	27.16					I2	neg-miR	1	33.09
G3	neg-miR	2	26.07					G4	neg-miR	2	32.59
H3	neg-miR	2	26.18	26.2067	0.151767	0.00579117		H4	neg-miR	2	32.67	32.6867	0.105987	0.00324253		-6.48	0.0112028	0.0136288	0.821993
I3	neg-miR	2	26.37					I4	neg-miR	2	32.8
G5	neg-miR	3	27.01					G6	neg-miR	3	33.13
H5	neg-miR	3	27.28	27.1267	0.138684	0.00511247		H6	neg-miR	3	33.35	33.25	0.111355	0.00334903		-6.12333	0.0143448		1.05253
I5	neg-miR	3	27.09					I6	neg-miR	3	33.27
G7	miR-181	1	26.1					G8	miR-181	1	27.33
H7	miR-181	1	26.5	26.29	0.200749	0.00763593		H8	miR-181	1	27.68	27.61	0.252389	0.0091412		-1.32	0.400535		29.3889
I7	miR-181	1	26.27					I8	miR-181	1	27.82
G9	miR-181	2	26.67					G10	miR-181	2	27.56
H9	miR-181	2	26.64	26.6133	0.0737111	0.00276971		H10	miR-181	2	27.71	27.6833	0.112398	0.00406014		-1.07	0.476319		34.9495
I9	miR-181	2	26.53					I10	miR-181	2	27.78
G11	miR-181	3	26.97					G12	miR-181	3	28.03
H11	miR-181	3	X	26.955	0.0212132	0.000786986		H12	miR-181	3	28.19	28.23	0.222711	0.00788915		-1.275	0.413225		30.32
I11	miR-181	3	26.94					I12	miR-181	3	28.47
			Cp	Cp śr	SD	CV%						Cp śr	SD	CV%		delta Cp	delta RNA
G1	neg-miR	1	27.03					D11	neg-miR	1	31.71
H1	neg-miR	1	26.92	27.0367	0.120139	0.00444355		E11	neg-miR	1	33	32.3333	0.646091	0.0199822		-5.29667	0.0254416		0.975062
I1	neg-miR	1	27.16					F11	neg-miR	1	32.29
G3	neg-miR	2	26.07					D13	neg-miR	2	31.71
H3	neg-miR	2	26.18	26.2067	0.151767	0.00579117		E13	neg-miR	2	31.68	31.76	0.113578	0.00357614		-5.55333	0.0212951	0.0260923	0.816146
I3	neg-miR	2	26.37					F13	neg-miR	2	31.89
G5	neg-miR	3	27.01					D15	neg-miR	3	32.16
H5	neg-miR	3	27.28	27.1267	0.138684	0.00511247		E15	neg-miR	3	32.02	32.1133	0.080829	0.00251699		-4.98667	0.0315402		1.20879
I5	neg-miR	3	27.09					F15	neg-miR	3	32.16
G13	miR-182	1	26.85					G14	miR-182	1	26.76
H13	miR-182	1	27.05	26.9867	0.118462	0.00438966		H14	miR-182	1	26.66	26.76	0.1	0.00373692		0.226667	1.17013		44.8457
I13	miR-182	1	27.06					I14	miR-182	1	26.86
G15	miR-182	2	26.1					G16	miR-182	2	25.78
H15	miR-182	2	25.97	26.05	0.07	0.00268714		H16	miR-182	2	25.84	25.8433	0.0650641	0.00251763		0.206667	1.15402		44.2283
I15	miR-182	2	26.08					I16	miR-182	2	25.91
G17	miR-182	3	27.79					G18	miR-182	3	26.84
H17	miR-182	3	27.49	27.5467	0.22053	0.00800568		H18	miR-182	3	26.98	26.9833	0.145029	0.00537475		0.563333	1.47768		56.6328
I17	miR-182	3	27.36					I18	miR-182	3	27.13
			Cp	Cp śr	SD	CV%						Cp śr	SD	CV%		delta Cp	delta RNA
G1	neg-miR	1	27.03					D12	neg-miR	1	37.61
H1	neg-miR	1	26.92	27.0367	0.120139	0.00444355		E12	neg-miR	1	37.92	37.9167	0.305014	0.00804432		-10.88	0.000530632		1.1952
I1	neg-miR	1	27.16					F12	neg-miR	1	38.22
G3	neg-miR	2	26.07					D14	neg-miR	2	36.99
H3	neg-miR	2	26.18	26.2067	0.151767	0.00579117		E14	neg-miR	2	37.27	37.1867	0.170978	0.00459782		-10.98	0.000495097	0.00044397	1.11516
I3	neg-miR	2	26.37					F14	neg-miR	2	37.3
G5	neg-miR	3	27.01					D16	neg-miR	3	39.8
H5	neg-miR	3	27.28	27.1267	0.138684	0.00511247		E16	neg-miR	3	37.78	38.8	1.01015	0.0260348		-11.6733	0.00030618		0.689641
I5	neg-miR	3	27.09					F16	neg-miR	3	38.82
G19	miR-494	1	26.35					G20	miR-494	1	30.01
H19	miR-494	1	X	26.5	0.212132	0.00800498		H20	miR-494	1	30.04	30.1267	0.17673	0.00586622		-3.62667	0.0809589		182.352
I19	miR-494	1	26.65					I20	miR-494	1	30.33
G21	miR-494	2	26.99					G22	miR-494	2	30.37
H21	miR-494	2	27.36	27.66	0.860174	0.0310981		H22	miR-494	2	30.7	30.6767	0.295691	0.00963896		-3.01667	0.123564		278.317
I21	miR-494	2	28.63					I22	miR-494	2	30.96
G23	miR-494	3	27.17					G24	miR-494	3	31.16
H23	miR-494	3	27.33	27.38	0.238956	0.00872739		H24	miR-494	3	31.19	31.2833	0.188237	0.00601718		-3.90333	0.0668312		150.531
I23	miR-494	3	27.64					I24	miR-494	3	31.5
