# Supplementary material for: MicroRNAs and Their Inhibition in Modulating SLC5A8 Expression in the Context of Papillary Thyroid Carcinoma
Source: Int J Mol Sci. 2025 Aug 15;26(16):7889. doi: 10.3390/ijms26167889 (PMC12386254; doi:10.3390/ijms26167889)
Supplement: Supplementary file 1 [file ijms-26-07889-s001.zip › ijms-3558049-supplementary/Manuscript data/Fig5C data/2024-08-12 sponge podsumowanie.xlsx]

## Sheet: Arkusz1
	sponge-ctrl			sponge-181			sponge-182			sponge-494				sponge-ctrl		sponge-181		sponge-182		sponge-494
	ctrl	ctrl_śr	exp	ctrl	ctrl_śr	exp	ctrl	ctrl_śr	exp	ctrl	ctrl_śr	exp		ctrl	exp	ctrl	exp	ctrl	exp	ctrl	exp
2017-10-01										44145		36170.4								1.1184	0.916364
										33526.6	39471.7	37437.8								0.849384	0.948473
										40743.4		36494.3								1.03222	0.92457
2017-10-13							284.004		173.101	544.515		290.004						0.98714	0.601664	0.951146	0.506572
							298.504	287.704	189.002	556.015	572.483	356.006						1.03754	0.656932	0.971234	0.621863
							280.604		171.501	616.919		352.106						0.975322	0.596102	1.07762	0.615051
2017-10-20	1419.8		1415.5	1566.12		873.438								0.818052	0.815574	0.955297	0.532777
	1822.97	1735.59	1645.74	2103.62	1639.41	849.536								1.05035	0.948233	1.28316	0.518197
	1963.99		1690.64	1248.48		1231.68								1.1316	0.974103	0.761544	0.751296
2017-10-27	478.711		703.725	426.809		378.107								0.918043	1.34956	1.19865	1.06188
	480.912	521.447	571.216	252.003	356.073	328.505								0.922264	1.09544	0.707728	0.922577
	604.718		582.417	389.408		412.008								1.15969	1.11692	1.09362	1.15709
2017-12-01	1252.48		1127.06	515.013		380.707								1.08193	0.97359	1.17966	0.872029
	1186.57	1157.63	1044.55	411.708	436.576	343.606								1.025	0.902315	0.943039	0.787047
	1033.85		1006.35	383.007		355.406								0.893072	0.869317	0.877297	0.814076
2017-12-13a	1007.05		1195.97	185.402		160.601	1354.19		1112.76	15441.2		15794		0.971848	1.15416	0.966634	0.837328	1.06911	0.878509	0.957117	0.978985
	962.646	1036.22	1089.06	217.402	191.802	186.602	1267.78	1266.65	993.449	15832	16133	16184.9		0.928996	1.05099	1.13347	0.97289	1.00089	0.784314	0.981341	1.00321
	1138.97		1063.86	172.601		182.002	1177.97		1043.35	17125.9		16214.6		1.09916	1.02667	0.899893	0.948907	0.929991	0.82371	1.06154	1.00506
2017-12-13b							1482.41		1036.85	15953.7		15217.1						1.02622	0.717773	0.960443	0.916099
							1370.99	1444.54	1198.27	16801.3	16610.8	15797						0.949086	0.829519	1.01147	0.95101
							1480.21		1233.48	17077.3		16383.1						1.0247	0.853893	1.02809	0.986294
2018-01-05a	179.502		158.001							24431.9		20721.5		1.04706	0.921638					0.968325	0.821268
	152.001	171.435	157.501							26940.4	25231.1	20356.2		0.886639	0.918721					1.06775	0.80679
	182.802		157.501							24321		22634.9		1.06631	0.918721					0.963929	0.897103
2018-01-05b	170.601		141.501											1.07861	0.894627
	171.301	158.168	155.601											1.08303	0.983772
	132.601		153.401											0.838357	0.969863
2018-01-05c	190.702		194.502											0.993057	1.01284
	198.102	192.035	187.002											1.03159	0.97379
	187.302		189.002											0.975352	0.984204
