# Supplementary material for: MicroRNAs and Their Inhibition in Modulating SLC5A8 Expression in the Context of Papillary Thyroid Carcinoma
Source: Int J Mol Sci. 2025 Aug 15;26(16):7889. doi: 10.3390/ijms26167889 (PMC12386254; doi:10.3390/ijms26167889)
Supplement: Supplementary file 1 [file ijms-26-07889-s001.zip › ijms-3558049-supplementary/Manuscript data/Fig5C data/Sponge-181/Exp_1/2017-10-20 test sponge-ctrl i -181 wg_Dual-Luciferase 2 injectors_10-1-2017_4-45-17 PM.xlsx]

## Sheet: wg_Dual-Luciferase 2 injectors_
ProtocolHeader
	Version	1	Label	Dual-Luciferase	2	injectors	ReaderType	1	DateRead	10/20/2017	10:02:08	PM	InstrumentSN	SN:	511511002
	Result	0	Prefix	wg	WellMap	FFF1FF000000000000000000	RunCount	1	Kinetics	False	KineticCount	10
Steps
	Injector	0	1	Inject	True	True	Read	True	True	WavelengthCount	1	1
PlateResults
	Read	1
		NT			sponge-ctrl			sponge-ctrl + mir-mix			sponge-ctrl + mir-mix
	A	46.9001	198.502	40.6001	2848.91	2924.13	2929.83	1419.8	1822.97	1963.99	1415.5	1645.74	1690.64
	śr	95.3341			2900.96			1735.59			1583.96
	SEM	68.7786			34.6978			210.524			112.307
	CV%	0.721449			0.0119608			0.121299			0.0709025
					sponge-181			sponge-181 + mir-ctrl			sponge-181 + mir-181
	B	X	X	X	1398	2317.37	2233.45	1566.12	2103.62	1248.48	873.438	849.536	1231.68
	śr				1982.94			1639.41			984.885
	SEM				389.96			309.476			164.53
	CV%				0.196657			0.188773			0.167055
	Read	2
	1	2	3	4	5	6	7	8	9	10	11	12
	A	50.4001	42.5001	40.9001	42.0001	34.7001	37.6001	39.3001	34.3001	42.6001	40.4001	35.2001	33.9001			sponge-ctrl	sponge-ctrl +mir-mix	sponge-ctrl + sponge-ctrl		sponge-181	sponge-181 + sponge-ctrl	sponge-181 + sponge-181
	B	X	X	X	36.0001	36.9001	37.5001	35.8001	32.2001	34.0001	33.3001	35.5001	34.7001		1	1.64147	0.818052	0.815574		0.852748	0.955297	0.532777
	C	X	X	X	X	X	X	X	X	X	X	X	X		2	1.68481	1.05035	0.948233		1.41354	1.28316	0.518197
	D	X	X	X	X	X	X	X	X	X	X	X	X		3	1.68809	1.1316	0.974103		1.36235	0.761544	0.751296
	E	X	X	X	X	X	X	X	X	X	X	X	X		śr	1.67146	1	0.912637		1.20955	1	0.600757
	F	X	X	X	X	X	X	X	X	X	X	X	X		p			#NAME?				#NAME?
	G	X	X	X	X	X	X	X	X	X	X	X	X
	H	X	X	X	X	X	X	X	X	X	X	X	X
	Ratio	1	/	2
	1	2	3	4	5	6	7	8	9	10	11	12
	A	0.930556	4.67062	0.992665	67.831	84.2686	77.9208	36.1271	53.1477	46.1029	35.037	46.7538	49.8712
	B	X	X	X	38.8332	62.8012	59.5585	43.7463	65.3296	36.7199	26.2293	23.9305	35.495
	C	X	X	X	X	X	X	X	X	X	X	X	X
	D	X	X	X	X	X	X	X	X	X	X	X	X
	E	X	X	X	X	X	X	X	X	X	X	X	X
	F	X	X	X	X	X	X	X	X	X	X	X	X
	G	X	X	X	X	X	X	X	X	X	X	X	X
	H	X	X	X	X	X	X	X	X	X	X	X	X
