# Supplementary material for: MicroRNAs and Their Inhibition in Modulating SLC5A8 Expression in the Context of Papillary Thyroid Carcinoma
Source: Int J Mol Sci. 2025 Aug 15;26(16):7889. doi: 10.3390/ijms26167889 (PMC12386254; doi:10.3390/ijms26167889)
Supplement: Supplementary file 1 [file ijms-26-07889-s001.zip › ijms-3558049-supplementary/Manuscript data/Fig5C data/Sponge-181/Exp_1/wg_Dual-Luciferase 2 injectors_10-20-2017_10-02-08 PM.csv]

;version	4
ProtocolHeader
	Version	1.0	Label	Dual-Luciferase 2 injectors	ReaderType	1	DateRead	10/20/2017 10:02:08 PM	InstrumentSN	SN: 511511002
	Result	0	Prefix	wg	WellMap	FFF1FF000000000000000000	RunCount	1	Kinetics	False	KineticCount	10
Steps
	Injector	0	1	Inject	True	True	Read	True	True	WavelengthCount	1	1
PlateResults
	Read 1
		1	2	3	4	5	6	7	8	9	10	11	12
	A	46.9001	198.502	40.6001	2848.91	2924.13	2929.83	1419.8	1822.97	1963.99	1415.5	1645.74	1690.64
	B	X	X	X	1398	2317.37	2233.45	1566.12	2103.62	1248.48	873.438	849.536	1231.68
	C	X	X	X	X	X	X	X	X	X	X	X	X
	D	X	X	X	X	X	X	X	X	X	X	X	X
	E	X	X	X	X	X	X	X	X	X	X	X	X
	F	X	X	X	X	X	X	X	X	X	X	X	X
	G	X	X	X	X	X	X	X	X	X	X	X	X
	H	X	X	X	X	X	X	X	X	X	X	X	X
	Read 2
		1	2	3	4	5	6	7	8	9	10	11	12
	A	50.4001	42.5001	40.9001	42.0001	34.7001	37.6001	39.3001	34.3001	42.6001	40.4001	35.2001	33.9001
	B	X	X	X	36.0001	36.9001	37.5001	35.8001	32.2001	34.0001	33.3001	35.5001	34.7001
	C	X	X	X	X	X	X	X	X	X	X	X	X
	D	X	X	X	X	X	X	X	X	X	X	X	X
	E	X	X	X	X	X	X	X	X	X	X	X	X
	F	X	X	X	X	X	X	X	X	X	X	X	X
	G	X	X	X	X	X	X	X	X	X	X	X	X
	H	X	X	X	X	X	X	X	X	X	X	X	X
	Ratio 1 / 2
		1	2	3	4	5	6	7	8	9	10	11	12
	A	0.9305557	4.670624	0.9926651	67.83103	84.26863	77.9208	36.12714	53.14766	46.10294	35.03704	46.75385	49.87124
	B	X	X	X	38.83323	62.80119	59.55851	43.74625	65.32961	36.71989	26.22929	23.93052	35.495
	C	X	X	X	X	X	X	X	X	X	X	X	X
	D	X	X	X	X	X	X	X	X	X	X	X	X
	E	X	X	X	X	X	X	X	X	X	X	X	X
	F	X	X	X	X	X	X	X	X	X	X	X	X
	G	X	X	X	X	X	X	X	X	X	X	X	X
	H	X	X	X	X	X	X	X	X	X	X	X	X
Results
	A1		A2		A3		A4		A5		A6		A7		A8		A9		A10		A11		A12		B1		B2		B3		B4		B5		B6		B7		B8		B9		B10		B11		B12		C1
	46.9001	50.4001	198.502	42.5001	40.6001	40.9001	2848.91	42.0001	2924.13	34.7001	2929.83	37.6001	1419.8	39.3001	1822.97	34.3001	1963.99	42.6001	1415.5	40.4001	1645.74	35.2001	1690.64	33.9001							1398	36.0001	2317.37	36.9001	2233.45	37.5001	1566.12	35.8001	2103.62	32.2001	1248.48	34.0001	873.438	33.3001	849.536	35.5001	1231.68	34.7001
