# Supplementary material for: MicroRNAs and Their Inhibition in Modulating SLC5A8 Expression in the Context of Papillary Thyroid Carcinoma
Source: Int J Mol Sci. 2025 Aug 15;26(16):7889. doi: 10.3390/ijms26167889 (PMC12386254; doi:10.3390/ijms26167889)
Supplement: Supplementary file 1 [file ijms-26-07889-s001.zip › ijms-3558049-supplementary/Manuscript data/Fig5C data/Sponge-181/Exp_2/2017-12-01 test sponge-ctrl i -181 wg_Dual-Luciferase 2 injectors_12-1-2017_8-36-47 PM.xlsx]

## Sheet: wg_Dual-Luciferase 2 injectors_
ProtocolHeader
	Version	1	Label	Dual-Luciferase 2 injectors	ReaderType	1	DateRead	12/1/2017 8:36:46 PM	InstrumentSN	SN: 511511002
	Result	0	Prefix	wg	WellMap	3FE3FE000000000000000000	RunCount	1	Kinetics	False	KineticCount	10
Steps
	Injector	0	1	Inject	True	True	Read	True	True	WavelengthCount	1	1
PlateResults
	Read 1
		1	2	Sponge-ctrl			Sponge-ctrl + miR-mix			Sponge-ctrl + miR-ctrl			12
	A	X	X	1755.45	1590.43	1486.41	1252.48	1186.57	1033.85	1127.06	1044.55	1006.35	X
			średnia	1610.76			1157.63			1059.32
			SEM	96.4578			82.5222			45.16
			CV%	0.0598833			0.0712853			0.0426311
				Sponge-181			Sponge-181 + miR-ctrl			Sponge-181 + miR-181
	B	X	X	605.118	642.821	487.912	515.013	411.708	383.007	380.707	343.606	355.406	X
	C	X	średnia	578.617			436.576			359.906			X
	D	X	SEM	60.47			52.2913			13.8671			X
	E	X	CV%	0.104508			0.119776			0.0385298			X
																sponge-ctrl	sponge-ctrl +mir-mix	sponge-ctrl + sponge-ctrl		sponge-181	sponge-181 + sponge-ctrl	sponge-181 + sponge-181
	Read 2														1	1.08982	1.08193	0.97359		1.0458	1.17966	0.872029
		1	2	3	4	5	6	7	8	9	10	11	12		2	0.987377	1.025	0.902315		1.11096	0.943039	0.787047
	A	X	X	53.3001	43.9001	45.9001	42.6001	36.4001	66.3002	36.7001	33.9001	35.8001	X		3	0.922799	0.893072	0.869317		0.843238	0.877297	0.814076
	B	X	X	36.7001	37.7001	32.9001	34.7001	32.9001	33.5001	29.2	34.1001	33.4001	X		śr	1	1	0.915074		1	1	0.824384
	C	X	X	X	X	X	X	X	X	X	X	X	X		p			#NAME?				#NAME?
	D	X	X	X	X	X	X	X	X	X	X	X	X
	E	X	X	X	X	X	X	X	X	X	X	X	X
	F	X	X	X	X	X	X	X	X	X	X	X	X
	G	X	X	X	X	X	X	X	X	X	X	X	X
	H	X	X	X	X	X	X	X	X	X	X	X	X
	Ratio 1 / 2
		1	2	3	4	5	6	7	8	9	10	11	12
	A	X	X	32.9352	36.2284	32.3836	29.4009	32.598	15.5935	30.71	30.8126	28.1103	X
	B	X	X	16.4882	17.0509	14.8301	14.8418	12.5139	11.433	13.0379	10.0764	10.6409	X
	C	X	X	X	X	X	X	X	X	X	X	X	X
	D	X	X	X	X	X	X	X	X	X	X	X	X
	E	X	X	X	X	X	X	X	X	X	X	X	X
	F	X	X	X	X	X	X	X	X	X	X	X	X
	G	X	X	X	X	X	X	X	X	X	X	X	X
	H	X	X	X	X	X	X	X	X	X	X	X	X
Results
	A1		A2		A3		A4		A5		A6		A7		A8		A9		A10		A11		A12		B1		B2		B3		B4		B5		B6		B7		B8		B9		B10		B11		B12		C1
					1755.45	53.3001	1590.43	43.9001	1486.41	45.9001	1252.48	42.6001	1186.57	36.4001	1033.85	66.3002	1127.06	36.7001	1044.55	33.9001	1006.35	35.8001							605.118	36.7001	642.821	37.7001	487.912	32.9001	515.013	34.7001	411.708	32.9001	383.007	33.5001	380.707	29.2	343.606	34.1001	355.406	33.4001
_x000B_
