# Supplementary material for: MicroRNAs and Their Inhibition in Modulating SLC5A8 Expression in the Context of Papillary Thyroid Carcinoma
Source: Int J Mol Sci. 2025 Aug 15;26(16):7889. doi: 10.3390/ijms26167889 (PMC12386254; doi:10.3390/ijms26167889)
Supplement: Supplementary file 1 [file ijms-26-07889-s001.zip › ijms-3558049-supplementary/Manuscript data/Fig5C data/Sponge-181/Exp_3/wg_Dual-Luciferase 2 injectors_1-5-2018_8-53-00 PM.csv]

;version	4
ProtocolHeader
	Version	1.0	Label	Dual-Luciferase 2 injectors	ReaderType	1	DateRead	1/5/2018 8:52:59 PM	InstrumentSN	SN: 511511002
	Result	0	Prefix	wg	WellMap	000FFFFFF000000000000000	RunCount	1	Kinetics	False	KineticCount	10
Steps
	Injector	0	1	Inject	True	True	Read	True	True	WavelengthCount	1	1
PlateResults
	Read 1
		1	2	3	4	5	6	7	8	9	10	11	12
	A	X	X	X	X	X	X	X	X	X	X	X	X
	B	179.502	152.001	182.802	158.001	157.501	157.501	170.601	171.301	132.601	141.501	155.601	153.401
	C	190.702	198.102	187.302	194.502	187.002	189.002	24431.9	26940.4	24321	20721.5	20356.2	22634.9
	D	X	X	X	X	X	X	X	X	X	X	X	X
	E	X	X	X	X	X	X	X	X	X	X	X	X
	F	X	X	X	X	X	X	X	X	X	X	X	X
	G	X	X	X	X	X	X	X	X	X	X	X	X
	H	X	X	X	X	X	X	X	X	X	X	X	X
	Read 2
		1	2	3	4	5	6	7	8	9	10	11	12
	A	X	X	X	X	X	X	X	X	X	X	X	X
	B	47.9001	44.8001	44.8001	41.2001	40.8001	34.1001	37.5001	38.7001	31.4001	34.1001	30.7	31.4001
	C	31.1	34.2001	34.1001	29.5	36.0001	28.1	156.201	116.701	31.8001	37.8001	95.1005	55.9002
	D	X	X	X	X	X	X	X	X	X	X	X	X
	E	X	X	X	X	X	X	X	X	X	X	X	X
	F	X	X	X	X	X	X	X	X	X	X	X	X
	G	X	X	X	X	X	X	X	X	X	X	X	X
	H	X	X	X	X	X	X	X	X	X	X	X	X
	Ratio 1 / 2
		1	2	3	4	5	6	7	8	9	10	11	12
	A	X	X	X	X	X	X	X	X	X	X	X	X
	B	3.747424	3.392872	4.080393	3.834967	3.86031	4.618784	4.549348	4.426371	4.222948	4.149577	5.068436	4.885366
	C	6.131897	5.792439	5.492711	6.593288	5.194486	6.72605	156.4132	230.8498	764.8089	548.1864	214.0493	404.9163
	D	X	X	X	X	X	X	X	X	X	X	X	X
	E	X	X	X	X	X	X	X	X	X	X	X	X
	F	X	X	X	X	X	X	X	X	X	X	X	X
	G	X	X	X	X	X	X	X	X	X	X	X	X
	H	X	X	X	X	X	X	X	X	X	X	X	X
Results
	A1		A2		A3		A4		A5		A6		A7		A8		A9		A10		A11		A12		B1		B2		B3		B4		B5		B6		B7		B8		B9		B10		B11		B12		C1
																									179.502	47.9001	152.001	44.8001	182.802	44.8001	158.001	41.2001	157.501	40.8001	157.501	34.1001	170.601	37.5001	171.301	38.7001	132.601	31.4001	141.501	34.1001	155.601	30.7	153.401	31.4001	190.702
[truncated: 23 more columns]
