# Supplementary material for: MicroRNAs and Their Inhibition in Modulating SLC5A8 Expression in the Context of Papillary Thyroid Carcinoma
Source: Int J Mol Sci. 2025 Aug 15;26(16):7889. doi: 10.3390/ijms26167889 (PMC12386254; doi:10.3390/ijms26167889)
Supplement: Supplementary file 1 [file ijms-26-07889-s001.zip › ijms-3558049-supplementary/Manuscript data/Fig5C data/Sponge-182/Exp_1/2017-10-13 test sponge-494 wg_Dual-Luciferase 2 injectors_10-1-2017_4-45-17 PM.xlsx]

## Sheet: wg_Dual-Luciferase 2 injectors_
ProtocolHeader
	Version	1	Label	Dual-Luciferase 2 injectors	ReaderType	1	DateRead	10/13/2017 8:38:30 PM	InstrumentSN	SN: 511511002
	Result	0	Prefix	wg	WellMap	000FFF1FF000000000000000	RunCount	1	Kinetics	False	KineticCount	10
Steps
	Injector	0	1	Inject	True	True	Read	True	True	WavelengthCount	1	1
PlateResults
	Read 1
		1	2	3	4	5	6	7	8	9	10	11	12
	A	NT			S-182 only			S-182 + mir-ctrl			S-182 + mir-182
	B	43.9001	40.0001	38.5001	431.009	431.909	459.811	284.004	298.504	280.604	173.101	189.002	171.501
	śr	40.8001			440.91			287.704			177.868
	SEM	2.06667			12.6009			7.2			7.42267
	CV%	0.0506535			0.0285793			0.0250257			0.0417313
					S-494 only			S-494 + mir-ctrl			S-494 + mir-494
	C	X	X	X	689.824	809.033	821.534	544.515	556.015	616.919	290.004	356.006	352.106
	śr				773.464			572.483			332.705
	SEM				55.7598			29.624			28.4676
	CV%				0.072091			0.0517465			0.0855639
	Read 2
		1	2	3	4	5	6	7	8	9	10	11	12			S-182 only	S-182 + mir-ctrl	S-182 + mir-182		S-494 only	S-494 + mir-ctrl	S-494 + mir-494
	A	NT			S-182 only			S-182 + mir-ctrl			S-182 + mir-182				1	1.4981	0.98714	0.601664		1.20497	0.951146	0.506572
	B	48.5001	48.5001	42.5001	40.9001	47.1001	36.3001	41.0001	39.8001	37.9001	35.3001	37.6001	34.0001		2	1.50123	1.03754	0.656932		1.4132	0.971234	0.621863
	śr	46.5001			41.4334			39.5668			35.6334				3	1.59821	0.975322	0.596102		1.43504	1.07762	0.615051
	SEM	2.66667			3.77778			1.11111			1.31111				śr	1.53251	1	0.618233		1.35107	1	0.581162
	CV%	0.0573475			0.091177			0.0280819			0.0367944				p			#NAME?				#NAME?
					S-494 only			S-494 + mir-ctrl			S-494 + mir-494
	C	X	X	X	32.5001	34.9001	40.2001	34.5001	34.1001	35.8001	29.4	33.4001	35.7001
	śr				35.8668			34.8001			32.8334
	SEM				2.88889			0.666667			2.28893
	CV%				0.080545			0.019157			0.0697136
	Ratio 1 / 2
		1	2	3	4	5	6	7	8	9	10	11	12
	A	NT			S-182 only			S-182 + mir-ctrl			S-182 + mir-182
	B	0.905155	0.824743	0.905883	10.5381	9.17002	12.6669	6.92691	7.50008	7.40378	4.9037	5.02663	5.04413
	śr	0.878593			10.7917			7.27692			4.99149
	SEM	0.0359005			1.25017			0.233343			0.0585276
	CV%	0.0408614			0.115846			0.0320661			0.0117255
					S-494 only			S-494 + mir-ctrl			S-494 + mir-494
	C	X	X	X	21.2253	23.1814	20.4361	15.783	16.3054	17.2323	9.86408	10.6588	9.86289
	śr				21.6143			16.4402			10.1286
	SEM				1.04475			0.528062			0.353488
	CV%				0.0483361			0.0321201			0.0348999
		S-182 only	S-182 + mir-494	S-182 + mir-182
		440.91	287.704	177.868
		12.6009	7.2	7.42267
		S-494 only	S-494 + mir-182	S-494 + mir-494
		773.464	572.483	332.705
		55.7598	29.624	28.4676
