# Supplementary material for: MicroRNAs and Their Inhibition in Modulating SLC5A8 Expression in the Context of Papillary Thyroid Carcinoma
Source: Int J Mol Sci. 2025 Aug 15;26(16):7889. doi: 10.3390/ijms26167889 (PMC12386254; doi:10.3390/ijms26167889)
Supplement: Supplementary file 1 [file ijms-26-07889-s001.zip › ijms-3558049-supplementary/Manuscript data/Fig5C data/Sponge-182/Exp_1/wg_Dual-Luciferase 2 injectors_10-13-2017_8-38-31 PM.csv]

;version	4
ProtocolHeader
	Version	1.0	Label	Dual-Luciferase 2 injectors	ReaderType	1	DateRead	10/13/2017 8:38:30 PM	InstrumentSN	SN: 511511002
	Result	0	Prefix	wg	WellMap	000FFF1FF000000000000000	RunCount	1	Kinetics	False	KineticCount	10
Steps
	Injector	0	1	Inject	True	True	Read	True	True	WavelengthCount	1	1
PlateResults
	Read 1
		1	2	3	4	5	6	7	8	9	10	11	12
	A	X	X	X	X	X	X	X	X	X	X	X	X
	B	43.9001	40.0001	38.5001	431.009	431.909	459.811	284.004	298.504	280.604	173.101	189.002	171.501
	C	X	X	X	689.824	809.033	821.534	544.515	556.015	616.919	290.004	356.006	352.106
	D	X	X	X	X	X	X	X	X	X	X	X	X
	E	X	X	X	X	X	X	X	X	X	X	X	X
	F	X	X	X	X	X	X	X	X	X	X	X	X
	G	X	X	X	X	X	X	X	X	X	X	X	X
	H	X	X	X	X	X	X	X	X	X	X	X	X
	Read 2
		1	2	3	4	5	6	7	8	9	10	11	12
	A	X	X	X	X	X	X	X	X	X	X	X	X
	B	48.5001	48.5001	42.5001	40.9001	47.1001	36.3001	41.0001	39.8001	37.9001	35.3001	37.6001	34.0001
	C	X	X	X	32.5001	34.9001	40.2001	34.5001	34.1001	35.8001	29.4	33.4001	35.7001
	D	X	X	X	X	X	X	X	X	X	X	X	X
	E	X	X	X	X	X	X	X	X	X	X	X	X
	F	X	X	X	X	X	X	X	X	X	X	X	X
	G	X	X	X	X	X	X	X	X	X	X	X	X
	H	X	X	X	X	X	X	X	X	X	X	X	X
	Ratio 1 / 2
		1	2	3	4	5	6	7	8	9	10	11	12
	A	X	X	X	X	X	X	X	X	X	X	X	X
	B	0.9051549	0.8247426	0.9058826	10.53809	9.170023	12.66694	6.92691	7.500082	7.40378	4.903697	5.026635	5.044133
	C	X	X	X	21.22529	23.18139	20.43612	15.783	16.30538	17.23233	9.864081	10.65883	9.862885
	D	X	X	X	X	X	X	X	X	X	X	X	X
	E	X	X	X	X	X	X	X	X	X	X	X	X
	F	X	X	X	X	X	X	X	X	X	X	X	X
	G	X	X	X	X	X	X	X	X	X	X	X	X
	H	X	X	X	X	X	X	X	X	X	X	X	X
Results
	A1		A2		A3		A4		A5		A6		A7		A8		A9		A10		A11		A12		B1		B2		B3		B4		B5		B6		B7		B8		B9		B10		B11		B12		C1
																									43.9001	48.5001	40.0001	48.5001	38.5001	42.5001	431.009	40.9001	431.909	47.1001	459.811	36.3001	284.004	41.0001	298.504	39.8001	280.604	37.9001	173.101	35.3001	189.002	37.6001	171.501	34.0001
