# Supplementary material for: MicroRNAs and Their Inhibition in Modulating SLC5A8 Expression in the Context of Papillary Thyroid Carcinoma
Source: Int J Mol Sci. 2025 Aug 15;26(16):7889. doi: 10.3390/ijms26167889 (PMC12386254; doi:10.3390/ijms26167889)
Supplement: Supplementary file 1 [file ijms-26-07889-s001.zip › ijms-3558049-supplementary/Manuscript data/Fig5C data/Sponge-182/Exp_2+3/wg_Dual-Luciferase 2 injectors_12-13-2017_4-42-04 PM.csv]

;version	4
ProtocolHeader
	Version	1.0	Label	Dual-Luciferase 2 injectors	ReaderType	1	DateRead	12/13/2017 4:42:03 PM	InstrumentSN	SN: 511511002
	Result	0	Prefix	wg	WellMap	0003FE3FE3FE07E3FE07E000	RunCount	1	Kinetics	False	KineticCount	10
Steps
	Injector	0	1	Inject	True	True	Read	True	True	WavelengthCount	1	1
PlateResults
	Read 1
		1	2	3	4	5	6	7	8	9	10	11	12
	A	X	X	X	X	X	X	X	X	X	X	X	X
	B	X	X	1462.31	1653.04	1680.14	1007.05	962.646	1138.97	1195.97	1089.06	1063.86	X
	C	X	X	314.405	260.103	293.604	185.402	217.402	172.601	160.601	186.602	182.002	X
	D	X	X	2089.32	1795.86	1890.48	1354.19	1267.78	1177.97	1112.76	993.449	1043.35	X
	E	X	X	X	X	X	1482.41	1370.99	1480.21	1036.85	1198.27	1233.48	X
	F	X	X	29145.4	24556.2	27900.4	15441.2	15832	17125.9	15794	16184.9	16214.6	X
	G	X	X	X	X	X	15953.7	16801.3	17077.3	15217.1	15797	16383.1	X
	H	X	X	X	X	X	X	X	X	X	X	X	X
	Read 2
		1	2	3	4	5	6	7	8	9	10	11	12
	A	X	X	X	X	X	X	X	X	X	X	X	X
	B	X	X	64.1002	49.3001	48.2001	109.601	70.6003	41.6001	40.7001	42.6001	45.5001	X
	C	X	X	41.2001	36.4001	36.9001	40.9001	35.8001	36.9001	60.8002	40.0001	35.3001	X
	D	X	X	41.5001	38.2001	36.1001	31.9001	31.4001	33.6001	28.8	40.9001	32.2001	X
	E	X	X	X	X	X	32.4001	29.5	33.7001	33.4001	29.8	36.5001	X
	F	X	X	78.3003	86.5004	86.9004	52.8001	70.1003	47.3001	58.6002	63.1002	67.7002	X
	G	X	X	X	X	X	87.4004	80.2003	74.8003	53.1001	88.1004	51.3001	X
	H	X	X	X	X	X	X	X	X	X	X	X	X
	Ratio 1 / 2
		1	2	3	4	5	6	7	8	9	10	11	12
	A	X	X	X	X	X	X	X	X	X	X	X	X
	B	X	X	22.81288	33.53016	34.8576	9.188329	13.63515	27.37902	29.38494	25.56473	23.38149	X
	C	X	X	7.631171	7.145667	7.956727	4.533045	6.072665	4.677521	2.641455	4.665039	5.155849	X
	D	X	X	50.34494	47.01192	52.36772	42.45096	40.37503	35.05853	38.6375	24.28965	32.40207	X
	E	X	X	X	X	X	45.75325	46.47424	43.92302	31.04332	40.2104	33.79388	X
	F	X	X	372.2259	283.8854	321.0618	292.4464	225.8478	362.069	269.5213	256.4952	239.5059	X
	G	X	X	X	X	X	182.5358	209.4917	228.3052	286.5738	179.3068	319.3581	X
	H	X	X	X	X	X	X	X	X	X	X	X	X
Results
	A1		A2		A3		A4		A5		A6		A7		A8		A9		A10		A11		A12		B1		B2		B3		B4		B5		B6		B7		B8		B9		B10		B11		B12		C1
																													1462.31	64.1002	1653.04	49.3001	1680.14	48.2001	1007.05	109.601	962.646	70.6003	1138.97	41.6001	1195.97	40.7001	1089.06	42.6001	1063.86	45.5001
