# Supplementary material for: MicroRNAs and Their Inhibition in Modulating SLC5A8 Expression in the Context of Papillary Thyroid Carcinoma
Source: Int J Mol Sci. 2025 Aug 15;26(16):7889. doi: 10.3390/ijms26167889 (PMC12386254; doi:10.3390/ijms26167889)
Supplement: Supplementary file 1 [file ijms-26-07889-s001.zip › ijms-3558049-supplementary/Manuscript data/Fig5C data/Sponge-494/Exp_1/2017-10-01 test sponge-494 wg_Dual-Luciferase 2 injectors_10-1-2017_4-45-17 PM.xlsx]

## Sheet: wg_Dual-Luciferase 2 injectors_
ProtocolHeader
	Version	1	Label	Dual-Luciferase	2	injectors	ReaderType	1	DateRead	10/1/2017	04:45:16	PM	InstrumentSN	SN:	511511002
	Result	0	Prefix	wg	WellMap	000FFF000000000000000000	RunCount	1	Kinetics	False	KineticCount	10
Steps
	Injector	0	1	Inject	True	True	Read	True	True	WavelengthCount	1	1
PlateResults
	Read	1
	1	2	3	4	5	6	7	8	9	10	11	12
	A	NT			S-494 only			S-494 + mir-494			S-494 + mir-ctrl
	B	87.1004	74.7003	77.1003	41303.8	47406.5	42315.5	36170.4	37437.8	36494.3	44145	33526.6	40743.4
	śr	79.6337			43675.3			36700.8			39471.7
	SEM	4.97782			2487.49			491.311			3963.38
	CV%	0.062509			0.0569542			0.0133869			0.100411
	Read	2
	1	2	3	4	5	6	7	8	9	10	11	12
	A	NT			S-494 only			S-494 + mir-494			S-494 + mir-ctrl
	B	90.1004	82.2003	114.701	171.701	104.601	116.401	156.801	363.207	227.503	239.603	326.405	498.012
	śr	95.6672			130.901			249.17			354.673
	SEM	12.6892			27.2			76.0244			95.5591
	CV%	0.132639			0.207791			0.30511			0.269429
																S-494 only	S-494 + mir-494	S-494 + mir-ctrl
	Ratio	1	/	2											1	1.04642	0.916364	1.1184
															2	1.20103	0.948473	0.849384
	1	2	3	4	5	6	7	8	9	10	11	12			3	1.07205	0.92457	1.03222
	A	NT			S-494 only			S-494 + mir-494			S-494 + mir-ctrl				śr	1.1065	0.929802	1
	B	0.966704	0.90876	0.672185	240.556	453.213	363.532	230.677	103.076	160.412	184.242	102.715	81.8121
	śr	0.849216			352.434			164.722			122.923
	SEM	0.118021			74.5848			43.9702			40.8795
	CV%	0.138976			0.211628			0.266937			0.332562
