# Supplementary material for: MicroRNAs and Their Inhibition in Modulating SLC5A8 Expression in the Context of Papillary Thyroid Carcinoma
Source: Int J Mol Sci. 2025 Aug 15;26(16):7889. doi: 10.3390/ijms26167889 (PMC12386254; doi:10.3390/ijms26167889)
Supplement: Supplementary file 1 [file ijms-26-07889-s001.zip › ijms-3558049-supplementary/Manuscript data/Fig5C data/Sponge-494/Exp_1/wg_Dual-Luciferase 2 injectors_10-1-2017_4-45-17 PM.csv]

;version	4
ProtocolHeader
	Version	1.0	Label	Dual-Luciferase 2 injectors	ReaderType	1	DateRead	10/1/2017 4:45:16 PM	InstrumentSN	SN: 511511002
	Result	0	Prefix	wg	WellMap	000FFF000000000000000000	RunCount	1	Kinetics	False	KineticCount	10
Steps
	Injector	0	1	Inject	True	True	Read	True	True	WavelengthCount	1	1
PlateResults
	Read 1
		1	2	3	4	5	6	7	8	9	10	11	12
	A	X	X	X	X	X	X	X	X	X	X	X	X
	B	87.1004	74.7003	77.1003	41303.8	47406.5	42315.5	36170.4	37437.8	36494.3	44145	33526.6	40743.4
	C	X	X	X	X	X	X	X	X	X	X	X	X
	D	X	X	X	X	X	X	X	X	X	X	X	X
	E	X	X	X	X	X	X	X	X	X	X	X	X
	F	X	X	X	X	X	X	X	X	X	X	X	X
	G	X	X	X	X	X	X	X	X	X	X	X	X
	H	X	X	X	X	X	X	X	X	X	X	X	X
	Read 2
		1	2	3	4	5	6	7	8	9	10	11	12
	A	X	X	X	X	X	X	X	X	X	X	X	X
	B	90.1004	82.2003	114.701	171.701	104.601	116.401	156.801	363.207	227.503	239.603	326.405	498.012
	C	X	X	X	X	X	X	X	X	X	X	X	X
	D	X	X	X	X	X	X	X	X	X	X	X	X
	E	X	X	X	X	X	X	X	X	X	X	X	X
	F	X	X	X	X	X	X	X	X	X	X	X	X
	G	X	X	X	X	X	X	X	X	X	X	X	X
	H	X	X	X	X	X	X	X	X	X	X	X	X
	Ratio 1 / 2
		1	2	3	4	5	6	7	8	9	10	11	12
	A	X	X	X	X	X	X	X	X	X	X	X	X
	B	0.9667038	0.9087595	0.6721851	240.5565	453.2127	363.5321	230.6771	103.0757	160.4124	184.2423	102.7147	81.81208
	C	X	X	X	X	X	X	X	X	X	X	X	X
	D	X	X	X	X	X	X	X	X	X	X	X	X
	E	X	X	X	X	X	X	X	X	X	X	X	X
	F	X	X	X	X	X	X	X	X	X	X	X	X
	G	X	X	X	X	X	X	X	X	X	X	X	X
	H	X	X	X	X	X	X	X	X	X	X	X	X
Results
	A1		A2		A3		A4		A5		A6		A7		A8		A9		A10		A11		A12		B1		B2		B3		B4		B5		B6		B7		B8		B9		B10		B11		B12		C1
																									87.1004	90.1004	74.7003	82.2003	77.1003	114.701	41303.8	171.701	47406.5	104.601	42315.5	116.401	36170.4	156.801	37437.8	363.207	36494.3	227.503	44145	239.603	33526.6	326.405	40743.4	498.012
